# Supplementary material for: PIEZO1 and PECAM1 interact at cell-cell junctions and partner in endothelial force sensing
Source: Commun Biol. 2023 Apr 1;6:358. doi: 10.1038/s42003-023-04706-4 (PMC10067937; doi:10.1038/s42003-023-04706-4)
Supplement: Supplementary file 4 — Supplementary Data 1 [file 42003_2023_4706_MOESM4_ESM.xlsx]

## Sheet: Figure1
Figure 1A	Time	Current	Figure 1B	Voltage	Current	SE	Figure 1C	No flow	flow	Flow+Gd3+	Figure 1D	Time	membrane potential	Figure 1E	group	membrane potential	Figure 1F	Time	Current	Figure 1G	Voltage	Current	SE	Figure 1H	No flow	flow	Flow+Gd3+	Figure 1I	Time	membrane potential	Figure 1J	group	membrane potential
	0	1.39834		30	0.73571	0.08931		0.35	1.11	0.06		0	-47.147		1	-53		0	0.084		30	0.69333	0.09976		0.64	1.53	0.18		0	-47.0143		1	-63
	1	1.41299		-30	-0.73714	0.08386		0.22	0.62	0.04		1	-46.8418		2	-41		1	0.08705		-30	-0.71667	0.1102		0.27	0.66	0.04		1	-47.0143		2	-50
	2	1.42092		-50	-1.26571	0.12251		0.59	1.43	0.12		2	-47.147		1	-42		2	0.11452		-50	-1.13	0.14438		0.38	0.94	0.05		2	-47.3194		1	-47
	3	1.42214		-70	-2.01571	0.1663		0.46	1.19	0.1		3	-46.5366		2	-32		3	0.14809		-70	-1.91667	0.12719		0.45	1.27	0.16		3	-47.3194		2	-37
	4	1.41726						0.27	0.66	0.05		4	-47.4522		1	-41		4	0.21523						0.51	1.32	0.12		4	-47.3194		1	-40
	5	1.40139						0.52	1.09	0.13		5	-46.5366		2	-25		5	0.2427						0.29	0.61	0.03		5	-47.3194		2	-30
	6	1.39102						0.36	0.79	0.07		6	-46.2315		1	-57		6	0.25491										6	-47.0143		1	-57
	7	1.38125										7	-47.4522		2	-45		7	0.23965										7	-47.0143		2	-44
	8	1.38186										8	-47.147		1	-35		8	0.20303										8	-46.7091		1	-37
	9	1.38796										9	-46.8418		2	-27		9	0.15115										9	-46.0987		2	-29
	10	1.40261										10	-46.5366		1	-52		10	0.10842										10	-47.0143		1	-41
	11	1.4136										11	-46.8418		2	-40		11	0.06875										11	-47.3194		2	-30
	12	1.41299										12	-47.4522		1	-62		12	0.07791										12	-47.0143
	13	1.3959										13	-47.147		2	-50		13	0.08707										13	-47.0143
	14	1.36416										14	-46.8418		1	-50		14	0.12674										14	-46.7091
	15	1.3196										15	-46.5366		2	-41		15	0.18167										15	-46.7091
	16	1.27322										16	-47.147					16	0.20914										16	-46.7091
	17	1.23293										17	-47.147					17	0.24881										17	-46.7091
	18	1.21523										18	-46.8418					18	0.24576										18	-46.7091
	19	1.22317										19	-47.4522					19	0.23966										19	-47.6246
	20	1.25979										20	-46.5366					20	0.2183										20	-47.3194
	21	1.31533										21	-48.3677					21	0.19389										21	-47.0143
	22	1.37759										22	-46.5366					22	0.17252										22	-47.3194
	23	1.43191										23	-46.5366					23	0.16337										23	-47.3194
	24	1.46426										24	-46.5366					24	0.16947										24	-47.3194
	25	1.47158										25	-47.7573					25	0.18779										25	-47.6246
	26	1.45571										26	-47.147					26	0.19084										26	-47.3194
	27	1.42764										27	-46.5366					27	0.18779										27	-47.6246
	28	1.39956										28	-46.8418					28	0.18474										28	-47.0143
	29	1.38308										29	-46.8418					29	0.15422										29	-46.0987
	30	1.38125										30	-47.147					30	0.13286										30	-46.7091
	31	1.39712										31	-45.9263					31	0.12981										31	-47.3194
	32	1.41848										32	-46.8418					32	0.12981										32	-47.0143
	33	1.43801										33	-46.2315					33	0.16338										33	-47.0143
	34	1.44778										34	-46.5366					34	0.20916										34	-47.0143
	35	1.44656										35	-47.147					35	0.24273										35	-47.0143
	36	1.43496										36	-47.4522					36	0.25799										36	-47.3194
	37	1.42275										37	-47.7573					37	0.25494										37	-47.0143
	38	1.41665										38	-46.2315					38	0.21221										38	-47.0143
	39	1.41543										39	-46.8418					39	0.17559										39	-47.6246
	40	1.4197										40	-46.2315					40	0.13897										40	-47.3194
	41	1.42825										41	-47.147					41	0.11456										41	-46.7091
	42	1.43069										42	-46.5366					42	0.12372										42	-47.0143
	43	1.42947										43	-46.2315					43	0.16644										43	-47.0143
	44	1.41238										44	-47.147					44	0.22138										44	-47.0143
	45	1.38735										45	-46.5366					45	0.24579										45	-47.6246
	46	1.35867										46	-46.5366					46	0.258										46	-47.3194
	47	1.32693										47	-46.5366					47	0.22443										47	-47.3194
	48	1.29763										48	-46.5366					48	0.1756										48	-47.0143
	49	1.27688										49	-47.4522					49	0.10847										49	-46.4039
	50	1.2665										50	-46.5366					50	0.06574										50	-47.0143
	51	1.2665										51	-47.147					51	0.04133										51	-47.0143
	52	1.27627										52	-46.8418					52	0.04743										52	-47.0143
	53	1.29275										53	-47.4522					53	0.08711										53	-46.7091
	54	1.31411										54	-46.8418					54	0.12373										54	-46.7091
	55	1.3312										55	-47.147					55	0.17256										55	-46.7091
	56	1.34524										56	-46.8418					56	0.20308										56	-47.3194
	57	1.35073										57	-46.5366					57	0.23054										57	-46.7091
	58	1.34829										58	-46.2315					58	0.24275										58	-47.0143
	59	1.34036										59	-47.147					59	0.25801										59	-47.6246
	60	1.32998										60	-46.8418					60	0.26412										60	-47.0143
	61	1.31716										61	-47.147					61	0.26107										61	-47.0143
	62	1.30496										62	-46.8418					62	0.24886										62	-46.7091
	63	1.29031										63	-46.8418					63	0.20614										63	-47.0143
	64	1.27383										64	-46.5366					64	0.12984										64	-47.0143
	65	1.2543										65	-47.147					65	0.03829										65	-47.3194
	66	1.23843										66	-46.5366					66	-0.05631										66	-47.3194
	67	1.22988										67	-47.147					67	-0.14176										67	-47.3194
	68	1.23171										68	-47.4522					68	-0.17533										68	-47.3194
	69	1.2488										69	-46.8418					69	-0.17838										69	-46.7091
	70	1.27505										70	-47.4522					70	-0.10819										70	-47.3194
	71	1.30862										71	-46.2315					71	-0.04105										71	-47.6246
	72	1.33914										72	-47.147					72	0.05051										72	-47.3194
	73	1.36233										73	-45.9263					73	0.12375										73	-47.3194
	74	1.3666										74	-46.8418					74	0.17563										74	-46.7091
	75	1.35623										75	-46.5366					75	0.17563										75	-47.0143
	76	1.32815										76	-46.8418					76	0.15122										76	-47.0143
	77	1.29214										77	-47.4522					77	0.1207										77	-47.0143
	78	1.24819										78	-46.8418					78	0.08103										78	-47.0143
	79	1.20974										79	-46.8418					79	0.05051										79	-47.6246
	80	1.18289										80	-46.5366					80	0.03831										80	-47.0143
	81	1.16763										81	-46.5366					81	0.03526										81	-46.7091
	82	1.1719										82	-47.147					82	0.0139										82	-46.7091
	83	1.1896										83	-46.5366					83	-0.04104										83	-46.7091
	84	1.22073										84	-47.147					84	-0.1509										84	-47.3194
	85	1.25735										85	-46.8418					85	-0.32485										85	-46.7091
	86	1.29153										86	-48.0625					86	-0.53237										86	-47.0143
	87	1.31533										87	-46.5366					87	-0.74599										87	-47.0143
	88	1.32632										88	-47.4522					88	-0.92909										88	-47.6246
	89	1.31716										89	-46.8418					89	-1.06337										89	-46.4039
	90	1.29824										90	-46.5366					90	-1.1183										90	-47.6246
	91	1.27566										91	-46.5366					91	-1.1244										91	-47.9298
	92	1.25552										92	-47.147					92	-1.1183										92	-47.9298
	93	1.24392										93	-47.147					93	-1.13661										93	-47.6246
	94	1.25613										94	-47.4522					94	-1.19154										94	-47.0143
	95	1.27993										95	-47.147					95	-1.30445										95	-47.0143
	96	1.31594										96	-47.4522					96	-1.43262										96	-46.7091
	97	1.35378										97	-47.147					97	-1.5669										97	-46.7091
	98	1.3843										98	-46.8418					98	-1.65845										98	-46.7091
	99	1.39773										99	-47.147					99	-1.67066										99	-47.6246
	100	1.39651										100	-45.9263					100	-1.63709										100	-47.0143
	101	1.38125										101	-47.4522					101	-1.52417										101	-46.7091
	102	1.36294										102	-46.5366					102	-1.37769										102	-47.0143
	103	1.34646										103	-46.8418					103	-1.21899										103	-47.0143
	104	1.34097										104	-46.8418					104	-1.07251										104	-47.0143
	105	1.3489										105	-47.7573					105	-0.97485										105	-46.4039
	106	1.36965										106	-47.7573					106	-0.95349										106	-46.7091
	107	1.39224										107	-47.147					107	-1.00842										107	-46.7091
	108	1.41055										108	-47.147					108	-1.11523										108	-46.7091
	109	1.42336										109	-47.4522					109	-1.2495										109	-46.0987
	110	1.42642										110	-46.5366					110	-1.34106										110	-47.0143
	111	1.4197										111	-47.147					111	-1.338										111	-47.6246
	112	1.41055										112	-47.4522					112	-1.21288										112	-47.3194
	113	1.40139										113	-46.2315					113	-0.95958										113	-47.6246
	114	1.39102										114	-47.147					114	-0.61168										114	-47.6246
	115	1.38613										115	-46.2315					115	-0.24547										115	-47.6246
	116	1.38003										116	-46.8418					116	0.08107										116	-47.3194
	117	1.37454										117	-47.7573					117	0.30385										117	-47.3194
	118	1.36721										118	-46.5366					118	0.38625										118	-47.3194
	119	1.35867										119	-47.4522					119	0.34963										119	-47.6246
	120	1.35134										120	-47.147					120	0.23671										120	-47.0143
	121	1.3489										121	-45.9263					121	0.09938										121	-46.7091
	122	1.34829										122	-47.7573					122	0.01699										122	-47.0143
	123	1.35195										123	-46.2315					123	0.02004										123	-46.7091
	124	1.35684										124	-46.8418					124	0.06582										124	-46.7091
	125	1.36172										125	-47.4522					125	0.17263										125	-47.0143
	126	1.36416										126	-47.4522					126	0.25503										126	-47.0143
	127	1.36782										127	-46.5366					127	0.31301										127	-46.7091
	128	1.37576										128	-46.5366					128	0.30386										128	-46.7091
	129	1.38247										129	-47.147					129	0.22757										129	-46.0987
	130	1.39468										130	-47.147					130	0.13907										130	-47.0143
	131	1.4075										131	-46.8418					131	0.03531										131	-47.0143
	132	1.41665										132	-47.147					132	-0.02267										132	-47.0143
	133	1.41909										133	-47.4522					133	-0.04709										133	-47.0143
	134	1.41238										134	-47.147					134	-0.00436										134	-47.0143
	135	1.39895										135	-47.4522					135	0.06888										135	-47.0143
	136	1.3782										136	-47.147					136	0.16349										136	-47.3194
	137	1.35989										137	-46.5366					137	0.26114										137	-47.6246
	138	1.33792										138	-46.8418					138	0.32828										138	-47.9298
	139	1.32021										139	-46.5366					139	0.36796										139	-47.9298
	140	1.29885										140	-46.8418					140	0.3588										140	-47.9298
	141	1.26284										141	-46.2315					141	0.31608										141	-47.0143
	142	1.21401										142	-47.147					142	0.2581										142	-47.0143
	143	1.15603										143	-46.5366					143	0.19096										143	-46.7091
	144	1.08706										144	-47.4522					144	0.13908										144	-47.0143
	145	1.02847										145	-47.147					145	0.11772										145	-47.0143
	146	0.99307										146	-46.5366					146	0.10857										146	-46.7091
	147	0.99124										147	-47.4522					147	0.12077										147	-47.0143
	148	1.01992										148	-47.147					148	0.13909										148	-46.7091
	149	1.07058										149	-46.8418					149	0.15129										149	-46.4039
	150	1.12673										150	-46.5366					150	0.16655										150	-46.4039
	151	1.1719										151	-46.8418					151	0.15435										151	-47.3194
	152	1.19082										152	-47.147					152	0.1513										152	-46.7091
	153	1.18228										153	-46.8418					153	0.15435										153	-47.0143
	154	1.15725										154	-47.147					154	0.17571										154	-47.0143
	155	1.12979										155	-46.8418					155	0.20623										155	-47.0143
	156	1.11208										156	-47.147					156	0.2337										156	-47.0143
	157	1.11392										157	-46.8418					157	0.27642										157	-47.3194
	158	1.13101										158	-47.4522					158	0.3161										158	-47.3194
	159	1.15298										159	-47.4522					159	0.34051										159	-47.9298
	160	1.16213										160	-47.7573					160	0.34357										160	-47.6246
	161	1.14504										161	-46.8418					161	0.33136										161	-47.3194
	162	1.09255										162	-46.8418					162	0.29474										162	-47.6246
	163	1.01504										163	-46.8418					163	0.22455										163	-47.6246
	164	0.92104										164	-46.8418					164	0.16046										164	-47.6246
	165	0.84048										165	-47.4522					165	0.08112										165	-47.3194
	166	0.79348										166	-46.8418					166	0.01703										166	-47.0143
	167	0.79836										167	-48.0625					167	-0.00738										167	-47.6246
	168	0.85391										168	-47.7573					168	-0.00433										168	-46.7091
	169	0.95278										169	-47.7573					169	0.01704										169	-46.4039
	170	1.06936										170	-46.5366					170	0.05976										170	-46.7091
	171	1.18044										171	-46.8418					171	0.09638										171	-47.0143
	172	1.25735										172	-46.5366					172	0.1208										172	-47.0143
	173	1.29214										173	-46.8418					173	0.13911										173	-47.0143
	174	1.28481										174	-46.5366					174	0.16353										174	-46.7091
	175	1.2543										175	-46.8418					175	0.15132										175	-46.7091
	176	1.2189										176	-46.2315					176	0.14522										176	-47.0143
	177	1.19753										177	-46.8418					177	0.13912										177	-47.0143
	178	1.20547										178	-47.147					178	0.14217										178	-47.3194
	179	1.23782										179	-47.4522					179	0.16048										179	-47.9298
	180	1.28359										180	-46.2315					180	0.191										180	-47.3194
	181	1.32876										181	-48.0625					181	0.22152										181	-47.3194
	182	1.3605										182	-47.147					182	0.26424										182	-47.3194
	183	1.37209										183	-46.8418					183	0.28866										183	-47.6246
	184	1.36782										184	-47.147					184	0.29781										184	-47.6246
	185	1.3489										185	-46.5366					185	0.29171										185	-47.3194
	186	1.33181										186	-46.8418					186	0.2734										186	-46.7091
	187	1.31777										187	-46.2315					187	0.23678										187	-46.7091
	188	1.31228										188	-47.147					188	0.20932										188	-47.0143
	189	1.31167										189	-46.2315					189	0.19406										189	-46.4039
	190	1.31167										190	-47.4522					190	0.20016										190	-47.0143
	191	1.3135										191	-47.147					191	0.21542										191	-47.3194
	192	1.31472										192	-46.5366					192	0.24289										192	-47.3194
	193	1.31228										193	-46.2315					193	0.26425										193	-46.7091
	194	1.31106										194	-46.8418					194	0.27341										194	-46.7091
	195	1.31594										195	-47.4522					195	0.27341										195	-47.0143
	196	1.32021										196	-46.5366					196	0.2551										196	-47.0143
	197	1.32754										197	-48.0625					197	0.2429										197	-46.7091
	198	1.33303										198	-46.8418					198	0.22459										198	-46.7091
	199	1.33914										199	-47.147					199	0.22154										199	-47.6246
	200	1.34097										200	-47.4522					200	0.22459										200	-47.0143
	201	1.33914										201	-46.8418					201	0.23374										201	-46.7091
	202	1.33486										202	-46.8418					202	0.23985										202	-47.0143
	203	1.32998										203	-46.8418					203	0.24595										203	-47.3194
	204	1.32815										204	-47.4522					204	0.2429										204	-47.6246
	205	1.32327										205	-47.4522					205	0.22459										205	-47.6246
	206	1.32205										206	-46.8418					206	0.18797										206	-47.6246
	207	1.3135										207	-46.8418					207	0.14525										207	-47.3194
	208	1.29458										208	-46.5366					208	0.10558										208	-47.3194
	209	1.24941										209	-46.8418					209	0.08727										209	-46.4039
	210	1.1719										210	-46.8418					210	0.06896										210	-47.0143
	211	1.05349										211	-47.147					211	0.06591										211	-47.3194
	212	0.89846										212	-47.147					212	0.06896										212	-46.7091
	213	0.71902										213	-47.4522					213	0.07812										213	-47.3194
	214	0.5469										214	-46.8418					214	0.08117										214	-47.0143
	215	0.42056										215	-47.4522					215	0.07507										215	-46.7091
	216	0.37356										216	-47.147					216	0.06591										216	-47.0143
	217	0.42788										217	-47.147					217	0.06286										217	-47.3194
	218	0.57803										218	-46.2315					218	0.06897										218	-47.0143
	219	0.78188										219	-46.8418					219	0.09338										219	-47.9298
	220	0.97903										220	-46.2315					220	0.12695										220	-47.0143
	221	1.11147										221	-47.147					221	0.17273										221	-46.7091
	222	1.13772										222	-47.147					222	0.21546										222	-46.7091
	223	1.05837										223	-47.147					223	0.22766										223	-46.7091
	224	0.91616										224	-46.5366					224	0.23377										224	-46.7091
	225	0.777										225	-46.8418					225	0.20325										225	-47.3194
	226	0.70498										226	-47.147					226	0.17884										226	-47.6246
	227	0.73611										227	-47.147					227	0.13917										227	-47.3194
	228	0.8417										228	-47.147					228	0.11781										228	-47.6246
	229	0.95645										229	-47.147					229	0.10865										229	-46.7091
	230	0.98391										230	-46.8418					230	0.11476										230	-47.0143
	231	0.85146										231	-47.147					231	0.12391										231	-47.6246
	232	0.53774										232	-46.5366					232	0.13917										232	-47.3194
	233	0.10378										233	-46.8418					233	0.15138										233	-47.0143
	234	-0.33262										234	-46.8418					234	0.16664										234	-47.0143
	235	-0.62375										235	-46.5366					235	0.16664										235	-46.7091
	236	-0.6561										236	-47.147					236	0.15138										236	-47.0143
	237	-0.3845										237	-47.147					237	0.14528										237	-46.7091
	238	0.14102										238	-47.147					238	0.13918										238	-47.0143
	239	0.77822										239	-46.5366					239	0.13613										239	-47.6246
	240	1.36355										240	-46.5366					240	0.14834										240	-47.3194
	241	1.74624										241	-47.4522					241	0.16665										241	-46.7091
	242	1.85366										242	-45.9263					242	0.20327										242	-47.0143
	243	1.70779										243	-46.8418					243	0.22158										243	-46.7091
	244	1.4136										244	-47.147					244	0.22463										244	-47.3194
	245	1.10293										245	-47.147					245	0.21853										245	-46.7091
	246	0.90579										246	-47.4522					246	0.19717										246	-47.3194
	247	0.87405										247	-46.2315					247	0.16971										247	-47.0143
	248	0.99612										248	-48.0625					248	0.15445										248	-47.3194
	249	1.20059										249	-47.4522					249	0.1514										249	-46.4039
	250	1.39224										250	-47.147					250	0.16666										250	-47.0143
	251	1.50393										251	-46.8418					251	0.19412										251	-47.9298
	252	1.50881										252	-47.4522					252	0.20633										252	-47.3194
	253	1.42947										253	-47.147					253	0.20938										253	-47.6246
	254	1.32327										254	-47.147					254	0.19413										254	-47.0143
	255	1.24575										255	-46.5366					255	0.1514										255	-47.3194
	256	1.22561										256	-47.4522					256	0.12699										256	-47.6246
	257	1.26467										257	-46.8418					257	0.09953										257	-47.0143
	258	1.32937										258	-46.8418					258	0.10563										258	-47.3194
	259	1.38857										259	-47.4522					259	0.14225										259	-47.6246
	260	1.41299										260	-47.147					260	0.19413										260	-46.7091
	261	1.39834										261	-48.0625					261	0.24601										261	-46.7091
	262	1.35928										262	-46.5366					262	0.27348										262	-46.7091
	263	1.32754										263	-46.2315					263	0.26433										263	-47.3194
	264	1.31899										264	-47.147					264	0.23686										264	-47.0143
	265	1.34341										265	-47.4522					265	0.18193										265	-47.0143
	266	1.39041										266	-46.8418					266	0.11785										266	-46.7091
	267	1.4313										267	-46.8418					267	0.07512										267	-46.7091
	268	1.44229										268	-47.147					268	0.05376										268	-47.0143
	269	1.39102										269	-46.8418					269	0.05376										269	-46.4039
	270	1.25857										270	-46.8418					270	0.07513										270	-46.7091
	271	1.03335										271	-46.2315					271	0.1209										271	-47.3194
	272	0.71719										272	-47.147					272	0.14532										272	-47.3194
	273	0.32351										273	-46.8418					273	0.18194										273	-47.3194
	274	-0.10862										274	-47.147					274	0.21856										274	-47.0143
	275	-0.52793										275	-46.8418					275	0.23382										275	-47.6246
	276	-0.87461										276	-47.4522					276	0.23993										276	-47.3194
	277	-1.09678										277	-46.5366					277	0.22772										277	-47.6246
	278	-1.1688										278	-47.4522					278	0.20026										278	-47.3194
	279	-1.10593										279	-46.5366					279	0.16974										279	-47.3194
	280	-0.95762										280	-46.8418					280	0.12702										280	-47.3194
	281	-0.80076										281	-46.5366					281	0.09955										281	-46.7091
	282	-0.7031										282	-47.147					282	0.0965										282	-47.0143
	283	-0.70188										283	-46.8418					283	0.11481										283	-46.7091
	284	-0.78916										284	-46.5366					284	0.13007										284	-47.0143
	285	-0.92039										285	-47.147					285	0.16975										285	-47.0143
	286	-1.03086										286	-47.147					286	0.19111										286	-47.0143
	287	-1.06992										287	-46.8418					287	0.20332										287	-47.0143
	288	-1.02048										288	-47.147					288	0.20332										288	-47.0143
	289	-0.8978										289	-46.8418					289	0.18196										289	-46.4039
	290	-0.7501										290	-46.8418					290	0.16975										290	-46.7091
	291	-0.6323										291	-46.5366					291	0.13313										291	-47.0143
	292	-0.58286										292	-46.8418					292	0.10261										292	-47.0143
	293	-0.60605										293	-46.8418					293	0.06905										293	-47.0143
	294	-0.68662										294	-46.5366					294	0.06599										294	-47.0143
	295	-0.78977										295	-46.8418					295	0.066										295	-47.3194
	296	-0.87522										296	-47.4522					296	0.0721										296	-47.6246
	297	-0.92283										297	-47.147					297	0.09041										297	-47.3194
	298	-0.92222										298	-46.8418					298	0.11178										298	-47.6246
	299	-0.8856										299	-47.147					299	0.13009										299	-48.235
	300	-0.83311										300	-46.5366					300	0.14535										300	-47.9298
	301	-0.77939										301	-46.2315					301	0.15145										301	-47.0143
	302	-0.73911										302	-46.2315					302	0.17281										302	-47.0143
	303	-0.71287										303	-47.147					303	0.17892										303	-47.0143
	304	-0.69578										304	-46.8418					304	0.19723										304	-46.7091
	305	-0.66282										305	-47.147					305	0.20944										305	-47.0143
	306	-0.58896										306	-47.4522					306	0.20028										306	-46.7091
	307	-0.43943										307	-47.147					307	0.18808										307	-47.0143
	308	-0.19041										308	-47.147					308	0.16977										308	-47.0143
	309	0.15627										309	-46.8418					309	0.12705										309	-46.0987
	310	0.58169										310	-47.147					310	0.07211										310	-46.4039
	311	1.02603										311	-46.2315					311	0.03855										311	-47.3194
	312	1.41787										312	-46.5366					312	0.02024										312	-47.0143
	313	1.68582										313	-47.147					313	0.02024										313	-46.7091
	314	1.78774										314	-46.8418					314	0.06296										314	-46.7091
	315	1.73281										315	-47.4522					315	0.09959										315	-46.7091
	316	1.56436										316	-46.5366					316	0.16062										316	-47.0143
	317	1.35867										317	-46.8418					317	0.18809										317	-47.0143
	318	1.19326										318	-46.2315					318	0.2064										318	-47.6246
	319	1.12002										319	-48.0625					319	0.20335										319	-47.9298
	320	1.14871										320	-46.8418					320	0.19725										320	-47.6246
	321	1.24575										321	-47.4522					321	0.17894										321	-47.3194
	322	1.35684										322	-46.5366					322	0.19115										322	-47.6246
	323	1.42397										323	-47.147					323	0.1942										323	-47.6246
	324	1.40444										324	-47.4522					324	0.20641										324	-47.3194
	325	1.27932										325	-46.5366					325	0.21556										325	-47.3194
	326	1.05288										326	-46.8418					326	0.20336										326	-46.7091
	327	0.74893										327	-47.4522					327	0.20336										327	-47.0143
	328	0.38394										328	-46.8418					328	0.16369										328	-46.4039
	329	-0.01707										329	-46.5366					329	0.13622										329	-46.4039
	330	-0.41318										330	-47.147					330	0.10876										330	-46.7091
	331	-0.75071										331	-46.5366					331	0.09655										331	-47.3194
	332	-0.96738										332	-46.2315					332	0.0996										332	-47.0143
	333	-0.99546										333	-46.2315					333	0.11486										333	-46.0987
	334	-0.80015										334	-47.147					334	0.13623										334	-46.7091
	335	-0.38694										335	-46.8418					335	0.14233										335	-47.0143
	336	0.17886										336	-46.5366					336	0.13013										336	-47.0143
	337	0.78311										337	-46.5366					337	0.11487										337	-47.0143
	338	1.28604										338	-46.8418					338	0.09961										338	-47.3194
	339	1.56252										339	-47.147					339	0.10266										339	-48.235
	340	1.54177										340	-46.8418					340	0.12097										340	-47.3194
	341	1.21768										341	-47.4522					341	0.1637										341	-47.0143
	342	0.66714										342	-46.5366					342	0.20643										342	-47.3194
	343	0.01772										343	-46.5366					343	0.24										343	-47.9298
	344	-0.58286										344	-47.4522					344	0.24305										344	-47.0143
	345	-1.01987										345	-47.4522					345	0.20643										345	-47.3194
	346	-1.2335										346	-47.4522					346	0.13319										346	-47.3194
	347	-1.23044										347	-47.7573					347	0.05079										347	-47.0143
	348	-1.07419										348	-47.4522					348	-0.00414										348	-47.3194
	349	-0.86851										349	-46.5366					349	-0.05602										349	-46.0987
	350	-0.69761										350	-47.147					350	-0.04076										350	-47.0143
	351	-0.61765										351	-47.147					351	-0.00108										351	-47.3194
	352	-0.63169										352	-47.147					352	0.05995										352	-47.3194
	353	-0.69761										353	-47.147					353	0.10878										353	-47.0143
	354	-0.75376										354	-47.147					354	0.14845										354	-47.0143
	355	-0.75193										355	-46.5366					355	0.16677										355	-47.0143
	356	-0.68174										356	-46.2315					356	0.14846										356	-46.7091
	357	-0.56089										357	-46.5366					357	0.1332										357	-46.7091
	358	-0.44736										358	-46.8418					358	0.1393										358	-46.4039
	359	-0.39731										359	-47.4522					359	0.16372										359	-47.6246
	360	-0.4437										360	-47.147					360	0.19424										360	-47.0143
	361	-0.57615										361	-47.4522					361	0.23086										361	-47.3194
	362	-0.75681										362	-46.8418					362	0.24002										362	-47.3194
	363	-0.91611										363	-47.147					363	0.23696										363	-47.6246
	364	-1.00339										364	-46.8418					364	0.21255										364	-47.6246
	365	-0.99363										365	-47.7573					365	0.16983										365	-47.3194
	366	-0.90146										366	-46.5366					366	0.11795										366	-47.3194
	367	-0.77756										367	-46.5366					367	0.07523										367	-47.6246
	368	-0.67197										368	-47.4522					368	0.06607										368	-47.6246
	369	-0.63535										369	-46.5366					369	0.04471										369	-46.4039
	370	-0.67686										370	-46.8418					370	0.05387										370	-46.7091
	371	-0.77634										371	-47.4522					371	0.06913										371	-47.3194
	372	-0.89475										372	-46.2315					372	0.09964										372	-47.0143
	373	-0.9863										373	-46.5366					373	0.15458										373	-47.0143
	374	-1.02231										374	-46.8418					374	0.19425										374	-47.0143
	375	-1.00095										375	-47.4522					375	0.24613										375	-47.0143
	376	-0.93809										376	-46.8418					376	0.30717										376	-47.0143
	377	-0.86423										377	-47.147					377	0.33769										377	-47.3194
	378	-0.81052										378	-46.5366					378	0.34379										378	-47.0143
	379	-0.79832										379	-47.147					379	0.32853										379	-47.3194
	380	-0.82822										380	-47.7573					380	0.29497										380	-47.0143
	381	-0.88376										381	-46.2315					381	0.24919										381	-46.4039
	382	-0.94358										382	-47.4522					382	0.21257										382	-47.0143
	383	-0.97715										383	-46.2315					383	0.18511										383	-46.7091
	384	-0.97898										384	-46.8418					384	0.17595										384	-47.0143
	385	-0.93748										385	-47.4522					385	0.18511										385	-47.3194
	386	-0.87034										386	-46.8418					386	0.20037										386	-47.3194
	387	-0.79648										387	-46.8418					387	0.19426										387	-47.3194
	388	-0.73667										388	-46.5366					388	0.18511										388	-47.9298
	389	-0.70554										389	-46.2315					389	0.15459										389	-46.7091
	390	-0.70432										390	-46.8418					390	0.11187										390	-47.3194
	391	-0.72507										391	-47.4522					391	0.08441										391	-47.6246
	392	-0.75742										392	-47.147					392	0.0722										392	-47.3194
	393	-0.78367										393	-47.7573					393	0.0783										393	-47.3194
	394	-0.79893										394	-46.8418					394	0.10272										394	-47.0143
	395	-0.80442										395	-46.8418					395	0.11798										395	-46.7091
	396	-0.80564										396	-47.147					396	0.13324										396	-47.3194
	397	-0.81602										397	-46.2315					397	0.13629										397	-47.0143
	398	-0.83921										398	-46.8418					398	0.13019										398	-47.0143
	399	-0.87644										399	-46.8418					399	0.12714										399	-47.6246
	400	-0.91672										400	-46.8418					400	0.13935										400	-47.3194
	401	-0.95151										401	-47.4522					401	0.18512										401	-46.7091
	402	-0.97227										402	-46.8418					402	0.21869										402	-46.7091
	403	-0.97227										403	-47.147					403	0.27363										403	-46.7091
	404	-0.96311										404	-47.7573					404	0.28584										404	-47.3194
	405	-0.95579										405	-46.5366					405	0.27058										405	-46.7091
	406	-0.96006										406	-46.8418					406	0.20649										406	-46.7091
	407	-0.98325										407	-47.147					407	0.12715										407	-47.0143
	408	-1.0156										408	-47.4522					408	0.05391										408	-46.7091
	409	-1.04795										409	-46.8418					409	0.00508										409	-47.0143
	410	-1.0626										410	-46.5366					410	0.00813										410	-47.0143
	411	-1.05161										411	-47.147					411	0.05696										411	-47.9298
	412	-1.02109										412	-46.8418					412	0.12715										412	-47.3194
	413	-0.98569										413	-46.5366					413	0.20345										413	-47.0143
	414	-0.96677										414	-46.5366					414	0.24617										414	-47.0143
	415	-0.97898										415	-46.8418					415	0.24312										415	-47.3194
	416	-1.02537										416	-47.7573					416	0.21566										416	-47.3194
	417	-1.09312										417	-46.8418					417	0.17904										417	-47.0143
	418	-1.15293										418	-46.5366					418	0.14852										418	-47.0143
	419	-1.17246										419	-47.147					419	0.14852										419	-47.3194
	420	-1.13706										420	-46.5366					420	0.18209										420	-47.0143
	421	-1.05283										421	-47.4522					421	0.23092										421	-46.7091
	422	-0.93564										422	-47.4522					422	0.29806										422	-46.7091
	423	-0.827										423	-46.5366					423	0.34994										423	-47.0143
	424	-0.75803										424	-46.8418					424	0.36215										424	-47.0143
	425	-0.7501										425	-46.8418					425	0.353										425	-47.0143
	426	-0.79832										426	-46.8418					426	0.30417										426	-46.7091
	427	-0.88926										427	-47.4522					427	0.24008										427	-46.7091
	428	-0.99241										428	-47.147					428	0.17294										428	-46.7091
	429	-1.07847										429	-46.8418					429	0.0936										429	-46.7091
	430	-1.13523										430	-46.5366					430	0.04172										430	-47.0143
	431	-1.15354										431	-47.147					431	-0.01321										431	-47.6246
	432	-1.14622										432	-47.7573					432	-0.02542										432	-47.0143
	433	-1.12363										433	-46.5366					433	-0.03457										433	-47.6246
	434	-1.09556										434	-46.8418					434	-0.01626										434	-47.3194
	435	-1.07114										435	-47.7573					435	0.02647										435	-47.3194
	436	-1.051										436	-46.5366					436	0.09056										436	-47.3194
	437	-1.03452										437	-46.8418					437	0.13938										437	-47.0143
	438	-1.0217										438	-46.8418					438	0.18821										438	-47.0143
	439	-1.00645										439	-46.8418					439	0.21873										439	-47.3194
	440	-0.97837										440	-46.2315					440	0.22484										440	-47.0143
	441	-0.93259										441	-46.8418					441	0.20042										441	-46.7091
	442	-0.86667										442	-47.147					442	0.17601										442	-46.7091
	443	-0.78794										443	-47.147					443	0.12413										443	-47.0143
	444	-0.7092										444	-46.8418					444	0.09667										444	-47.0143
	445	-0.65488										445	-46.5366					445	0.07225										445	-47.0143
	446	-0.64573										446	-46.8418					446	0.057										446	-46.7091
	447	-0.69028										447	-46.5366					447	0.0692										447	-47.0143
	448	-0.78062										448	-47.147					448	0.09667										448	-46.7091
	449	-0.89719										449	-46.5366					449	0.1394										449	-46.0987
	450	-1.00034										450	-47.4522					450	0.17907										450	-46.7091
	451	-1.05771										451	-47.4522					451	0.20654										451	-47.3194
	452	-1.05466										452	-46.8418					452	0.2218										452	-47.3194
	453	-0.99729										453	-47.147					453	0.2218										453	-47.3194
	454	-0.90208										454	-46.8418					454	0.20654										454	-47.3194
	455	-0.79282										455	-47.147					455	0.17908										455	-47.6246
	456	-0.70371										456	-47.147					456	0.14551										456	-47.9298
	457	-0.6384										457	-47.7573					457	0.13941										457	-47.3194
	458	-0.59812										458	-47.147					458	0.14551										458	-47.6246
	459	-0.57737										459	-46.8418					459	0.16382										459	-47.9298
	460	-0.56455										460	-46.5366					460	0.18824										460	-47.6246
	461	-0.55723										461	-46.2315					461	0.18213										461	-46.7091
	462	-0.5554										462	-46.2315					462	0.18519										462	-46.7091
	463	-0.56394										463	-45.9263					463	0.17298										463	-47.0143
	464	-0.58347										464	-47.147					464	0.16383										464	-46.7091
	465	-0.61094										465	-46.8418					465	0.15162										465	-47.0143
	466	-0.63169										466	-47.147					466	0.13331										466	-46.7091
	467	-0.6439										467	-47.147					467	0.115										467	-47.3194
	468	-0.6323										468	-46.2315					468	0.12111										468	-47.0143
	469	-0.60117										469	-46.5366					469	0.13637										469	-46.0987
	470	-0.55906										470	-46.8418					470	0.15163										470	-46.4039
	471	-0.51816										471	-47.147					471	0.16994										471	-46.7091
	472	-0.49375										472	-46.8418					472	0.17604										472	-47.0143
	473	-0.49131										473	-47.7573					473	0.19435										473	-47.0143
	474	-0.51389										474	-46.8418					474	0.18825										474	-47.0143
	475	-0.54929										475	-46.8418					475	0.18215										475	-47.0143
	476	-0.58958										476	-47.147					476	0.16689										476	-47.3194
	477	-0.6146										477	-46.2315					477	0.16384										477	-47.3194
	478	-0.61887										478	-46.8418					478	0.15469										478	-47.3194
	479	-0.60483										479	-46.8418					479	0.19436										479	-48.235
	480	-0.57981										480	-47.147					480	0.22793										480	-47.9298
	481	-0.55479										481	-46.5366					481	0.27066										481	-47.6246
	482	-0.5438										482	-46.8418					482	0.29812										482	-47.3194
	483	-0.55356										483	-46.8418					483	0.28897										483	-47.0143
	484	-0.58103										484	-46.5366					484	0.24625										484	-47.3194
	485	-0.60911										485	-47.4522					485	0.173										485	-47.0143
	486	-0.62986										486	-47.4522					486	0.06314										486	-47.0143
	487	-0.62986										487	-46.8418					487	-0.00705										487	-46.7091
	488	-0.6085										488	-47.7573					488	-0.07113										488	-46.7091
	489	-0.57615										489	-47.4522					489	-0.0986										489	-46.0987
	490	-0.54868										490	-46.5366					490	-0.05892										490	-47.0143
	491	-0.54502										491	-47.147					491	-0.00704										491	-47.0143
	492	-0.57859										492	-46.5366					492	0.0662										492	-46.7091
	493	-0.64878										493	-46.8418					493	0.13334										493	-46.7091
	494	-0.74583										494	-47.7573					494	0.17607										494	-47.0143
	495	-0.85447										495	-46.5366					495	0.19132										495	-46.7091
	496	-0.9509										496	-47.4522					496	0.19743										496	-47.0143
	497	-1.01621										497	-47.147					497	0.20659										497	-47.0143
	498	-1.04307										498	-47.147					498	0.22185										498	-47.0143
	499	-1.02354										499	-46.8418					499	0.25236										499	-47.9298
	500	-0.96067										500	-46.8418					500	0.27678										500	-47.3194
	501	-0.86851										501	-47.147					501	0.3073										501	-47.3194
	502	-0.76169										502	-46.8418					502	0.31035										502	-47.3194
	503	-0.65671										503	-47.147					503	0.29814										503	-47.3194
	504	-0.56943										504	-46.5366					504	0.25237										504	-47.6246
	505	-0.51694										505	-47.147					505	0.21575										505	-47.6246
	506	-0.49863										506	-46.8418					506	0.17913										506	-47.6246
	507	-0.51877										507	-46.2315					507	0.16082										507	-47.3194
	508	-0.55173										508	-47.4522					508	0.15167										508	-47.0143
	509	-0.58469										509	-47.147					509	0.15472										509	-46.0987
	510	-0.58286										510	-47.147					510	0.16082										510	-47.0143
	511	-0.53586										511	-46.5366					511	0.15167										511	-47.0143
	512	-0.43638										512	-46.2315					512	0.1181										512	-47.0143
	513	-0.29233										513	-47.147					513	0.08758										513	-46.7091
	514	-0.1196										514	-47.147					514	0.03876										514	-46.7091
	515	0.05984										515	-46.5366					515	0.00519										515	-46.7091
	516	0.23867										516	-47.147					516	-0.000914012										516	-46.7091
	517	0.4114										517	-47.4522					517	0.01435										517	-47.0143
	518	0.58535										518	-46.8418					518	0.05097										518	-46.7091
	519	0.76907										519	-46.8418					519	0.112										519	-47.3194
	520	0.95828										520	-46.8418					520	0.17609										520	-47.3194
	521	1.14382										521	-48.3677					521	0.22797										521	-46.7091
	522	1.29885										522	-47.147					522	0.26765										522	-47.3194
	523	1.40444										523	-46.5366					523	0.2646										523	-47.3194
	524	1.44961										524	-47.4522					524	0.25239										524	-47.6246
	525	1.43862										525	-46.2315					525	0.22798										525	-47.6246
	526	1.39224										526	-47.147					526	0.19746										526	-47.3194
	527	1.33792										527	-47.147					527	0.17305										527	-47.3194
	528	1.30068										528	-47.147					528	0.17										528	-47.0143
	529	1.28665										529	-46.8418					529	0.17305										529	-46.7091
	530	1.29824										530	-46.8418					530	0.20967										530	-47.0143
	531	1.3135										531	-46.2315					531	0.24019										531	-47.6246
	532	1.32021										532	-45.6211					532	0.26766										532	-47.0143
	533	1.30679										533	-47.4522					533	0.29207										533	-47.0143
	534	1.27505										534	-46.5366					534	0.27987										534	-46.7091
	535	1.2366										535	-46.2315					535	0.25851										535	-47.3194
	536	1.20547										536	-47.7573					536	0.19747										536	-47.0143
	537	1.19204										537	-46.2315					537	0.13949										537	-46.7091
	538	1.20364										538	-46.5366					538	0.09371										538	-47.0143
	539	1.23416										539	-46.8418					539	0.0632										539	-47.0143
	540	1.2665										540	-47.147					540	0.0693										540	-47.3194
	541	1.28848										541	-47.147					541	0.08151										541	-46.7091
	542	1.28542										542	-47.7573					542	0.11203										542	-47.0143
	543	1.26284										543	-46.5366					543	0.14255										543	-47.0143
	544	1.22622										544	-47.4522					544	0.17917										544	-47.3194
	545	1.19082										545	-45.9263					545	0.20053										545	-47.3194
	546	1.16458										546	-46.8418					546	0.20664										546	-47.3194
	547	1.15237										547	-46.2315					547	0.228										547	-47.3194
	548	1.15786										548	-46.5366					548	0.22495										548	-47.6246
	549	1.16458										549	-45.9263					549	0.21274										549	-47.0143
	550	1.17678										550	-47.4522					550	0.19749										550	-46.7091
	551	1.17983										551	-47.147					551	0.16697										551	-47.6246
	552	1.1719										552	-46.8418					552	0.12119										552	-47.0143
	553	1.15664										553	-47.4522					553	0.08457										553	-47.0143
	554	1.14443										554	-46.2315					554	0.05711										554	-46.7091
	555	1.13772										555	-46.5366					555	0.0449										555	-47.3194
	556	1.13833										556	-47.147					556	0.07237										556	-47.0143
	557	1.14565										557	-47.4522					557	0.11815										557	-47.0143
	558	1.15237										558	-46.5366					558	0.17003										558	-47.0143
	559	1.15359										559	-47.4522					559	0.21581										559	-47.6246
	560	1.14565										560	-46.2315					560	0.25243										560	-47.3194
	561	1.12002										561	-46.8418					561	0.25548										561	-46.7091
	562	1.07913										562	-46.8418					562	0.24327										562	-46.7091
	563	1.03762										563	-46.2315					563	0.21276										563	-47.0143
	564	0.99978										564	-46.5366					564	0.17309										564	-47.0143
	565	0.97476										565	-47.147					565	0.14257										565	-47.0143
	566	0.96743										566	-47.4522					566	0.12426										566	-47.3194
	567	0.97659										567	-48.0625					567	0.12121										567	-47.3194
	568	0.99673										568	-46.2315					568	0.14257										568	-47.3194
	569	1.02175										569	-47.147					569	0.15478										569	-46.7091
	570	1.03518										570	-46.5366					570	0.1792										570	-47.0143
	571	1.02786										571	-46.2315					571	0.20056										571	-47.6246
	572	0.9949										572	-46.8418					572	0.20361										572	-47.0143
	573	0.93691										573	-47.147					573	0.20666										573	-47.3194
	574	0.87344										574	-45.9263					574	0.20667										574	-47.0143
	575	0.81606										575	-46.5366					575	0.20361										575	-47.0143
	576	0.78555										576	-47.4522					576	0.20667										576	-47.0143
	577	0.79592										577	-47.147					577	0.18836										577	-47.0143
	578	0.84597										578	-46.8418					578	0.20057										578	-47.0143
	579	0.92166										579	-47.4522					579	0.20362										579	-47.6246
	580	1.00283										580	-46.5366					580	0.20362										580	-47.0143
	581	1.06448										581	-47.7573					581	0.20057										581	-46.7091
	582	1.09255										582	-46.5366					582	0.19447										582	-47.0143
	583	1.08584										583	-46.8418					583	0.19142										583	-46.7091
	584	1.0541										584	-46.8418					584	0.18531										584	-47.0143
	585	1.02725										585	-46.5366					585	0.18837										585	-47.3194
	586	1.02725										586	-46.8418					586	0.18532										586	-47.0143
	587	1.06692										587	-48.0625					587	0.18532										587	-47.6246
	588	1.14626										588	-47.147					588	0.17616										588	-47.0143
	589	1.23538										589	-46.5366					589	0.17311										589	-47.0143
	590	1.3135										590	-47.4522					590	0.16701										590	-47.0143
	591	1.35256										591	-47.4522					591	0.16396										591	-47.9298
	592	1.3428										592	-47.147					592	0.17311										592	-47.6246
	593	1.29092										593	-47.4522					593	0.17922										593	-47.3194
	594	1.22378										594	-47.4522					594	0.19448										594	-47.0143
	595	1.16702										595	-46.2315					595	0.20974										595	-47.0143
	596	1.14016										596	-47.147					596	0.2189										596	-47.3194
	597	1.14504										597	-47.147					597	0.22805										597	-46.7091
	598	1.17373										598	-47.147					598	0.22195										598	-47.0143
	599	1.20425										599	-46.8418					599	0.21585										599	-47.3194
	600	1.22195										600	-46.5366					600	0.21585										600	-47.3194
	601	1.21096										601	-46.2315					601	0.22195										601	-46.7091
	602	1.17617										602	-47.147					602	0.24026										602	-46.7091
	603	1.1365										603	-46.8418					603	0.25247										603	-46.7091
	604	1.10598										604	-47.147					604	0.25858										604	-47.0143
	605	1.09377										605	-46.8418					605	0.24942										605	-46.7091
	606	1.10537										606	-47.4522					606	0.23111										606	-46.7091
	607	1.13345										607	-47.7573					607	0.19754										607	-46.7091
	608	1.16946										608	-47.147					608	0.16398										608	-46.7091
	609	1.19875										609	-46.2315					609	0.13041										609	-46.4039
	610	1.2134										610	-46.5366					610	0.1182										610	-47.0143
	611	1.21462										611	-45.9263					611	0.12125										611	-47.6246
	612	1.20791										612	-46.2315					612	0.12431										612	-47.6246
	613	1.19509										613	-47.147					613	0.106										613	-47.3194
	614	1.18411										614	-47.147					614	0.09379										614	-47.6246
	615	1.16824										615	-47.147					615	0.05717										615	-47.3194
	616	1.1542										616	-47.147					616	0.02055										616	-47.9298
	617	1.14382										617	-47.147					617	0.0114										617	-47.6246
	618	1.13772										618	-46.8418					618	0.02666										618	-47.0143
	619	1.1426										619	-46.5366					619	0.06328										619	-47.9298
	620	1.16091										620	-46.2315					620	0.12126										620	-46.7091
	621	1.19448										621	-47.4522					621	0.17009										621	-46.7091
	622	1.24209										622	-46.5366					622	0.21282										622	-46.4039
	623	1.28787										623	-46.5366					623	0.21892										623	-46.7091
	624	1.32388										624	-47.147					624	0.18536										624	-46.4039
	625	1.3428										625	-46.2315					625	0.14263										625	-47.0143
	626	1.33669										626	-46.8418					626	0.11211										626	-47.0143
	627	1.31777										627	-46.5366					627	0.0877										627	-46.7091
	628	1.29397										628	-47.147					628	0.09381										628	-47.0143
	629	1.27322										629	-46.8418					629	0.13348										629	-46.4039
	630	1.2665										630	-47.147					630	0.17926										630	-46.4039
	631	1.27932										631	-47.4522					631	0.21283										631	-47.0143
	632	1.3019										632	-46.5366					632	0.20978										632	-47.3194
	633	1.32937										633	-47.147					633	0.20367										633	-47.3194
	634	1.34951										634	-47.147					634	0.18231										634	-47.0143
	635	1.35806										635	-46.8418					635	0.17316										635	-47.3194
	636	1.355										636	-46.8418					636	0.17011										636	-47.3194
	637	1.34097										637	-46.5366					637	0.17927										637	-47.6246
	638	1.32083										638	-47.147					638	0.20673										638	-47.6246
	639	1.30374										639	-47.147					639	0.2403										639	-48.235
	640	1.28848										640	-46.5366					640	0.25251										640	-47.6246
	641	1.27322										641	-47.147					641	0.24641										641	-47.3194
	642	1.25796										642	-47.147					642	0.21894										642	-47.0143
	643	1.23782										643	-46.8418					643	0.18232										643	-47.3194
	644	1.20974										644	-46.8418					644	0.1457										644	-47.0143
	645	1.18411										645	-47.4522					645	0.11213										645	-46.7091
	646	1.16213										646	-47.4522					646	0.09077										646	-46.7091
	647	1.15542										647	-46.8418					647	0.09077										647	-46.7091
	648	1.17495										648	-46.8418					648	0.09993										648	-47.0143
	649	1.21646										649	-46.8418					649	0.11824										649	-45.7936
	650	1.27566										650	-46.8418					650	0.15486										650	-46.7091
	651	1.33975										651	-46.5366					651	0.20064										651	-47.0143
	652	1.39468										652	-47.4522					652	0.21895										652	-47.0143
	653	1.42642										653	-48.3677					653	0.24642										653	-46.7091
	654	1.43069										654	-47.147					654	0.24642										654	-46.7091
	655	1.41299										655	-47.147					655	0.23116										655	-46.7091
	656	1.37942										656	-46.8418					656	0.20065										656	-47.3194
	657	1.34463										657	-46.8418					657	0.16708										657	-47.3194
	658	1.32144										658	-46.2315					658	0.13961										658	-47.0143
	659	1.31045										659	-47.4522					659	0.13351										659	-48.235
	660	1.31106										660	-46.8418					660	0.17929										660	-47.6246
	661	1.31594										661	-47.147					661	0.21896										661	-47.3194
	662	1.32021										662	-46.2315					662	0.25558										662	-47.6246
	663	1.32083										663	-46.5366					663	0.2739										663	-47.3194
	664	1.30862										664	-47.4522					664	0.26474										664	-47.3194
	665	1.29519										665	-46.8418					665	0.22202										665	-47.0143
	666	1.27932										666	-47.147					666	0.14573										666	-47.0143
	667	1.26895										667	-46.8418					667	0.08774										667	-47.0143
	668	1.26406										668	-46.5366					668	0.04197										668	-46.7091
	669	1.2604										669	-46.5366					669	0.04197										669	-46.4039
	670	1.2543										670	-47.4522					670	0.07859										670	-46.4039
	671	1.23904										671	-46.8418					671	0.13963										671	-47.3194
	672	1.20791										672	-46.8418					672	0.18235										672	-47.0143
	673	1.16641										673	-47.7573					673	0.21592										673	-47.0143
	674	1.12124										674	-47.147					674	0.21898										674	-46.7091
	675	1.08462										675	-47.4522					675	0.18541										675	-46.7091
	676	1.07058										676	-46.8418					676	0.14574										676	-46.7091
	677	1.08645										677	-47.147					677	0.13353										677	-47.0143
	678	1.12673										678	-46.8418					678	0.13658										678	-47.3194
	679	1.18899										679	-47.147					679	0.15184										679	-47.6246
	680	1.25613										680	-45.9263					680	0.20067										680	-47.6246
	681	1.31045										681	-46.8418					681	0.2434										681	-47.0143
	682	1.33853										682	-46.8418					682	0.26171										682	-47.3194
	683	1.33853										683	-46.2315					683	0.26781										683	-47.3194
	684	1.31106										684	-45.9263					684	0.27087										684	-47.6246
	685	1.26772										685	-46.8418					685	0.26171										685	-47.3194
	686	1.22012										686	-47.147					686	0.24951										686	-47.3194
	687	1.18411										687	-47.147					687	0.2373										687	-47.0143
	688	1.16152										688	-47.147					688	0.22204										688	-47.3194
	689	1.15725										689	-46.5366					689	0.19458										689	-46.4039
	690	1.17007										690	-46.8418					690	0.16711										690	-46.7091
	691	1.19448										691	-46.8418					691	0.13354										691	-47.6246
	692	1.22012										692	-46.8418					692	0.11829										692	-47.0143
	693	1.24148										693	-46.8418					693	0.11524										693	-47.3194
	694	1.25552										694	-46.5366					694	0.1427										694	-46.7091
	695	1.25796										695	-46.8418					695	0.19153										695	-47.0143
	696	1.24758										696	-47.147					696	0.25562										696	-46.7091
	697	1.22622										697	-46.5366					697	0.3136										697	-46.7091
	698	1.19265										698	-46.5366					698	0.34107										698	-47.0143
	699	1.15481										699	-46.5366					699	0.33192										699	-47.3194
	700	1.11453										700	-46.2315					700	0.31361										700	-47.3194
	701	1.07852										701	-46.5366					701	0.27394										701	-46.7091
	702	1.04373										702	-47.4522					702	0.21901										702	-47.3194
	703	1.01809										703	-47.147					703	0.20375										703	-47.3194
	704	0.99734										704	-47.147					704	0.18544										704	-47.6246
	705	0.98879										705	-46.8418					705	0.18239										705	-47.3194
	706	0.98818										706	-48.0625					706	0.16713										706	-47.3194
	707	0.9949										707	-46.5366					707	0.15492										707	-47.6246
	708	1.01138										708	-47.147					708	0.13967										708	-47.3194
	709	1.02847										709	-47.147					709	0.13967										709	-46.7091
	710	1.04373										710	-47.4522					710	0.13051										710	-46.7091
	711	1.05776										711	-46.2315					711	0.15188										711	-47.0143
	712	1.06753										712	-47.147					712	0.18545										712	-46.7091
	713	1.07302										713	-46.5366					713	0.21291										713	-46.7091
	714	1.07363										714	-46.5366					714	0.23733										714	-46.7091
	715	1.07424										715	-47.147					715	0.24038										715	-46.7091
	716	1.07424										716	-47.147					716	0.22207										716	-47.0143
	717	1.07852										717	-46.2315					717	0.1763										717	-47.0143
	718	1.08279										718	-47.147					718	0.14273										718	-47.0143
	719	1.09194										719	-47.147					719	0.12442										719	-47.3194
	720	1.10171										720	-46.5366					720	0.10001										720	-47.3194
	721	1.10964										721	-45.9263					721	0.10916										721	-47.0143
	722	1.11331										722	-46.2315					722	0.13968										722	-47.0143
	723	1.11636										723	-46.8418					723	0.16715										723	-47.0143
	724	1.11392										724	-46.8418					724	0.20072										724	-47.3194
	725	1.11392										725	-46.8418					725	0.20682										725	-47.3194
	726	1.11575										726	-47.7573					726	0.19156										726	-47.3194
	727	1.12246										727	-46.8418					727	0.16715										727	-47.3194
	728	1.13223										728	-46.8418					728	0.13663										728	-47.3194
	729	1.14688										729	-46.2315					729	0.11833										729	-47.0143
	730	1.1603										730	-46.8418					730	0.12443										730	-47.0143
	731	1.17556										731	-46.5366					731	0.15495										731	-47.3194
	732	1.18533										732	-46.5366					732	0.20988										732	-47.3194
	733	1.19326										733	-46.8418					733	0.27397										733	-47.3194
	734	1.19814										734	-47.4522					734	0.3289										734	-47.0143
	735	1.19937										735	-46.5366					735	0.35332										735	-46.7091
	736	1.20181										736	-47.4522					736	0.34721										736	-47.0143
	737	1.20242										737	-46.8418					737	0.31365										737	-46.7091
	738	1.20181										738	-47.147					738	0.24651										738	-47.0143
	739	1.19814										739	-46.8418					739	0.17022										739	-47.6246
	740	1.19326										740	-47.147					740	0.12749										740	-47.0143
	741	1.18899										741	-46.5366					741	0.10918										741	-46.7091
	742	1.18167										742	-46.8418					742	0.13665										742	-46.7091
	743	1.17312										743	-46.2315					743	0.17327										743	-46.4039
	744	1.16763										744	-47.147					744	0.21295										744	-47.3194
	745	1.16335										745	-46.2315					745	0.24041										745	-47.3194
	746	1.16641										746	-47.4522					746	0.22515										746	-47.0143
	747	1.17007										747	-47.147					747	0.18548										747	-47.6246
	748	1.18289										748	-47.147					748	0.1214										748	-47.6246
	749	1.19509										749	-47.147					749	0.0451										749	-47.3194
	750	1.20791										750	-46.8418					750	-0.00372										750	-47.0143
	751	1.21768										751	-46.8418					751	-0.0434										751	-47.6246
	752	1.22378										752	-46.8418					752	-0.04034										752	-47.6246
	753	1.22561										753	-47.4522					753	0.01459										753	-47.0143
	754	1.22378										754	-46.8418					754	0.06952										754	-47.3194
	755	1.225										755	-47.147					755	0.13971										755	-46.4039
	756	1.22927										756	-47.147					756	0.2038										756	-47.0143
	757	1.24331										757	-46.5366					757	0.25568										757	-46.7091
	758	1.26345										758	-47.4522					758	0.26484										758	-47.0143
	759	1.28848										759	-47.4522					759	0.23737										759	-47.6246
	760	1.30984										760	-47.147					760	0.19465										760	-47.3194
	761	1.32083										761	-47.147					761	0.15498										761	-46.7091
	762	1.32266										762	-46.2315					762	0.12751										762	-46.7091
	763	1.30923										763	-46.8418					763	0.11531										763	-46.7091
	764	1.2897										764	-46.5366					764	0.13972										764	-47.0143
	765	1.26467										765	-47.4522					765	0.15193										765	-46.7091
	766	1.24087										766	-46.8418					766	0.1794										766	-46.7091
	767	1.21951										767	-46.8418					767	0.18856										767	-47.0143
	768	1.20486										768	-47.4522					768	0.1794										768	-47.0143
	769	1.1957										769	-47.4522					769	0.15499										769	-47.0143
	770	1.19082										770	-46.8418					770	0.13057										770	-47.3194
	771	1.19143										771	-46.2315					771	0.13668										771	-47.9298
	772	1.19204										772	-47.147					772	0.13973										772	-47.9298
	773	1.19509										773	-46.8418					773	0.18551										773	-47.6246
	774	1.19814										774	-47.4522					774	0.24044										774	-47.3194
	775	1.19814										775	-46.8418					775	0.28927										775	-47.0143
	776	1.19326										776	-46.2315					776	0.32589										776	-47.3194
	777	1.18716										777	-47.147					777	0.34421										777	-47.0143
	778	1.18167										778	-47.147					778	0.33505										778	-46.7091
	779	1.17739										779	-46.5366					779	0.28928										779	-47.3194
	780	1.18105										780	-47.4522					780	0.26181										780	-47.0143
	781	1.1896										781	-46.5366					781	0.22214										781	-46.7091
	782	1.20181										782	-46.5366					782	0.19162										782	-46.4039
	783	1.21401										783	-46.8418					783	0.17636										783	-47.0143
	784	1.22134										784	-47.7573					784	0.16416										784	-47.0143
	785	1.22256										785	-46.5366					785	0.17026										785	-47.0143
	786	1.21951										786	-46.2315					786	0.16721										786	-47.0143
	787	1.20913										787	-47.4522					787	0.14585										787	-46.7091
	788	1.20425										788	-46.8418					788	0.1367										788	-46.7091
	789	1.20852										789	-47.4522					789	0.10618										789	-46.7091
	790	1.21768										790	-47.147					790	0.09397										790	-47.0143
	791	1.23477										791	-46.2315					791	0.07566										791	-47.6246
	792	1.24819										792	-47.4522					792	0.05736										792	-47.3194
	793	1.25674										793	-46.5366					793	0.0543										793	-47.6246
	794	1.25674										794	-46.8418					794	0.07567										794	-47.6246
	795	1.24331										795	-46.8418					795	0.10313										795	-47.6246
	796	1.22805										796	-46.8418					796	0.15196										796	-47.3194
	797	1.20791										797	-47.4522					797	0.21605										797	-47.3194
	798	1.1957										798	-46.8418					798	0.26488										798	-47.3194
	799	1.19692										799	-46.5366					799	0.28624										799	-47.9298
	800	1.21096										800	-46.8418					800	0.3015										800	-47.3194
	801	1.22927										801	-46.2315					801	0.26183										801	-47.0143
	802	1.24819										802	-46.5366					802	0.22521										802	-47.0143
	803	1.26528										803	-46.8418					803	0.17639										803	-47.0143
	804	1.27566										804	-47.147					804	0.14282										804	-47.0143
	805	1.27566										805	-46.2315					805	0.13061										805	-46.7091
	806	1.26772										806	-47.147					806	0.14892										806	-47.0143
	807	1.25796										807	-46.8418					807	0.1947										807	-46.7091
	808	1.24819										808	-46.8418					808	0.21912										808	-47.0143
	809	1.24209										809	-46.8418					809	0.24353										809	-46.0987
	810	1.2427										810	-47.147					810	0.23132										810	-46.4039
	811	1.24636										811	-47.147					811	0.19776										811	-47.3194
	812	1.24941										812	-47.147					812	0.14893										812	-47.3194
	813	1.25063										813	-46.2315					813	0.10926										813	-47.6246
	814	1.25247										814	-46.5366					814	0.09095										814	-47.3194
	815	1.2488										815	-46.5366					815	0.09095										815	-47.3194
	816	1.24514										816	-47.147					816	0.1001										816	-47.3194
	817	1.23232										817	-47.147					817	0.12757										817	-47.6246
	818	1.2012										818	-46.8418					818	0.15199										818	-47.6246
	819	1.13223										819	-47.147					819	0.18556										819	-47.9298
	820	1.00039										820	-45.9263					820	0.21608										820	-47.6246
	821	0.78311										821	-46.8418					821	0.20692										821	-46.7091
	822	0.46633										822	-47.147					822	0.21913										822	-47.0143
	823	0.06533										823	-47.147					823	0.20692										823	-47.0143
	824	-0.37107										824	-46.8418					824	0.17641										824	-47.3194
	825	-0.77573										825	-46.8418					825	0.14589										825	-47.0143
	826	-1.07847										826	-47.7573					826	0.11537										826	-47.3194
	827	-1.22495										827	-47.147					827	0.07265										827	-47.0143
	828	-1.20359										828	-47.147					828	0.0757										828	-47.3194
	829	-1.04795										829	-46.8418					829	0.08181										829	-46.0987
	830	-0.8325										830	-47.4522					830	0.10317										830	-46.4039
	831	-0.63596										831	-46.2315					831	0.14895										831	-47.0143
	832	-0.52549										832	-47.4522					832	0.20693										832	-46.7091
	833	-0.52366										833	-47.147					833	0.25576										833	-47.0143
	834	-0.60789										834	-46.8418					834	0.29849										834	-46.7091
	835	-0.72996										835	-47.147					835	0.29849										835	-47.0143
	836	-0.82822										836	-47.147					836	0.28933										836	-47.0143
	837	-0.86057										837	-46.8418					837	0.25882										837	-47.0143
	838	-0.81663										838	-46.8418					838	0.20694										838	-47.3194
	839	-0.72507										839	-47.147					839	0.16727										839	-47.9298
	840	-0.62742										840	-46.5366					840	0.1276										840	-47.9298
	841	-0.56394										841	-46.5366					841	0.11844										841	-47.3194
	842	-0.55845										842	-46.2315					842	0.11539										842	-47.3194
	843	-0.60789										843	-47.147					843	0.13981										843	-47.0143
	844	-0.68723										844	-47.4522					844	0.15201										844	-47.3194
	845	-0.75864										845	-47.147					845	0.15507										845	-47.0143
	846	-0.79465										846	-48.0625					846	0.14591										846	-47.0143
	847	-0.79038										847	-46.5366					847	0.12455										847	-46.7091
	848	-0.76475										848	-46.8418					848	0.10319										848	-47.0143
	849	-0.74644										849	-46.5366					849	0.06962										849	-46.7091
	850	-0.76963										850	-47.147					850	0.06352										850	-46.4039
	851	-0.84287										851	-46.8418					851	0.06047										851	-47.3194
	852	-0.96006										852	-48.0625					852	0.09709										852	-46.7091
	853	-1.08701										853	-46.8418					853	0.13676										853	-47.3194
	854	-1.18223										854	-46.8418					854	0.1917										854	-46.7091
	855	-1.21519										855	-47.4522					855	0.23747										855	-47.0143
	856	-1.1749										856	-47.4522					856	0.27715										856	-46.7091
	857	-1.07664										857	-46.8418					857	0.28936										857	-47.0143
	858	-0.95518										858	-46.8418					858	0.29546										858	-47.0143
	859	-0.85142										859	-47.4522					859	0.28936										859	-47.6246
	860	-0.79587										860	-47.147					860	0.2741										860	-47.3194
	861	-0.80076										861	-46.8418					861	0.26189										861	-47.0143
	862	-0.85081										862	-47.147					862	0.25579										862	-47.9298
	863	-0.91794										863	-47.147					863	0.24359										863	-47.3194
	864	-0.97532										864	-47.147					864	0.24054										864	-47.3194
	865	-0.98936										865	-46.8418					865	0.23748										865	-47.3194
	866	-0.95273										866	-48.0625					866	0.24054										866	-47.0143
	867	-0.86973										867	-46.5366					867	0.24359										867	-47.0143
	868	-0.76047										868	-46.8418					868	0.26801										868	-47.0143
	869	-0.64756										869	-46.5366					869	0.27411										869	-46.4039
	870	-0.56394										870	-46.8418					870	0.28937										870	-46.7091
	871	-0.53525										871	-46.2315					871	0.27411										871	-47.3194
	872	-0.58225										872	-46.8418					872	0.25885										872	-47.0143
	873	-0.70859										873	-46.8418					873	0.24054										873	-46.7091
	874	-0.89231										874	-47.4522					874	0.23444										874	-47.0143
	875	-1.09983										875	-46.8418					875	0.23444										875	-46.7091
	876	-1.28416										876	-46.5366					876	0.26496										876	-47.0143
	877	-1.39646										877	-46.8418					877	0.28327										877	-47.0143
	878	-1.41294										878	-47.147					878	0.32295										878	-47.0143
	879	-1.33237										879	-46.8418					879	0.33821										879	-47.6246
	880	-1.17979										880	-46.5366					880	0.32905										880	-47.6246
	881	-1.00339										881	-46.8418					881	0.30159										881	-47.0143
	882	-0.84714										882	-47.4522					882	0.28023										882	-47.3194
	883	-0.74216										883	-46.8418					883	0.23445										883	-47.3194
	884	-0.68845										884	-47.147					884	0.21004										884	-47.6246
	885	-0.6677										885	-47.147					885	0.21004										885	-47.3194
	886	-0.65										886	-47.4522					886	0.21004										886	-47.0143
	887	-0.60728										887	-47.7573					887	0.19173										887	-47.3194
	888	-0.53464										888	-48.0625					888	0.18563										888	-47.0143
	889	-0.45103										889	-46.2315					889	0.17037										889	-46.7091
	890	-0.38145										890	-47.147					890	0.15511										890	-46.4039
	891	-0.35825										891	-46.2315					891	0.17648										891	-47.3194
	892	-0.39182										892	-46.5366					892	0.2131										892	-47.0143
	893	-0.46567										893	-47.147					893	0.25277										893	-47.0143
	894	-0.5438										894	-46.2315					894	0.31686										894	-47.0143
	895	-0.59141										895	-47.147					895	0.34738										895	-47.0143
	896	-0.57981										896	-46.8418					896	0.37485										896	-47.0143
	897	-0.50718										897	-47.4522					897	0.35348										897	-46.7091
	898	-0.3967										898	-46.8418					898	0.29855										898	-47.0143
	899	-0.28989										899	-47.4522					899	0.26499										899	-47.0143
	900	-0.2197										900	-47.147					900	0.22531										900	-47.0143
	901	-0.20139										901	-46.8418					901	0.1948										901	-47.0143
	902	-0.22703										902	-47.7573					902	0.18869										902	-47.0143
	903	-0.26731										903	-46.8418					903	0.16733										903	-47.3194
	904	-0.30393										904	-47.4522					904	0.13071										904	-47.3194
	905	-0.31858										905	-46.8418					905	0.08189										905	-47.6246
	906	-0.31309										906	-46.8418					906	0.02085										906	-47.6246
	907	-0.30637										907	-47.4522					907	-0.04018										907	-47.6246
	908	-0.31431										908	-46.8418					908	-0.06765										908	-47.6246
	909	-0.34238										909	-46.8418					909	-0.04933										909	-46.7091
	910	-0.379										910	-47.147					910	0.00255										910	-47.3194
	911	-0.40464										911	-46.5366					911	0.09715										911	-47.0143
	912	-0.40098										912	-46.8418					912	0.19481										912	-47.0143
	913	-0.35581										913	-47.147					913	0.2711										913	-46.7091
	914	-0.27952										914	-47.147					914	0.29857										914	-47.0143
	915	-0.19224										915	-46.8418					915	0.28026										915	-46.7091
	916	-0.11289										916	-48.0625					916	0.22838										916	-47.0143
	917	-0.06406										917	-47.147					917	0.15514										917	-47.0143
	918	-0.05674										918	-46.8418					918	0.10021										918	-46.7091
	919	-0.08359										919	-47.4522					919	0.06054										919	-47.3194
	920	-0.13792										920	-46.2315					920	0.06359										920	-47.0143
	921	-0.19834										921	-46.8418					921	0.0758										921	-46.4039
	922	-0.25449										922	-47.147					922	0.10632										922	-46.7091
	923	-0.29111										923	-46.2315					923	0.12463										923	-46.7091
	924	-0.29844										924	-47.147					924	0.12463										924	-46.7091
	925	-0.2667										925	-47.147					925	0.11242										925	-47.0143
	926	-0.19285										926	-47.4522					926	0.12768										926	-47.0143
	927	-0.09031										927	-47.4522					927	0.13379										927	-47.0143
	928	0.02505										928	-46.8418					928	0.14905										928	-47.9298
	929	0.11782										929	-47.4522					929	0.16736										929	-46.7091
	930	0.15933										930	-46.8418					930	0.16736										930	-47.6246
	931	0.12454										931	-46.8418					931	0.1521										931	-47.9298
	932	0.00186										932	-48.0625					932	0.12159										932	-47.6246
	933	-0.19285										933	-47.147					933	0.07581										933	-47.0143
	934	-0.42234										934	-47.4522					934	0.06055										934	-47.0143
	935	-0.64146										935	-47.147					935	0.05445										935	-47.0143
	936	-0.80503										936	-46.2315					936	0.10328										936	-46.7091
	937	-0.88193										937	-46.5366					937	0.16432										937	-47.0143
	938	-0.86545										938	-46.5366					938	0.22841										938	-46.7091
	939	-0.77512										939	-47.147					939	0.27418										939	-47.3194
	940	-0.64023										940	-47.147					940	0.28029										940	-46.7091
	941	-0.50718										941	-46.5366					941	0.24672										941	-46.7091
	942	-0.40952										942	-47.147					942	0.20094										942	-46.7091
	943	-0.36008										943	-46.5366					943	0.15212										943	-47.0143
	944	-0.35154										944	-46.8418					944	0.13381										944	-47.0143
	945	-0.36558										945	-46.8418					945	0.14601										945	-46.7091
	946	-0.36558										946	-48.0625					946	0.1979										946	-47.0143
	947	-0.33689										947	-47.147					947	0.24062										947	-47.0143
	948	-0.2728										948	-46.2315					948	0.26809										948	-47.3194
	949	-0.18979										949	-46.5366					949	0.2803										949	-46.7091
	950	-0.11533										950	-47.4522					950	0.25588										950	-47.3194
	951	-0.07322										951	-46.5366					951	0.21926										951	-47.6246
	952	-0.07749										952	-46.2315					952	0.17654										952	-47.6246
	953	-0.12815										953	-46.8418					953	0.13992										953	-47.3194
	954	-0.20078										954	-46.5366					954	0.13382										954	-47.0143
	955	-0.27402										955	-46.8418					955	0.16128										955	-47.6246
	956	-0.32224										956	-47.4522					956	0.1918										956	-47.3194
	957	-0.34116										957	-47.147					957	0.21622										957	-47.3194
	958	-0.33018										958	-47.147					958	0.23148										958	-46.7091
	959	-0.30759										959	-47.4522					959	0.23453										959	-47.6246
	960	-0.28806										960	-47.147					960	0.22538										960	-47.3194
	961	-0.27952										961	-46.5366					961	0.19791										961	-46.7091
	962	-0.28867										962	-47.4522					962	0.18265										962	-46.7091
	963	-0.31064										963	-47.147					963	0.18265										963	-46.7091
	964	-0.34055										964	-46.8418					964	0.1796										964	-47.0143
	965	-0.36985										965	-47.147					965	0.19181										965	-46.7091
	966	-0.38389										966	-47.147					966	0.20707										966	-47.0143
	967	-0.36924										967	-47.4522					967	0.20707										967	-46.7091
	968	-0.31003										968	-46.2315					968	0.20402										968	-46.7091
	969	-0.19407										969	-46.2315					969	0.19182										969	-46.4039
	970	-0.02927										970	-47.147					970	0.17961										970	-46.7091
	971	0.16909										971	-47.147					971	0.16435										971	-47.3194
	972	0.36624										972	-47.147					972	0.17961										972	-47.3194
	973	0.52798										973	-46.8418					973	0.20098										973	-47.3194
	974	0.63723										974	-47.147					974	0.24675										974	-47.3194
	975	0.68972										975	-47.147					975	0.29253										975	-47.6246
	976	0.70498										976	-46.5366					976	0.34746										976	-47.3194
	977	0.70193										977	-46.8418					977	0.35662										977	-47.3194
	978	0.69644										978	-46.2315					978	0.35052										978	-47.6246
	979	0.68362										979	-46.8418					979	0.31695										979	-47.6246
	980	0.64822										980	-46.8418					980	0.26812										980	-47.6246
	981	0.57742										981	-47.4522					981	0.19793										981	-46.7091
	982	0.46877										982	-46.2315					982	0.1491										982	-47.0143
	983	0.34731										983	-46.8418					983	0.10028										983	-47.0143
	984	0.24355										984	-46.8418					984	0.08807										984	-47.6246
	985	0.17825										985	-47.147					985	0.08502										985	-47.3194
	986	0.1459										986	-48.0625					986	0.09723										986	-47.0143
	987	0.11294										987	-47.4522					987	0.11554										987	-46.7091
	988	0.02627										988	-48.0625					988	0.13996										988	-47.0143
	989	-0.15806										989	-48.0625					989	0.16437										989	-46.4039
	990	-0.43638										990	-47.147					990	0.19794										990	-46.0987
	991	-0.76963										991	-47.147					991	0.23151										991	-47.3194
	992	-1.07175										992	-47.147					992	0.25288										992	-46.7091
	993	-1.26401										993	-46.5366					993	0.28034										993	-47.0143
	994	-1.29453										994	-45.9263					994	0.2895										994	-46.7091
	995	-1.17307										995	-46.5366					995	0.27424										995	-47.3194
	996	-0.95518										996	-46.2315					996	0.24678										996	-47.3194
	997	-0.73545										997	-47.4522					997	0.20405										997	-47.6246
	998	-0.59568										998	-47.4522					998	0.15217										998	-47.3194
	999	-0.58164										999	-47.147					999	0.13997										999	-47.9298
	1000	-0.67808										1000	-48.0625					1000	0.13692										1000	-47.6246
	1001	-0.82639										1001	-46.2315					1001	0.17354										1001	-47.0143
	1002	-0.94663										1002	-47.147					1002	0.22542										1002	-47.0143
	1003	-0.9741										1003	-47.7573					1003	0.2834										1003	-47.0143
	1004	-0.89231										1004	-46.5366					1004	0.31697										1004	-46.7091
	1005	-0.71714										1005	-47.7573					1005	0.33834										1005	-47.0143
	1006	-0.51877										1006	-47.147					1006	0.30477										1006	-46.7091
	1007	-0.3613										1007	-47.147					1007	0.24679										1007	-47.0143
	1008	-0.29844										1008	-46.8418					1008	0.1827										1008	-46.7091
	1009	-0.33872										1009	-47.4522					1009	0.12167										1009	-46.7091
	1010	-0.45591										1010	-46.8418					1010	0.09725										1010	-46.7091
	1011	-0.58835										1011	-46.8418					1011	0.08505										1011	-47.3194
	1012	-0.68052										1012	-47.147					1012	0.09726										1012	-47.0143
	1013	-0.70005										1013	-46.8418					1013	0.12472										1013	-46.7091
	1014	-0.6439										1014	-46.8418					1014	0.14914										1014	-47.0143
	1015	-0.54136										1015	-47.4522					1015	0.17355										1015	-46.7091
	1016	-0.43943										1016	-47.147					1016	0.19797										1016	-47.0143
	1017	-0.37473										1017	-46.8418					1017	0.22544										1017	-47.0143
	1018	-0.35581										1018	-47.147					1018	0.2468										1018	-47.3194
	1019	-0.36191										1019	-46.8418					1019	0.26511										1019	-47.6246
	1020	-0.35337										1020	-45.9263					1020	0.29868										1020	-47.6246
	1021	-0.29111										1021	-45.6211					1021	0.29258										1021	-47.0143
	1022	-0.1666										1022	-46.5366					1022	0.27427										1022	-47.3194
	1023	-0.01584										1023	-47.4522					1023	0.2407										1023	-47.3194
	1024	0.09158										1024	-48.3677					1024	0.18577										1024	-47.3194
	1025	0.08059										1025	-47.4522					1025	0.14915										1025	-47.3194
	1026	-0.09763										1026	-46.5366					1026	0.12474										1026	-46.7091
	1027	-0.43271										1027	-47.147					1027	0.10948										1027	-47.0143
	1028	-0.85081										1028	-46.2315					1028	0.13084										1028	-46.7091
	1029	-1.22983										1029	-47.147					1029	0.17662										1029	-46.7091
	1030	-1.44895										1030	-46.5366					1030	0.20409										1030	-46.7091
	1031	-1.4459										1031	-47.4522					1031	0.24986										1031	-47.0143
	1032	-1.23289										1032	-46.5366					1032	0.26207										1032	-47.3194
	1033	-0.89963										1033	-46.2315					1033	0.26818										1033	-47.0143
	1034	-0.57676										1034	-47.4522					1034	0.26513										1034	-47.0143
	1035	-0.379										1035	-46.8418					1035	0.26207										1035	-46.7091
	1036	-0.36863										1036	-46.8418					1036	0.25292										1036	-47.3194
	1037	-0.5145										1037	-46.5366					1037	0.25292										1037	-46.7091
	1038	-0.73423										1038	-47.147					1038	0.26208										1038	-47.0143
	1039	-0.92405										1039	-46.5366					1039	0.26818										1039	-47.0143
	1040	-0.99851										1040	-46.8418					1040	0.27124										1040	-47.3194
	1041	-0.94236										1041	-46.8418					1041	0.26818										1041	-47.0143
	1042	-0.79771										1042	-47.4522					1042	0.22851										1042	-47.3194
	1043	-0.65122										1043	-46.8418					1043	0.18884										1043	-47.6246
	1044	-0.57371										1044	-47.147					1044	0.13696										1044	-47.3194
	1045	-0.61094										1045	-47.147					1045	0.08203										1045	-47.6246
	1046	-0.74277										1046	-46.8418					1046	0.05152										1046	-47.3194
	1047	-0.91001										1047	-46.5366					1047	0.05152										1047	-47.3194
	1048	-1.02292										1048	-47.147					1048	0.06983										1048	-47.0143
	1049	-1.0272										1049	-46.5366					1049	0.1095										1049	-46.7091
	1050	-0.8978										1050	-47.4522					1050	0.16138										1050	-46.7091
	1051	-0.66404										1051	-46.2315					1051	0.20716										1051	-47.0143
	1052	-0.3967										1052	-47.147					1052	0.24378										1052	-47.0143
	1053	-0.17515										1053	-45.9263					1053	0.2682										1053	-46.7091
	1054	-0.0604										1054	-46.2315					1054	0.2743										1054	-46.7091
	1055	-0.08115										1055	-46.5366					1055	0.28956										1055	-46.4039
	1056	-0.21482										1056	-47.147					1056	0.30482										1056	-47.0143
	1057	-0.39915										1057	-46.5366					1057	0.33534										1057	-46.7091
	1058	-0.56455										1058	-46.8418					1058	0.35976										1058	-46.7091
	1059	-0.64756										1059	-46.8418					1059	0.39333										1059	-47.0143
	1060	-0.62375										1060	-46.5366					1060	0.39333										1060	-47.0143
	1061	-0.51389										1061	-47.4522					1061	0.37502										1061	-46.7091
	1062	-0.3729										1062	-46.2315					1062	0.32619										1062	-47.0143
	1063	-0.27646										1063	-47.147					1063	0.25905										1063	-47.6246
	1064	-0.28379										1064	-46.8418					1064	0.18581										1064	-47.3194
	1065	-0.42173										1065	-46.8418					1065	0.12783										1065	-47.6246
	1066	-0.66587										1066	-46.5366					1066	0.09426										1066	-47.6246
	1067	-0.95701										1067	-47.147					1067	0.10036										1067	-47.6246
	1068	-1.22007										1068	-47.147					1068	0.12478										1068	-47.0143
	1069	-1.39097										1069	-47.147					1069	0.1553										1069	-47.0143
	1070	-1.43674										1070	-47.7573					1070	0.19802										1070	-47.0143
	1071	-1.37388										1071	-46.5366					1071	0.21328										1071	-47.0143
	1072	-1.24875										1072	-46.8418					1072	0.21329										1072	-47.0143
	1073	-1.12119										1073	-47.4522					1073	0.19803										1073	-46.4039
	1074	-1.0394										1074	-46.8418					1074	0.19803										1074	-46.7091
	1075	-1.0217										1075	-46.8418					1075	0.19193										1075	-46.7091
	1076	-1.05771										1076	-46.8418					1076	0.21634										1076	-47.0143
	1077	-1.1041										1077	-47.4522					1077	0.24991										1077	-47.0143
	1078	-1.12363										1078	-47.4522					1078	0.30484										1078	-46.7091
	1079	-1.09189										1079	-46.5366					1079	0.33841										1079	-47.3194
	1080	-1.01499										1080	-47.147					1080	0.35062										1080	-47.0143
	1081	-0.91733										1081	-47.147					1081	0.34757										1081	-46.7091
	1082	-0.83372										1082	-47.147					1082	0.32926										1082	-47.0143
	1083	-0.78489										1083	-46.8418					1083	0.28044										1083	-47.0143
	1084	-0.77024										1084	-47.147					1084	0.24687										1084	-47.0143
	1085	-0.75315										1085	-46.8418					1085	0.21025										1085	-47.3194
	1086	-0.69089										1086	-46.2315					1086	0.18889										1086	-47.3194
	1087	-0.54685										1087	-46.5366					1087	0.17668										1087	-47.6246
	1088	-0.32407										1088	-47.147					1088	0.16447										1088	-47.9298
	1089	-0.05613										1089	-47.147					1089	0.17058										1089	-47.3194
	1090	0.19595										1090	-46.5366					1090	0.15532										1090	-47.3194
	1091	0.36501										1091	-46.8418					1091	0.17058										1091	-47.6246
	1092	0.40896										1092	-46.5366					1092	0.16143										1092	-47.3194
	1093	0.32595										1093	-47.4522					1093	0.18584										1093	-47.0143
	1094	0.15322										1094	-46.8418					1094	0.21331										1094	-46.7091
	1095	-0.05369										1095	-46.5366					1095	0.24077										1095	-46.7091
	1096	-0.24778										1096	-47.147					1096	0.26824										1096	-46.7091
	1097	-0.40342										1097	-46.8418					1097	0.2774										1097	-47.0143
	1098	-0.52793										1098	-47.4522					1098	0.2713										1098	-46.7091
	1099	-0.64817										1099	-46.8418					1099	0.23773										1099	-47.3194
	1100	-0.78306										1100	-48.0625					1100	0.19195										1100	-47.3194
	1101	-0.9332										1101	-47.147					1101	0.13702										1101	-46.7091
	1102	-1.07358										1102	-46.8418					1102	0.09125										1102	-46.4039
	1103	-1.16636										1103	-46.5366					1103	0.04242										1103	-46.7091
	1104	-1.17856										1104	-46.8418					1104	0.01801										1104	-46.7091
	1105	-1.11082										1105	-47.7573					1105	0.01496										1105	-46.7091
	1106	-0.9863										1106	-47.7573					1106	0.02411										1106	-47.0143
	1107	-0.85508										1107	-46.8418					1107	0.04853										1107	-47.0143
	1108	-0.77329										1108	-46.8418					1108	0.07599										1108	-47.3194
	1109	-0.76902										1109	-46.8418					1109	0.10651										1109	-47.0143
	1110	-0.84104										1110	-46.2315					1110	0.12788										1110	-47.3194
	1111	-0.95579										1111	-47.147					1111	0.13093										1111	-47.9298
	1112	-1.06748										1112	-46.2315					1112	0.12483										1112	-47.6246
	1113	-1.13645										1113	-46.8418					1113	0.12177										1113	-47.3194
	1114	-1.13828										1114	-46.8418					1114	0.13093										1114	-47.0143
	1115	-1.07969										1115	-47.147					1115	0.15535										1115	-47.6246
	1116	-0.98447										1116	-47.147					1116	0.19502										1116	-46.7091
	1117	-0.88254										1117	-47.4522					1117	0.23775										1117	-47.3194
	1118	-0.80015										1118	-47.4522					1118	0.26521										1118	-46.7091
	1119	-0.75071										1119	-46.2315					1119	0.26521										1119	-47.0143
	1120	-0.72935										1120	-46.8418					1120	0.24996										1120	-47.3194
	1121	-0.72019										1121	-47.147					1121	0.20418										1121	-46.4039
	1122	-0.70371										1122	-46.8418					1122	0.14925										1122	-47.3194
	1123	-0.66099										1123	-46.8418					1123	0.10347										1123	-47.0143
	1124	-0.59629										1124	-47.147					1124	0.07601										1124	-47.0143
	1125	-0.51511										1125	-46.5366					1125	0.0638										1125	-47.0143
	1126	-0.43943										1126	-47.4522					1126	0.07601										1126	-47.0143
	1127	-0.39731										1127	-47.147					1127	0.10348										1127	-46.4039
	1128	-0.38999										1128	-47.4522					1128	0.13095										1128	-46.7091
	1129	-0.40098										1129	-46.8418					1129	0.13705										1129	-46.7091
	1130	-0.38694										1130	-47.147					1130	0.13705										1130	-47.0143
	1131	-0.28867										1131	-46.5366					1131	0.10653										1131	-47.6246
	1132	-0.06467										1132	-46.8418					1132	0.07907										1132	-47.6246
	1133	0.29238										1133	-46.5366					1133	0.04855										1133	-47.9298
	1134	0.73611										1134	-46.5366					1134	0.0394										1134	-47.6246
	1135	1.17739										1135	-47.147					1135	0.0333										1135	-47.6246
	1136	1.51492										1136	-47.147					1136	0.05466										1136	-47.3194
	1137	1.67544										1137	-46.8418					1137	0.07908										1137	-47.3194
	1138	1.63455										1138	-47.4522					1138	0.1157										1138	-47.0143
	1139	1.44229										1139	-46.8418					1139	0.14316										1139	-47.6246
	1140	1.19082										1140	-46.8418					1140	0.16453										1140	-47.3194
	1141	0.98391										1141	-47.147					1141	0.16758										1141	-46.4039
	1142	0.89663										1142	-46.5366					1142	0.16453										1142	-47.0143
	1143	0.9418										1143	-47.147					1143	0.16758										1143	-47.0143
	1144	1.08157										1144	-46.5366					1144	0.15538										1144	-47.0143
	1145	1.24209										1145	-47.147					1145	0.16758										1145	-47.0143
	1146	1.34524										1146	-47.147					1146	0.16453										1146	-47.0143
	1147	1.35134										1147	-46.2315					1147	0.15233										1147	-46.4039
	1148	1.26467										1148	-46.5366					1148	0.12791										1148	-46.7091
	1149	1.12612										1149	-47.4522					1149	0.09435										1149	-46.4039
	1150	0.9949										1150	-46.5366					1150	0.06078										1150	-46.7091
	1151	0.92593										1151	-46.5366					1151	0.03331										1151	-47.3194
	1152	0.9302										1152	-47.7573					1152	0.04247										1152	-47.0143
	1153	0.99062										1153	-46.5366					1153	0.07909										1153	-47.3194
	1154	1.06387										1154	-46.8418					1154	0.14013										1154	-47.0143
	1155	1.10598										1155	-46.8418					1155	0.20727										1155	-47.6246
	1156	1.09927										1156	-46.8418					1156	0.27746										1156	-47.6246
	1157	1.04617										1157	-46.8418					1157	0.32324										1157	-47.3194
	1158	0.97842										1158	-47.4522					1158	0.33239										1158	-47.3194
	1159	0.93875										1159	-46.8418					1159	0.30493										1159	-47.6246
	1160	0.94912										1160	-46.5366					1160	0.25										1160	-47.3194
	1161	1.01443										1161	-46.5366					1161	0.17981										1161	-46.7091
	1162	1.11086										1162	-46.5366					1162	0.12793										1162	-47.0143
	1163	1.21096										1163	-46.8418					1163	0.09741										1163	-46.7091
	1164	1.27505										1164	-46.8418					1164	0.08521										1164	-46.7091
	1165	1.2897										1165	-46.5366					1165	0.10962										1165	-47.0143
	1166	1.25186										1166	-47.147					1166	0.13709										1166	-47.0143
	1167	1.19021										1167	-47.4522					1167	0.17371										1167	-47.0143
	1168	1.12795										1168	-47.147					1168	0.19813										1168	-47.0143
	1169	1.07791										1169	-46.8418					1169	0.21949										1169	-46.7091
	1170	1.0425										1170	-46.8418					1170	0.22559										1170	-46.7091
	1171	1.001										1171	-46.2315					1171	0.21644										1171	-47.3194
	1172	0.91494										1172	-47.147					1172	0.21034										1172	-47.3194
	1173	0.74587										1173	-46.5366					1173	0.21034										1173	-46.7091
	1174	0.46816										1174	-47.147					1174	0.19508										1174	-47.3194
	1175	0.08914										1175	-46.8418					1175	0.21339										1175	-47.0143
	1176	-0.34788										1176	-46.8418					1176	0.2317										1176	-47.3194
	1177	-0.76475										1177	-46.8418					1177	0.25612										1177	-47.0143
	1178	-1.07419										1178	-46.8418					1178	0.27443										1178	-47.6246
	1179	-1.19626										1179	-45.9263					1179	0.29579										1179	-47.3194
	1180	-1.10288										1180	-46.8418					1180	0.29274										1180	-47.9298
	1181	-0.82639										1181	-47.147					1181	0.28664										1181	-47.0143
	1182	-0.45652										1182	-46.2315					1182	0.26528										1182	-47.0143
	1183	-0.11777										1183	-47.4522					1183	0.24697										1183	-46.7091
	1184	0.07449										1184	-47.4522					1184	0.22561										1184	-47.0143
	1185	0.05923										1185	-47.147					1185	0.21645										1185	-47.0143
	1186	-0.15134										1186	-47.147					1186	0.21951										1186	-46.7091
	1187	-0.46506										1187	-46.5366					1187	0.22866										1187	-46.7091
	1188	-0.76475										1188	-47.147					1188	0.24392										1188	-47.0143
	1189	-0.93809										1189	-45.9263					1189	0.26529										1189	-46.4039
	1190	-0.93809										1190	-46.8418					1190	0.27139										1190	-46.4039
	1191	-0.80076										1191	-46.8418					1191	0.27444										1191	-47.3194
	1192	-0.61826										1192	-46.8418					1192	0.25308										1192	-47.0143
	1193	-0.50291										1193	-47.147					1193	0.24088										1193	-47.0143
	1194	-0.53281										1194	-46.2315					1194	0.21952										1194	-47.0143
	1195	-0.71531										1195	-46.8418					1195	0.20426										1195	-46.7091
	1196	-0.99302										1196	-46.8418					1196	0.20426										1196	-47.6246
	1197	-1.26401										1197	-46.5366					1197	0.20731										1197	-47.3194
	1198	-1.43186										1198	-47.147					1198	0.21342										1198	-47.6246
	1199	-1.44651										1199	-47.147					1199	0.22868										1199	-47.9298
	1200	-1.31589										1200	-46.2315					1200	0.22562										1200	-47.9298
	1201	-1.10532										1201	-47.4522					1201	0.21647										1201	-47.3194
	1202	-0.88804										1202	-47.147					1202	0.20426										1202	-47.0143
	1203	-0.7269										1203	-47.147					1203	0.17985										1203	-47.3194
	1204	-0.65122										1204	-46.8418					1204	0.15544										1204	-47.0143
	1205	-0.63535										1205	-46.5366					1205	0.14934										1205	-47.0143
	1206	-0.64268										1206	-47.147					1206	0.13408										1206	-46.7091
	1207	-0.63474										1207	-47.147					1207	0.14018										1207	-46.7091
	1208	-0.59019										1208	-47.147					1208	0.14934										1208	-46.7091
	1209	-0.52305										1209	-46.8418					1209	0.15239										1209	-46.7091
	1210	-0.45164										1210	-47.147					1210	0.17681										1210	-46.4039
	1211	-0.40525										1211	-47.4522					1211	0.18291										1211	-47.0143
	1212	-0.40037										1212	-47.147					1212	0.20733										1212	-47.0143
	1213	-0.43394										1213	-46.8418					1213	0.21648										1213	-47.0143
	1214	-0.48826										1214	-45.9263					1214	0.23174										1214	-46.7091
	1215	-0.55234										1215	-47.4522					1215	0.23174										1215	-47.0143
	1216	-0.61155										1216	-46.5366					1216	0.21954										1216	-46.7091
	1217	-0.65183										1217	-47.7573					1217	0.19512										1217	-46.7091
	1218	-0.66526										1218	-47.147					1218	0.17071										1218	-47.3194
	1219	-0.63901										1219	-46.5366					1219	0.15545										1219	-47.6246
	1220	-0.57249										1220	-47.147					1220	0.16461										1220	-47.6246
	1221	-0.47117										1221	-47.147					1221	0.19513										1221	-47.3194
	1222	-0.35947										1222	-46.8418					1222	0.25617										1222	-47.3194
	1223	-0.28379										1223	-46.5366					1223	0.30194										1223	-47.6246
	1224	-0.28684										1224	-47.147					1224	0.3172										1224	-47.6246
	1225	-0.39365										1225	-46.8418					1225	0.29584										1225	-47.6246
	1226	-0.60789										1226	-46.5366					1226	0.23481										1226	-47.3194
	1227	-0.88865										1227	-47.4522					1227	0.15241										1227	-47.0143
	1228	-1.16392										1228	-46.5366					1228	0.06696										1228	-46.7091
	1229	-1.36411										1229	-46.2315					1229	0.00898										1229	-46.4039
	1230	-1.44529										1230	-46.2315					1230	0.02119										1230	-46.7091
	1231	-1.40195										1231	-46.5366					1231	0.08528										1231	-47.0143
	1232	-1.2689										1232	-47.147					1232	0.18599										1232	-47.0143
	1233	-1.10715										1233	-46.5366					1233	0.28364										1233	-46.7091
	1234	-0.97104										1234	-46.8418					1234	0.34468										1234	-46.7091
	1235	-0.8917										1235	-45.9263					1235	0.34773										1235	-46.7091
	1236	-0.86362										1236	-47.4522					1236	0.30196										1236	-46.7091
	1237	-0.86667										1237	-46.5366					1237	0.21346										1237	-46.7091
	1238	-0.86484										1238	-47.147					1238	0.13106										1238	-47.0143
	1239	-0.83677										1239	-47.4522					1239	0.09139										1239	-47.3194
	1240	-0.79282										1240	-46.5366					1240	0.09139										1240	-47.3194
	1241	-0.75193										1241	-47.7573					1241	0.12801										1241	-46.4039
	1242	-0.74644										1242	-47.4522					1242	0.1982										1242	-47.0143
	1243	-0.79343										1243	-47.147					1243	0.22567										1243	-47.6246
	1244	-0.8856										1244	-48.3677					1244	0.1982										1244	-47.3194
	1245	-0.99546										1245	-47.147					1245	0.15243										1245	-47.6246
	1246	-1.08152										1246	-47.147					1246	0.05477										1246	-47.6246
	1247	-1.11082										1247	-47.147					1247	-0.02457										1247	-47.6246
	1248	-1.06992										1248	-47.147					1248	-0.06729										1248	-47.3194
	1249	-0.98081										1249	-46.8418					1249	-0.06119										1249	-46.7091
	1250	-0.87522										1250	-46.5366					1250	-0.00931										1250	-47.0143
	1251	-0.79771										1251	-45.9263					1251	0.08835										1251	-47.3194
	1252	-0.78										1252	-48.0625					1252	0.18295										1252	-47.0143
	1253	-0.83127										1253	-46.5366					1253	0.25315										1253	-46.7091
	1254	-0.9271										1254	-47.4522					1254	0.28366										1254	-46.7091
	1255	-1.04673										1255	-47.147					1255	0.26535										1255	-47.0143
	1256	-1.14744										1256	-47.4522					1256	0.24705										1256	-46.7091
	1257	-1.21213										1257	-46.8418					1257	0.20737										1257	-46.7091
	1258	-1.22983										1258	-47.4522					1258	0.20127										1258	-46.4039
	1259	-1.20847										1259	-47.147					1259	0.18601										1259	-47.0143
	1260	-1.16636										1260	-48.0625					1260	0.19212										1260	-47.0143
	1261	-1.10898										1261	-47.147					1261	0.18907										1261	-46.7091
	1262	-1.05039										1262	-46.5366					1262	0.17686										1262	-47.0143
	1263	-0.99119										1263	-47.7573					1263	0.13109										1263	-47.0143
	1264	-0.93687										1264	-46.8418					1264	0.06395										1264	-47.0143
	1265	-0.8978										1265	-45.9263					1265	0.00597										1265	-47.0143
	1266	-0.88499										1266	-47.147					1266	-0.0154										1266	-47.3194
	1267	-0.91184										1267	-46.2315					1267	-0.01539										1267	-47.6246
	1268	-0.98691										1268	-46.5366					1268	0.03649										1268	-47.6246
	1269	-1.09861										1269	-47.4522					1269	0.11583										1269	-47.0143
	1270	-1.22739										1270	-46.2315					1270	0.19823										1270	-47.0143
	1271	-1.33665										1271	-46.5366					1271	0.2257										1271	-47.3194
	1272	-1.39402										1272	-46.5366					1272	0.2196										1272	-47.3194
	1273	-1.37327										1273	-47.4522					1273	0.15551										1273	-47.0143
	1274	-1.27744										1274	-46.8418					1274	0.08532										1274	-46.7091
	1275	-1.12852										1275	-46.8418					1275	0.01513										1275	-47.0143
	1276	-0.9741										1276	-47.4522					1276	0.01208										1276	-47.0143
	1277	-0.85508										1277	-46.2315					1277	0.06091										1277	-47.3194
	1278	-0.80503										1278	-47.147					1278	0.14331										1278	-47.0143
	1279	-0.82456										1279	-46.5366					1279	0.23791										1279	-47.3194
	1280	-0.88376										1280	-46.8418					1280	0.30811										1280	-47.0143
	1281	-0.93198										1281	-47.147					1281	0.31116										1281	-46.7091
	1282	-0.91123										1282	-46.8418					1282	0.24402										1282	-47.0143
	1283	-0.78367										1283	-46.8418					1283	0.125										1283	-47.0143
	1284	-0.56394										1284	-46.8418					1284	0.00904										1284	-47.3194
	1285	-0.30393										1285	-46.8418					1285	-0.06115										1285	-47.0143
	1286	-0.08848										1286	-46.8418					1286	-0.07641										1286	-47.3194
	1287	-0.00303										1287	-48.0625					1287	-0.00927										1287	-47.6246
	1288	-0.09946										1288	-47.147					1288	0.09754										1288	-47.6246
	1289	-0.3845										1289	-47.4522					1289	0.21351										1289	-47.0143
	1290	-0.79282										1290	-46.8418					1290	0.31422										1290	-47.0143
	1291	-1.23105										1291	-46.8418					1291	0.3661										1291	-47.6246
	1292	-1.59177										1292	-47.147					1292	0.38136										1292	-47.3194
	1293	-1.7999										1293	-46.8418					1293	0.35695										1293	-47.0143
	1294	-1.82187										1294	-46.5366					1294	0.30507										1294	-47.0143
	1295	-1.6821										1295	-46.8418					1295	0.25929										1295	-46.7091
	1296	-1.44224										1296	-47.147					1296	0.21352										1296	-46.7091
	1297	-1.16697										1297	-47.147					1297	0.13417										1297	-47.0143
	1298	-0.91489										1298	-47.147					1298	0.04872										1298	-47.0143
	1299	-0.71104										1299	-46.2315					1299	-0.05503										1299	-47.0143
	1300	-0.5792										1300	-46.2315					1300	-0.16795										1300	-47.3194
	1301	-0.51206										1301	-46.5366					1301	-0.25034										1301	-46.7091
	1302	-0.53464										1302	-47.147					1302	-0.24424										1302	-47.0143
	1303	-0.66038										1303	-46.5366					1303	-0.1832										1303	-47.0143
	1304	-0.90879										1304	-46.5366					1304	-0.04587										1304	-47.6246
	1305	-1.25791										1305	-47.147					1305	0.10366										1305	-47.0143
	1306	-1.64976										1306	-47.147					1306	0.24405										1306	-47.0143
	1307	-1.99705										1307	-46.5366					1307	0.30813										1307	-46.7091
	1308	-2.19419										1308	-47.147					1308	0.29288										1308	-47.3194
	1309	-2.17222										1309	-46.5366					1309	0.20438										1309	-47.3194
	1310	-1.92869										1310	-46.2315					1310	0.09146										1310	-46.7091
	1311	-1.52341										1311	-46.8418					1311	-0.00314										1311	-47.9298
	1312	-1.07725										1312	-46.8418					1312	-0.04281										1312	-47.0143
	1313	-0.71775										1313	-46.8418					1313	-0.03061										1313	-47.3194
	1314	-0.53647										1314	-47.147					1314	0.02128										1314	-47.0143
	1315	-0.5554										1315	-46.5366					1315	0.07926										1315	-47.0143
	1316	-0.72996										1316	-47.147					1316	0.1403										1316	-47.0143
	1317	-0.96311										1317	-46.5366					1317	0.15556										1317	-47.0143
	1318	-1.15232										1318	-47.4522					1318	0.14945										1318	-46.7091
	1319	-1.23105										1319	-46.5366					1319	0.13114										1319	-47.3194
	1320	-1.18528										1320	-46.8418					1320	0.11589										1320	-47.3194
	1321	-1.05344										1321	-47.147					1321	0.11284										1321	-46.7091
	1322	-0.89963										1322	-47.4522					1322	0.14641										1322	-46.7091
	1323	-0.78184										1323	-46.8418					1323	0.16472										1323	-47.0143
	1324	-0.73606										1324	-46.5366					1324	0.18608										1324	-47.0143
	1325	-0.75132										1325	-47.147					1325	0.17082										1325	-46.7091
	1326	-0.80015										1326	-46.8418					1326	0.16472										1326	-46.7091
	1327	-0.83738										1327	-46.8418					1327	0.14031										1327	-47.0143
	1328	-0.83372										1328	-46.8418					1328	0.13115										1328	-47.0143
	1329	-0.78977										1329	-46.8418					1329	0.13421										1329	-47.0143
	1330	-0.72568										1330	-46.5366					1330	0.14947										1330	-47.0143
	1331	-0.67502										1331	-47.4522					1331	0.17998										1331	-47.9298
	1332	-0.67258										1332	-47.4522					1332	0.20745										1332	-47.6246
	1333	-0.72507										1333	-46.8418					1333	0.22576										1333	-47.6246
	1334	-0.81418										1334	-46.2315					1334	0.22882										1334	-47.6246
	1335	-0.9094										1335	-46.8418					1335	0.22882										1335	-47.3194
	1336	-0.96555										1336	-47.147					1336	0.23187										1336	-47.3194
	1337	-0.96189										1337	-47.7573					1337	0.24103										1337	-47.0143
	1338	-0.88987										1338	-47.4522					1338	0.25018										1338	-47.0143
	1339	-0.78367										1339	-47.4522					1339	0.27155										1339	-46.7091
	1340	-0.68479										1340	-46.8418					1340	0.25324										1340	-47.3194
	1341	-0.63657										1341	-46.5366					1341	0.23493										1341	-46.7091
	1342	-0.65916										1342	-46.5366					1342	0.20746										1342	-46.4039
	1343	-0.74644										1343	-47.147					1343	0.17694										1343	-47.0143
	1344	-0.85874										1344	-46.5366					1344	0.14643										1344	-47.3194
	1345	-0.95945										1345	-47.147					1345	0.12507										1345	-46.7091
	1346	-1.00706										1346	-47.4522					1346	0.10676										1346	-46.7091
	1347	-0.98997										1347	-46.8418					1347	0.0854										1347	-46.7091
	1348	-0.921										1348	-46.8418					1348	0.06098										1348	-46.4039
	1349	-0.83433										1349	-47.147					1349	0.03047										1349	-46.7091
	1350	-0.76597										1350	-46.8418					1350	0.01826										1350	-46.7091
	1351	-0.74155										1351	-47.147					1351	0.02437										1351	-47.3194
	1352	-0.76719										1352	-47.147					1352	0.06099										1352	-47.6246
	1353	-0.83005										1353	-47.147					1353	0.09151										1353	-47.9298
	1354	-0.89597										1354	-46.8418					1354	0.14339										1354	-47.3194
	1355	-0.94724										1355	-47.7573					1355	0.18611										1355	-47.6246
	1356	-0.96555										1356	-46.8418					1356	0.19832										1356	-47.9298
	1357	-0.94419										1357	-47.147					1357	0.20137										1357	-47.6246
	1358	-0.91367										1358	-47.4522					1358	0.17086										1358	-47.3194
	1359	-0.88865										1359	-46.2315					1359	0.13729										1359	-47.3194
	1360	-0.8917										1360	-46.5366					1360	0.12508										1360	-47.3194
	1361	-0.93076										1361	-46.8418					1361	0.11288										1361	-46.7091
	1362	-0.99973										1362	-47.4522					1362	0.12203										1362	-46.7091
	1363	-1.07847										1363	-46.8418					1363	0.1434										1363	-47.0143
	1364	-1.14744										1364	-46.8418					1364	0.16476										1364	-46.7091
	1365	-1.19077										1365	-46.2315					1365	0.17697										1365	-47.0143
	1366	-1.2042										1366	-46.5366					1366	0.18918										1366	-47.0143
	1367	-1.19504										1367	-47.7573					1367	0.19528										1367	-46.7091
	1368	-1.17795										1368	-48.0625					1368	0.2197										1368	-47.0143
	1369	-1.16941										1369	-46.8418					1369	0.24411										1369	-46.4039
	1370	-1.17429										1370	-47.7573					1370	0.26547										1370	-46.4039
	1371	-1.18467										1371	-47.4522					1371	0.27463										1371	-47.0143
	1372	-1.18833										1372	-46.5366					1372	0.28073										1372	-47.0143
	1373	-1.17002										1373	-46.8418					1373	0.25937										1373	-47.3194
	1374	-1.11936										1374	-46.5366					1374	0.22581										1374	-47.0143
	1375	-1.04124										1375	-48.0625					1375	0.18613										1375	-47.3194
	1376	-0.94358										1376	-46.8418					1376	0.14036										1376	-47.6246
	1377	-0.84348										1377	-47.147					1377	0.11289										1377	-47.6246
	1378	-0.7623										1378	-46.8418					1378	0.08848										1378	-47.9298
	1379	-0.70981										1379	-48.0625					1379	0.07933										1379	-47.6246
	1380	-0.69028										1380	-47.4522					1380	0.09153										1380	-47.6246
	1381	-0.69944										1381	-46.8418					1381	0.10679										1381	-47.3194
	1382	-0.71958										1382	-46.5366					1382	0.15257										1382	-47.3194
	1383	-0.72751										1383	-46.8418					1383	0.1953										1383	-47.0143
	1384	-0.70066										1384	-47.147					1384	0.24107										1384	-46.7091
	1385	-0.59995										1385	-47.4522					1385	0.26854										1385	-47.0143
	1386	-0.41013										1386	-47.147					1386	0.26549										1386	-46.7091
	1387	-0.12021										1387	-47.4522					1387	0.25023										1387	-46.7091
	1388	0.26003										1388	-46.2315					1388	0.21972										1388	-47.0143
	1389	0.6769										1389	-46.5366					1389	0.16173										1389	-46.4039
	1390	1.07607										1390	-46.8418					1390	0.13427										1390	-46.0987
	1391	1.38186										1391	-47.147					1391	0.11596										1391	-47.0143
	1392	1.52529										1392	-46.8418					1392	0.12817										1392	-47.0143
	1393	1.46548										1393	-47.4522					1393	0.16479										1393	-46.7091
	1394	1.20852										1394	-47.147					1394	0.20141										1394	-46.7091
	1395	0.78066										1395	-48.0625					1395	0.22583										1395	-47.0143
	1396	0.25576										1396	-47.147					1396	0.22583										1396	-47.3194
	1397	-0.28501										1397	-47.147					1397	0.18005										1397	-47.0143
	1398	-0.75925										1398	-46.5366					1398	0.10071										1398	-47.3194
	1399	-1.10715										1399	-46.8418					1399	-0.00915										1399	-47.6246
	1400	-1.30125										1400	-47.4522					1400	-0.13122										1400	-47.6246
	1401	-1.35129										1401	-46.5366					1401	-0.24414										1401	-47.3194
	1402	-1.29819										1402	-47.147					1402	-0.3479										1402	-47.3194
	1403	-1.20664										1403	-47.147					1403	-0.41503										1403	-47.3194
	1404	-1.12729										1404	-47.147					1404	-0.45776										1404	-47.3194
	1405	-1.09617										1405	-46.8418					1405	-0.46081										1405	-47.0143
	1406	-1.10532										1406	-47.4522					1406	-0.4486										1406	-47.0143
	1407	-1.12363										1407	-47.147					1407	-0.41198										1407	-47.0143
	1408	-1.10776										1408	-46.8418					1408	-0.3601										1408	-47.0143
	1409	-1.0272										1409	-46.8418					1409	-0.32653										1409	-47.0143
	1410	-0.88682										1410	-46.5366					1410	-0.29601										1410	-46.7091
	1411	-0.72385										1411	-47.7573					1411	-0.26244										1411	-47.3194
	1412	-0.59446										1412	-48.0625					1412	-0.24718										1412	-47.0143
	1413	-0.54441										1413	-47.147					1413	-0.22581										1413	-47.0143
	1414	-0.58164										1414	-47.147					1414	-0.1953										1414	-46.4039
	1415	-0.6738										1415	-47.4522					1415	-0.16783										1415	-47.0143
	1416	-0.75681										1416	-46.5366					1416	-0.15562										1416	-46.7091
	1417	-0.76047										1417	-47.7573					1417	-0.16172										1417	-47.0143
	1418	-0.64634										1418	-46.5366					1418	-0.18308										1418	-47.0143
	1419	-0.41685										1419	-45.9263					1419	-0.21665										1419	-47.6246
	1420	-0.13059										1420	-46.5366					1420	-0.26548										1420	-47.6246
	1421	0.14651										1421	-46.8418					1421	-0.28074										1421	-47.3194
	1422	0.34976										1422	-46.5366					1422	-0.27463										1422	-47.3194
	1423	0.45718										1423	-47.7573					1423	-0.2258										1423	-47.3194
	1424	0.49563										1424	-46.2315					1424	-0.15256										1424	-47.0143
	1425	0.51516										1425	-47.147					1425	-0.0549										1425	-47.3194
	1426	0.57314										1426	-46.2315					1426	0.03055										1426	-47.3194
	1427	0.70742										1427	-47.147					1427	0.07938										1427	-46.7091
	1428	0.9009										1428	-46.2315					1428	0.09158										1428	-47.0143
	1429	1.1127										1429	-46.5366					1429	0.03665										1429	-47.0143
	1430	1.28481										1430	-46.8418					1430	-0.03048										1430	-46.7091
	1431	1.37576										1431	-47.147					1431	-0.11898										1431	-47.3194
	1432	1.37271										1432	-47.147					1432	-0.19833										1432	-47.3194
	1433	1.30313										1433	-47.4522					1433	-0.25631										1433	-47.0143
	1434	1.2134										1434	-47.147					1434	-0.31429										1434	-46.4039
	1435	1.14932										1435	-47.7573					1435	-0.39974										1435	-47.0143
	1436	1.13711										1436	-47.4522					1436	-0.52181										1436	-47.0143
	1437	1.16885										1437	-47.4522					1437	-0.71407										1437	-47.3194
	1438	1.21768										1438	-47.4522					1438	-0.946										1438	-46.7091
	1439	1.2488										1439	-47.147					1439	-1.18099										1439	-47.3194
	1440	1.24209										1440	-46.8418					1440	-1.34578										1440	-47.0143
	1441	1.19387										1441	-46.5366					1441	-1.3824										1441	-46.7091
	1442	1.12429										1442	-47.4522					1442	-1.22371										1442	-47.0143
	1443	1.06021										1443	-46.8418					1443	-0.91548										1443	-47.3194
	1444	1.01748										1444	-47.147					1444	-0.5157										1444	-47.6246
	1445	1.00283										1445	-47.147					1445	-0.10981										1445	-47.6246
	1446	1.00833										1446	-46.8418					1446	0.17095										1446	-47.3194
	1447	1.01504										1447	-46.5366					1447	0.23198										1447	-47.0143
	1448	1.01016										1448	-47.147					1448	0.09466										1448	-47.3194
	1449	0.99001										1449	-46.5366					1449	-0.21967										1449	-46.7091
	1450	0.9595										1450	-46.5366					1450	-0.59809										1450	-46.7091
	1451	0.92471										1451	-46.8418					1451	-0.93378										1451	-47.3194
	1452	0.90518										1452	-46.5366					1452	-1.14741										1452	-47.0143
	1453	0.90884										1453	-46.2315					1453	-1.18097										1453	-46.7091
	1454	0.93875										1454	-46.5366					1454	-1.07416										1454	-47.0143
	1455	0.98879										1455	-46.8418					1455	-0.89411										1455	-47.0143
	1456	1.05288										1456	-47.147					1456	-0.7049										1456	-47.0143
	1457	1.11086										1457	-47.147					1457	-0.59503										1457	-46.7091
	1458	1.12856										1458	-47.4522					1458	-0.58282										1458	-46.7091
	1459	1.07791										1459	-46.8418					1459	-0.64996										1459	-47.0143
	1460	0.92288										1460	-46.2315					1460	-0.76898										1460	-47.3194
	1461	0.64944										1461	-47.4522					1461	-0.88189										1461	-46.7091
	1462	0.27102										1462	-46.8418					1462	-0.94293										1462	-47.0143
	1463	-0.16233										1463	-47.4522					1463	-0.96734										1463	-47.0143
	1464	-0.57493										1464	-47.147					1464	-0.93377										1464	-47.0143
	1465	-0.88132										1465	-47.4522					1465	-0.87884										1465	-47.6246
	1466	-1.01377										1466	-47.7573					1466	-0.82696										1466	-47.0143
	1467	-0.95701										1467	-46.5366					1467	-0.8239										1467	-47.3194
	1468	-0.74949										1468	-46.5366					1468	-0.88189										1468	-47.0143
	1469	-0.48215										1469	-47.4522					1469	-0.99175										1469	-47.6246
	1470	-0.2551										1470	-47.147					1470	-1.14739										1470	-47.0143
	1471	-0.13914										1471	-46.8418					1471	-1.29692										1471	-47.6246
	1472	-0.155										1472	-46.8418					1472	-1.41594										1472	-47.0143
	1473	-0.26243										1473	-46.8418					1473	-1.45561										1473	-47.0143
	1474	-0.379										1474	-46.8418					1474	-1.40678										1474	-47.0143
	1475	-0.42783										1475	-47.4522					1475	-1.26945										1475	-46.7091
	1476	-0.36619										1476	-46.2315					1476	-1.06803										1476	-47.3194
	1477	-0.21116										1477	-47.4522					1477	-0.86967										1477	-47.0143
	1478	-0.03965										1478	-47.147					1478	-0.71403										1478	-46.7091
	1479	0.06594										1479	-47.4522					1479	-0.63773										1479	-47.0143
	1480	0.04153										1480	-46.5366					1480	-0.67435										1480	-47.6246
	1481	-0.12205										1481	-46.5366					1481	-0.78116										1481	-46.7091
	1482	-0.38328										1482	-46.2315					1482	-0.9246										1482	-46.4039
	1483	-0.6616										1483	-46.5366					1483	-1.07718										1483	-46.4039
	1484	-0.88987										1484	-46.5366					1484	-1.17484										1484	-46.7091
	1485	-1.02842										1485	-47.147					1485	-1.21756										1485	-47.3194
	1486	-1.07908										1486	-46.8418					1486	-1.22672										1486	-47.0143
	1487	-1.07419										1487	-46.5366					1487	-1.20535										1487	-47.3194
	1488	-1.04124										1488	-47.4522					1488	-1.19314										1488	-47.3194
	1489	-0.99119										1489	-47.147					1489	-1.20535										1489	-47.6246
	1490	-0.921										1490	-46.5366					1490	-1.2023										1490	-47.3194
	1491	-0.8093										1491	-46.8418					1491	-1.18399										1491	-47.6246
	1492	-0.65366										1492	-46.5366					1492	-1.08938										1492	-47.6246
	1493	-0.48276										1493	-47.147					1493	-0.93984										1493	-47.3194
	1494	-0.33201										1494	-46.8418					1494	-0.73537										1494	-47.0143
	1495	-0.24351										1495	-46.5366					1495	-0.52785										1495	-46.7091
	1496	-0.2252										1496	-46.8418					1496	-0.37221										1496	-47.0143
	1497	-0.23679										1497	-46.8418					1497	-0.30813										1497	-46.7091
	1498	-0.20139										1498	-47.147					1498	-0.34475										1498	-47.0143
	1499	-0.04941										1499	-46.2315					1499	-0.4424										1499	-47.3194
	1500	0.26309										1500	-47.7573					1500	-0.56447										1500	-47.0143
	1501	0.70742										1501	-47.147					1501	-0.63161										1501	-46.7091
	1502	1.19998										1502	-46.8418					1502	-0.60719										1502	-46.7091
	1503	1.61624										1503	-47.147					1503	-0.48817										1503	-47.0143
	1504	1.85										1504	-47.147					1504	-0.29286										1504	-47.0143
	1505	1.86221										1505	-46.5366					1505	-0.07008										1505	-46.7091
	1506	1.6791										1506	-47.4522					1506	0.11913										1506	-46.7091
	1507	1.39895										1507	-45.9263					1507	0.24425										1507	-47.0143
	1508	1.1365										1508	-48.0625					1508	0.27477										1508	-47.3194
	1509	0.98147										1509	-46.8418					1509	0.23815										1509	-47.0143
	1510	0.95095										1510	-46.8418					1510	0.16491										1510	-47.3194
	1511	1.00466										1511	-46.5366					1511	0.07031										1511	-47.9298
	1512	1.03274										1512	-46.8418					1512	0.00317										1512	-47.9298
	1513	0.94058										1513	-46.8418					1513	-0.00904										1513	-47.6246
	1514	0.66897										1514	-47.147					1514	0.00928										1514	-47.3194
	1515	0.22158										1515	-46.8418					1515	0.0459										1515	-47.3194
	1516	-0.31919										1516	-47.4522					1516	0.08252										1516	-47.3194
	1517	-0.83555										1517	-47.147					1517	0.10999										1517	-47.3194
	1518	-1.21152										1518	-47.147					1518	0.13745										1518	-47.0143
	1519	-1.37754										1519	-46.5366					1519	0.13745										1519	-47.3194
	1520	-1.33298										1520	-46.8418					1520	0.14661										1520	-46.7091
	1521	-1.14377										1521	-46.8418					1521	0.16187										1521	-46.4039
	1522	-0.90879										1522	-46.2315					1522	0.17103										1522	-46.4039
	1523	-0.73423										1523	-46.8418					1523	0.19849										1523	-47.3194
	1524	-0.68174										1524	-46.2315					1524	0.20155										1524	-46.4039
	1525	-0.75498										1525	-46.8418					1525	0.20765										1525	-47.0143
	1526	-0.90635										1526	-47.147					1526	0.2046										1526	-46.7091
	1527	-1.0626										1527	-47.147					1527	0.18324										1527	-46.7091
	1528	-1.15415										1528	-46.8418					1528	0.15272										1528	-47.0143
	1529	-1.14927										1529	-47.147					1529	0.13136										1529	-46.7091
	1530	-1.05222										1530	-46.8418					1530	0.1039										1530	-47.0143
	1531	-0.91062										1531	-47.4522					1531	0.08254										1531	-47.6246
	1532	-0.7855										1532	-47.147					1532	0.07338										1532	-47.6246
	1533	-0.70615										1533	-47.4522					1533	0.1039										1533	-47.6246
	1534	-0.67686										1534	-46.8418					1534	0.14357										1534	-47.3194
	1535	-0.65793										1535	-47.147					1535	0.20461										1535	-47.6246
	1536	-0.58469										1536	-46.8418					1536	0.27785										1536	-47.9298
	1537	-0.41562										1537	-46.5366					1537	0.33279										1537	-47.3194
	1538	-0.12632										1538	-47.7573					1538	0.36941										1538	-47.3194
	1539	0.24661										1539	-47.147					1539	0.36941										1539	-47.3194
	1540	0.63052										1540	-47.147					1540	0.36636										1540	-47.3194
	1541	0.93997										1541	-46.8418					1541	0.33279										1541	-46.7091
	1542	1.11086										1542	-46.8418					1542	0.28091										1542	-46.7091
	1543	1.12368										1543	-46.8418					1543	0.22293										1543	-46.7091
	1544	1.02053										1544	-46.8418					1544	0.15274										1544	-46.7091
	1545	0.8771										1545	-46.5366					1545	0.0917										1545	-47.0143
	1546	0.77883										1546	-47.147					1546	0.03983										1546	-47.0143
	1547	0.777										1547	-47.4522					1547	0.00626										1547	-46.4039
	1548	0.86611										1548	-46.2315					1548	-0.00595										1548	-46.7091
	1549	0.98513										1549	-46.8418					1549	0.02152										1549	-46.4039
	1550	1.03396										1550	-46.5366					1550	0.0673										1550	-46.0987
	1551	0.9418										1551	-46.5366					1551	0.11918										1551	-47.0143
	1552	0.67507										1552	-47.4522					1552	0.1558										1552	-47.0143
	1553	0.29299										1553	-46.8418					1553	0.17716										1553	-47.0143
	1554	-0.10618										1554	-46.5366					1554	0.17716										1554	-47.3194
	1555	-0.3967										1555	-47.147					1555	0.1558										1555	-47.3194
	1556	-0.50168										1556	-46.8418					1556	0.11308										1556	-47.0143
	1557	-0.41685										1557	-46.5366					1557	0.09477										1557	-47.3194
	1558	-0.22275										1558	-46.8418					1558	0.10087										1558	-47.6246
	1559	-0.04453										1559	-46.8418					1559	0.11308										1559	-47.9298
	1560	0.00125										1560	-46.2315					1560	0.13445										1560	-47.6246
	1561	-0.12815										1561	-45.9263					1561	0.15276										1561	-47.0143
	1562	-0.38267										1562	-46.8418					1562	0.14665										1562	-46.7091
	1563	-0.63962										1563	-46.2315					1563	0.1375										1563	-47.0143
	1564	-0.75376										1564	-46.5366					1564	0.10698										1564	-47.3194
	1565	-0.63901										1565	-46.8418					1565	0.08867										1565	-46.7091
	1566	-0.30332										1566	-47.147					1566	0.08257										1566	-47.0143
	1567	0.12637										1567	-46.5366					1567	0.08257										1567	-46.7091
	1568	0.46694										1568	-46.8418					1568	0.09783										1568	-47.0143
	1569	0.54751										1569	-46.2315					1569	0.1192										1569	-46.7091
	1570	0.29299										1570	-47.147					1570	0.1253										1570	-46.7091
	1571	-0.2429										1571	-47.147					1571	0.1192										1571	-47.0143
	1572	-0.8917										1572	-47.4522					1572	0.11004										1572	-46.7091
	1573	-1.43552										1573	-46.8418					1573	0.11004										1573	-47.0143
	1574	-1.69736										1574	-47.147					1574	0.1131										1574	-46.7091
	1575	-1.6113										1575	-48.0625					1575	0.13141										1575	-47.0143
	1576	-1.24143										1576	-46.8418					1576	0.17413										1576	-47.0143
	1577	-0.75437										1577	-47.147					1577	0.21686										1577	-47.6246
	1578	-0.34482										1578	-46.8418					1578	0.25653										1578	-47.6246
	1579	-0.15806										1579	-46.8418					1579	0.27179										1579	-47.6246
	1580	-0.23557										1580	-47.147					1580	0.26569										1580	-47.6246
	1581	-0.50779										1581	-46.8418					1581	0.25654										1581	-47.0143
	1582	-0.84043										1582	-46.5366					1582	0.23212										1582	-47.0143
	1583	-1.08945										1583	-48.0625					1583	0.19856										1583	-47.0143
	1584	-1.17063										1584	-46.8418					1584	0.16804										1584	-46.7091
	1585	-1.06565										1585	-46.8418					1585	0.14363										1585	-47.0143
	1586	-0.8447										1586	-46.2315					1586	0.13752										1586	-46.7091
	1587	-0.59629										1587	-46.5366					1587	0.13447										1587	-47.0143
	1588	-0.40952										1588	-46.8418					1588	0.15584										1588	-47.0143
	1589	-0.33567										1589	-47.147					1589	0.16804										1589	-47.0143
	1590	-0.3668										1590	-47.4522					1590	0.1772										1590	-46.4039
	1591	-0.47239										1591	-48.0625					1591	0.18636										1591	-47.3194
	1592	-0.60972										1592	-46.8418					1592	0.19551										1592	-46.7091
	1593	-0.74155										1593	-47.4522					1593	0.18941										1593	-47.0143
	1594	-0.85508										1594	-46.5366					1594	0.17415										1594	-47.0143
	1595	-0.94358										1595	-47.147					1595	0.15279										1595	-47.0143
	1596	-1.01194										1596	-47.147					1596	0.13143										1596	-47.0143
	1597	-1.05894										1597	-47.147					1597	0.11922										1597	-47.0143
	1598	-1.07664										1598	-47.7573					1598	0.10092										1598	-47.3194
	1599	-1.05833										1599	-46.8418					1599	0.08871										1599	-47.3194
	1600	-0.99729										1600	-46.5366					1600	0.07955										1600	-47.6246
	1601	-0.90757										1601	-46.8418					1601	0.0643										1601	-47.0143
	1602	-0.79526										1602	-47.4522					1602	0.04904										1602	-47.3194
	1603	-0.68174										1603	-47.147					1603	0.04294										1603	-47.3194
	1604	-0.58347										1604	-46.5366					1604	0.04294										1604	-47.3194
	1605	-0.51267										1605	-47.4522					1605	0.0643										1605	-46.7091
	1606	-0.47605										1606	-46.8418					1606	0.09482										1606	-47.0143
	1607	-0.47239										1607	-47.147					1607	0.13144										1607	-46.7091
	1608	-0.49985										1608	-47.147					1608	0.16501										1608	-46.4039
	1609	-0.55356										1609	-46.2315					1609	0.18332										1609	-46.7091
	1610	-0.62131										1610	-46.8418					1610	0.18333										1610	-46.7091
	1611	-0.68845										1611	-46.5366					1611	0.17112										1611	-47.3194
	1612	-0.74033										1612	-46.5366					1612	0.1345										1612	-47.0143
	1613	-0.75742										1613	-46.8418					1613	0.11314										1613	-47.0143
	1614	-0.73789										1614	-46.2315					1614	0.10093										1614	-47.0143
	1615	-0.68601										1615	-46.8418					1615	0.09483										1615	-46.7091
	1616	-0.61826										1616	-46.8418					1616	0.12535										1616	-47.0143
	1617	-0.55906										1617	-47.4522					1617	0.14976										1617	-47.0143
	1618	-0.53464										1618	-47.147					1618	0.17723										1618	-47.0143
	1619	-0.56028										1619	-46.2315					1619	0.19859										1619	-47.3194
	1620	-0.63047										1620	-46.5366					1620	0.21385										1620	-47.6246
	1621	-0.7269										1621	-45.9263					1621	0.20775										1621	-46.7091
	1622	-0.81968										1622	-46.8418					1622	0.1986										1622	-47.3194
	1623	-0.88071										1623	-46.5366					1623	0.18334										1623	-47.3194
	1624	-0.88254										1624	-46.5366					1624	0.17724										1624	-47.6246
	1625	-0.83005										1625	-47.147					1625	0.17724										1625	-47.3194
	1626	-0.73545										1626	-46.8418					1626	0.20776										1626	-47.0143
	1627	-0.63596										1627	-47.4522					1627	0.21691										1627	-47.0143
	1628	-0.56211										1628	-47.147					1628	0.22912										1628	-46.7091
	1629	-0.52915										1629	-46.8418					1629	0.21691										1629	-46.7091
	1630	-0.54441										1630	-46.8418					1630	0.1864										1630	-46.4039
	1631	-0.58713										1631	-47.4522					1631	0.13147										1631	-47.0143
	1632	-0.6384										1632	-46.2315					1632	0.07959										1632	-47.0143
	1633	-0.67136										1633	-46.8418					1633	0.03076										1633	-46.7091
	1634	-0.67441										1634	-45.9263					1634	0.0155										1634	-46.7091
	1635	-0.65549										1635	-47.147					1635	0.03076										1635	-46.7091
	1636	-0.62192										1636	-46.8418					1636	0.0857										1636	-47.0143
	1637	-0.58408										1637	-46.8418					1637	0.15589										1637	-47.0143
	1638	-0.54746										1638	-46.8418					1638	0.22913										1638	-47.0143
	1639	-0.49985										1639	-46.2315					1639	0.29017										1639	-47.3194
	1640	-0.42783										1640	-48.0625					1640	0.30848										1640	-47.3194
	1641	-0.32468										1641	-46.5366					1641	0.28712										1641	-47.0143
	1642	-0.19163										1642	-46.5366					1642	0.23829										1642	-47.0143
	1643	-0.0543										1643	-47.7573					1643	0.17115										1643	-47.6246
	1644	0.0458										1644	-47.4522					1644	0.10707										1644	-47.6246
	1645	0.07266										1645	-46.5366					1645	0.06739										1645	-47.9298
	1646	0.00369										1646	-47.4522					1646	0.05214										1646	-47.3194
	1647	-0.1489										1647	-47.7573					1647	0.05519										1647	-47.6246
	1648	-0.32529										1648	-48.0625					1648	0.0796										1648	-47.3194
	1649	-0.44736										1649	-47.4522					1649	0.11012										1649	-47.3194
	1650	-0.42356										1650	-46.8418					1650	0.13149										1650	-46.7091
	1651	-0.21055										1651	-46.5366					1651	0.1559										1651	-47.0143
	1652	0.18557										1652	-46.5366					1652	0.17727										1652	-47.0143
	1653	0.68606										1653	-46.5366					1653	0.20778										1653	-46.7091
	1654	1.17617										1654	-46.2315					1654	0.2383										1654	-46.7091
	1655	1.52468										1655	-46.5366					1655	0.26882										1655	-46.4039
	1656	1.66262										1656	-46.8418					1656	0.29324										1656	-46.7091
	1657	1.57839										1657	-46.5366					1657	0.3146										1657	-47.3194
	1658	1.34097										1658	-47.147					1658	0.3085										1658	-46.7091
	1659	1.06509										1659	-46.8418					1659	0.29629										1659	-47.0143
	1660	0.86123										1660	-46.5366					1660	0.25357										1660	-47.3194
	1661	0.79775										1661	-46.2315					1661	0.20779										1661	-46.4039
	1662	0.87649										1662	-46.8418					1662	0.13455										1662	-46.4039
	1663	1.04373										1663	-47.147					1663	0.08572										1663	-47.0143
	1664	1.21401										1664	-46.5366					1664	0.06131										1664	-47.3194
	1665	1.31716										1665	-46.8418					1665	0.06131										1665	-47.0143
	1666	1.31655										1666	-47.4522					1666	0.07962										1666	-47.3194
	1667	1.22927										1667	-46.2315					1667	0.1193										1667	-47.3194
	1668	1.10354										1668	-46.5366					1668	0.17118										1668	-47.3194
	1669	1.00222										1669	-47.147					1669	0.22306										1669	-47.0143
	1670	0.95889										1670	-46.5366					1670	0.24442										1670	-47.0143
	1671	0.98269										1671	-46.2315					1671	0.25358										1671	-47.6246
	1672	1.05349										1672	-47.147					1672	0.23832										1672	-47.3194
	1673	1.12979										1673	-46.8418					1673	0.22306										1673	-47.0143
	1674	1.18472										1674	-47.147					1674	0.19865										1674	-47.0143
	1675	1.20181										1675	-47.7573					1675	0.17729										1675	-46.7091
	1676	1.1896										1676	-47.147					1676	0.17729										1676	-46.7091
	1677	1.17068										1677	-46.2315					1677	0.17729										1677	-47.0143
	1678	1.15969										1678	-47.4522					1678	0.20171										1678	-46.7091
	1679	1.17556										1679	-47.147					1679	0.21697										1679	-47.3194
	1680	1.21218										1680	-48.0625					1680	0.22307										1680	-46.7091
	1681	1.25552										1681	-46.5366					1681	0.22002										1681	-46.4039
	1682	1.29702										1682	-46.5366					1682	0.19866										1682	-46.4039
	1683	1.31777										1683	-46.5366					1683	0.16509										1683	-47.0143
	1684	1.31899										1684	-46.8418					1684	0.12542										1684	-47.0143
	1685	1.30374										1685	-47.147					1685	0.11321										1685	-47.0143
	1686	1.28604										1686	-46.2315					1686	0.11321										1686	-47.0143
	1687	1.26589										1687	-47.147					1687	0.11627										1687	-47.0143
	1688	1.25674										1688	-46.2315					1688	0.14068										1688	-47.0143
	1689	1.24697										1689	-47.147					1689	0.1651										1689	-47.3194
	1690	1.24148										1690	-46.5366					1690	0.1712										1690	-47.0143
	1691	1.22744										1691	-47.4522					1691	0.15594										1691	-47.6246
	1692	1.20608										1692	-47.4522					1692	0.13458										1692	-47.6246
	1693	1.17983										1693	-47.147					1693	0.13763										1693	-47.6246
	1694	1.15237										1694	-47.4522					1694	0.14069										1694	-47.0143
	1695	1.12551										1695	-47.4522					1695	0.18036										1695	-47.0143
	1696	1.10354										1696	-47.147					1696	0.23224										1696	-47.0143
	1697	1.07974										1697	-46.5366					1697	0.27802										1697	-47.3194
	1698	1.0541										1698	-47.4522					1698	0.30243										1698	-46.7091
	1699	1.0303										1699	-46.5366					1699	0.29023										1699	-47.0143
	1700	0.99673										1700	-47.4522					1700	0.2353										1700	-47.0143
	1701	0.9656										1701	-46.8418					1701	0.1529										1701	-46.7091
	1702	0.94302										1702	-46.8418					1702	0.06135										1702	-46.0987
	1703	0.94119										1703	-47.147					1703	0.00337										1703	-47.0143
	1704	0.96133										1704	-47.147					1704	-0.0241										1704	-47.0143
	1705	1.00894										1705	-47.147					1705	-0.00579										1705	-46.7091
	1706	1.07791										1706	-47.147					1706	0.04304										1706	-46.7091
	1707	1.15054										1707	-46.8418					1707	0.09798										1707	-46.7091
	1708	1.21157										1708	-47.147					1708	0.16817										1708	-46.7091
	1709	1.24636										1709	-46.8418					1709	0.20479										1709	-47.0143
	1710	1.24697										1710	-47.147					1710	0.20784										1710	-46.7091
	1711	1.21279										1711	-46.5366					1711	0.19564										1711	-47.6246
	1712	1.15847										1712	-47.4522					1712	0.16512										1712	-47.6246
	1713	1.09438										1713	-46.8418					1713	0.15291										1713	-47.6246
	1714	1.03884										1714	-47.147					1714	0.16817										1714	-47.0143
	1715	1.00527										1715	-47.7573					1715	0.217										1715	-47.0143
	1716	0.99978										1716	-47.147					1716	0.27194										1716	-47.0143
	1717	1.01565										1717	-46.5366					1717	0.33602										1717	-47.3194
	1718	1.04678										1718	-46.5366					1718	0.3757										1718	-47.0143
	1719	1.07607										1719	-47.147					1719	0.3818										1719	-47.3194
	1720	1.09377										1720	-46.5366					1720	0.34213										1720	-47.0143
	1721	1.08889										1721	-46.5366					1721	0.2811										1721	-46.7091
	1722	1.06692										1722	-46.8418					1722	0.1926										1722	-47.0143
	1723	1.03213										1723	-45.9263					1723	0.1163										1723	-47.3194
	1724	1.00588										1724	-46.2315					1724	0.05527										1724	-47.0143
	1725	0.9949										1725	-46.5366					1725	0.04306										1725	-46.7091
	1726	1.01504										1726	-46.8418					1726	0.05222										1726	-46.7091
	1727	1.06387										1727	-47.4522					1727	0.09189										1727	-46.7091
	1728	1.13162										1728	-46.5366					1728	0.12546										1728	-46.7091
	1729	1.20242										1729	-46.8418					1729	0.14072										1729	-46.4039
	1730	1.25857										1730	-47.147					1730	0.13462										1730	-46.0987
	1731	1.28665										1731	-46.8418					1731	0.1041										1731	-47.6246
	1732	1.28176										1732	-48.0625					1732	0.08274										1732	-47.0143
	1733	1.25186										1733	-47.147					1733	0.07969										1733	-47.6246
	1734	1.20974										1734	-48.3677					1734	0.08885										1734	-47.0143
	1735	1.1658										1735	-47.4522					1735	0.10716										1735	-47.6246
	1736	1.13284										1736	-47.147					1736	0.17125										1736	-47.6246
	1737	1.12063										1737	-47.4522					1737	0.22313										1737	-47.3194
	1738	1.12368										1738	-46.8418					1738	0.25365										1738	-47.3194
	1739	1.13833										1739	-47.147					1739	0.26891										1739	-47.0143
	1740	1.1481										1740	-47.4522					1740	0.2506										1740	-47.0143
	1741	1.14932										1741	-46.2315					1741	0.23534										1741	-46.7091
	1742	1.13162										1742	-47.147					1742	0.20788										1742	-47.0143
	1743	1.0895										1743	-46.8418					1743	0.18957										1743	-47.0143
	1744	1.02969										1744	-46.8418					1744	0.18957										1744	-46.7091
	1745	0.96316										1745	-47.147					1745	0.21703										1745	-46.7091
	1746	0.91006										1746	-47.147					1746	0.23229										1746	-47.0143
	1747	0.88259										1747	-46.8418					1747	0.2384										1747	-46.7091
	1748	0.89419										1748	-46.5366					1748	0.24755										1748	-46.7091
	1749	0.94058										1749	-46.8418					1749	0.22619										1749	-46.7091
	1750	1.00955										1750	-46.5366					1750	0.21399										1750	-46.7091
	1751	1.0834										1751	-47.4522					1751	0.20178										1751	-47.6246
	1752	1.14138										1752	-47.147					1752	0.21094										1752	-47.3194
	1753	1.16763										1753	-46.8418					1753	0.2323										1753	-47.3194
	1754	1.16824										1754	-46.2315					1754	0.25977										1754	-47.3194
	1755	1.14993										1755	-47.7573					1755	0.28113										1755	-47.3194
	1756	1.13223										1756	-47.4522					1756	0.29334										1756	-47.6246
	1757	1.12795										1757	-47.147					1757	0.28724										1757	-47.3194
	1758	1.14626										1758	-47.4522					1758	0.25367										1758	-47.6246
	1759	1.17312										1759	-46.8418					1759	0.214										1759	-47.0143
	1760	1.19631										1760	-46.8418					1760	0.19264										1760	-47.6246
	1761	1.2012										1761	-46.2315					1761	0.17127										1761	-46.7091
	1762	1.17678										1762	-46.8418					1762	0.15602										1762	-46.7091
	1763	1.1304										1763	-46.5366					1763	0.16517										1763	-46.7091
	1764	1.07363										1764	-46.8418					1764	0.15602										1764	-46.7091
	1765	1.02908										1765	-46.8418					1765	0.14686										1765	-46.7091
	1766	1.01077										1766	-47.147					1766	0.13161										1766	-46.7091
	1767	1.02542										1767	-46.8418					1767	0.1133										1767	-47.0143
	1768	1.06509										1768	-47.147					1768	0.09194										1768	-46.7091
	1769	1.11575										1769	-46.8418					1769	0.09194										1769	-47.0143
	1770	1.16152										1770	-46.5366					1770	0.09194										1770	-46.4039
	1771	1.18105										1771	-46.8418					1771	0.08889										1771	-47.3194
	1772	1.17983										1772	-47.147					1772	0.10415										1772	-47.0143
	1773	1.15542										1773	-46.8418					1773	0.12551										1773	-47.0143
	1774	1.12307										1774	-48.0625					1774	0.16213										1774	-47.0143
	1775	1.09194										1775	-47.147					1775	0.1896										1775	-47.0143
	1776	1.07607										1776	-47.147					1776	0.22012										1776	-47.0143
	1777	1.07607										1777	-46.8418					1777	0.24148										1777	-47.6246
	1778	1.09194										1778	-46.8418					1778	0.25674										1778	-47.6246
	1779	1.11941										1779	-46.5366					1779	0.24759										1779	-47.6246
	1780	1.15725										1780	-46.8418					1780	0.23843										1780	-47.9298
	1781	1.19265										1781	-47.147					1781	0.21097										1781	-47.0143
	1782	1.22744										1782	-47.147					1782	0.21097										1782	-47.3194
	1783	1.25918										1783	-47.4522					1783	0.19571										1783	-47.3194
	1784	1.28665										1784	-46.8418					1784	0.22623										1784	-46.7091
	1785	1.30923										1785	-46.8418					1785	0.23844										1785	-46.7091
	1786	1.33059										1786	-47.4522					1786	0.24759										1786	-46.7091
	1787	1.34341										1787	-46.2315					1787	0.2476										1787	-46.7091
	1788	1.35378										1788	-46.5366					1788	0.22623										1788	-46.4039
	1789	1.355										1789	-47.147					1789	0.16825										1789	-46.7091
	1790	1.34463										1790	-46.8418					1790	0.11027										1790	-46.4039
	1791	1.32144										1791	-46.8418					1791	0.08891										1791	-47.3194
	1792	1.29336										1792	-46.5366					1792	0.08281										1792	-47.0143
	1793	1.26162										1793	-46.5366					1793	0.12553										1793	-46.7091
	1794	1.23416										1794	-47.7573					1794	0.18352										1794	-47.0143
	1795	1.21951										1795	-47.4522					1795	0.24455										1795	-46.7091
	1796	1.22134										1796	-47.147					1796	0.26592										1796	-47.0143
	1797	1.2311										1797	-47.147					1797	0.24455										1797	-47.0143
	1798	1.2488										1798	-46.8418					1798	0.17742										1798	-47.3194
	1799	1.26162										1799	-46.8418					1799	0.09502										1799	-47.6246
	1800	1.26284										1800	-47.4522					1800	0.01568										1800	-47.9298
	1801	1.24026										1801	-46.2315					1801	-0.03315										1801	-47.3194
	1802	1.1957										1802	-47.147					1802	-0.01789										1802	-47.6246
	1803	1.1365										1803	-47.4522					1803	0.03094										1803	-47.6246
	1804	1.07058										1804	-46.8418					1804	0.1347										1804	-47.3194
	1805	1.01626										1805	-46.8418					1805	0.22015										1805	-47.0143
	1806	0.98757										1806	-47.7573					1806	0.28729										1806	-47.0143
	1807	0.99551										1807	-46.5366					1807	0.30255										1807	-46.7091
	1808	1.04128										1808	-46.2315					1808	0.28424										1808	-46.4039
	1809	1.12002										1809	-46.5366					1809	0.22626										1809	-46.7091
	1810	1.21768										1810	-46.8418					1810	0.15607										1810	-46.4039
	1811	1.30496										1811	-47.147					1811	0.11639										1811	-47.0143
	1812	1.3605										1812	-46.8418					1812	0.08893										1812	-47.0143
	1813	1.37576										1813	-46.8418					1813	0.11334										1813	-46.7091
	1814	1.34829										1814	-47.7573					1814	0.14386										1814	-46.7091
	1815	1.28604										1815	-47.4522					1815	0.18964										1815	-46.7091
	1816	1.2189										1816	-46.8418					1816	0.20795										1816	-46.7091
	1817	1.16213										1817	-46.5366					1817	0.20185										1817	-46.7091
	1818	1.13528										1818	-47.147					1818	0.16523										1818	-47.0143
	1819	1.1426										1819	-47.147					1819	0.12556										1819	-47.3194
	1820	1.17739										1820	-47.147					1820	0.07673										1820	-47.3194
	1821	1.21646										1821	-46.2315					1821	0.05537										1821	-47.0143
	1822	1.24209										1822	-46.5366					1822	0.04316										1822	-47.0143
	1823	1.24697										1823	-47.7573					1823	0.04316										1823	-47.3194
	1824	1.22927										1824	-46.8418					1824	0.06758										1824	-47.3194
	1825	1.19326										1825	-46.8418					1825	0.06758										1825	-47.6246
	1826	1.15359										1826	-46.8418					1826	0.06453										1826	-47.6246
	1827	1.11392										1827	-47.147					1827	0.05538										1827	-47.0143
	1828	1.0834										1828	-46.8418					1828	0.04622										1828	-46.7091
	1829	1.04983										1829	-47.4522					1829	0.04622										1829	-47.0143
	1830	1.01199										1830	-47.147					1830	0.06148										1830	-46.7091
	1831	0.96072										1831	-46.8418					1831	0.07674										1831	-47.0143
	1832	0.89236										1832	-46.8418					1832	0.10116										1832	-47.0143
	1833	0.81973										1833	-47.147					1833	0.10726										1833	-47.0143
	1834	0.75991										1834	-46.8418					1834	0.11031										1834	-47.0143
	1835	0.72878										1835	-48.0625					1835	0.09201										1835	-46.7091
	1836	0.74648										1836	-46.5366					1836	0.08285										1836	-46.7091
	1837	0.81179										1837	-46.5366					1837	0.08896										1837	-47.0143
	1838	0.91616										1838	-46.8418					1838	0.11642										1838	-46.7091
	1839	1.03579										1839	-46.8418					1839	0.1683										1839	-47.0143
	1840	1.1426										1840	-46.8418					1840	0.23239										1840	-47.0143
	1841	1.21584										1841	-46.5366					1841	0.28427										1841	-46.7091
	1842	1.24453										1842	-47.147					1842	0.32395										1842	-47.0143
	1843	1.23049										1843	-46.8418					1843	0.31784										1843	-47.6246
	1844	1.19204										1844	-47.147					1844	0.29038										1844	-47.6246
	1845	1.15115										1845	-46.5366					1845	0.2385										1845	-47.6246
	1846	1.12917										1846	-46.8418					1846	0.17441										1846	-47.3194
	1847	1.13528										1847	-46.5366					1847	0.11338										1847	-47.6246
	1848	1.17129										1848	-46.8418					1848	0.07981										1848	-47.3194
	1849	1.22256										1849	-47.4522					1849	0.0615										1849	-46.7091
	1850	1.27505										1850	-47.7573					1850	0.07371										1850	-46.7091
	1851	1.30618										1851	-46.8418					1851	0.09202										1851	-47.3194
	1852	1.31777										1852	-47.147					1852	0.12864										1852	-47.0143
	1853	1.30557										1853	-45.9263					1853	0.15611										1853	-46.7091
	1854	1.27993										1854	-46.5366					1854	0.18968										1854	-47.0143
	1855	1.2488										1855	-47.147					1855	0.2141										1855	-47.0143
	1856	1.22195										1856	-46.8418					1856	0.23851										1856	-46.7091
	1857	1.20547										1857	-47.4522					1857	0.24767										1857	-47.3194
	1858	1.19265										1858	-46.8418					1858	0.26293										1858	-47.0143
	1859	1.18289										1859	-47.147					1859	0.27819										1859	-47.3194
	1860	1.17434										1860	-47.4522					1860	0.2904										1860	-47.0143
	1861	1.16519										1861	-46.5366					1861	0.3026										1861	-46.7091
	1862	1.15908										1862	-47.4522					1862	0.30566										1862	-46.7091
	1863	1.15725										1863	-47.147					1863	0.28124										1863	-47.0143
	1864	1.16335										1864	-46.8418					1864	0.22936										1864	-47.3194
	1865	1.17007										1865	-48.0625					1865	0.15002										1865	-46.7091
	1866	1.17739										1866	-47.147					1866	0.07068										1866	-47.6246
	1867	1.17495										1867	-47.4522					1867	0.00659										1867	-47.3194
	1868	1.16946										1868	-47.147					1868	-0.01782										1868	-47.6246
	1869	1.1542										1869	-46.8418					1869	0.00354										1869	-47.6246
	1870	1.14504										1870	-46.5366					1870	0.06763										1870	-47.3194
	1871	1.14565										1871	-47.147					1871	0.15308										1871	-47.3194
	1872	1.15969										1872	-46.5366					1872	0.24158										1872	-47.3194
	1873	1.18533										1873	-46.8418					1873	0.30567										1873	-47.3194
	1874	1.21401										1874	-47.7573					1874	0.32398										1874	-47.0143
	1875	1.23477										1875	-46.8418					1875	0.30872										1875	-47.0143
	1876	1.23843										1876	-46.8418					1876	0.26905										1876	-46.4039
	1877	1.21035										1877	-47.147					1877	0.23243										1877	-47.0143
	1878	1.14565										1878	-46.5366					1878	0.20191										1878	-46.7091
	1879	1.04128										1879	-46.8418					1879	0.19581										1879	-47.0143
	1880	0.89236										1880	-47.147					1880	0.19276										1880	-47.3194
	1881	0.69888										1881	-46.5366					1881	0.19581										1881	-46.7091
	1882	0.46206										1882	-46.8418					1882	0.19581										1882	-46.7091
	1883	0.19106										1883	-46.5366					1883	0.1775										1883	-46.7091
	1884	-0.09641										1884	-46.5366					1884	0.13173										1884	-47.0143
	1885	-0.37839										1885	-47.147					1885	0.11342										1885	-47.0143
	1886	-0.61521										1886	-47.147					1886	0.08595										1886	-47.3194
	1887	-0.77878										1887	-46.8418					1887	0.09511										1887	-47.3194
	1888	-0.85325										1888	-46.8418					1888	0.12563										1888	-47.3194
	1889	-0.83066										1889	-46.8418					1889	0.1653										1889	-47.3194
	1890	-0.73789										1890	-47.7573					1890	0.22329										1890	-47.0143
	1891	-0.60789										1891	-47.4522					1891	0.2416										1891	-47.6246
	1892	-0.48582										1892	-47.147					1892	0.26601										1892	-47.6246
	1893	-0.40159										1893	-47.147					1893	0.26296										1893	-47.0143
	1894	-0.37778										1894	-46.8418					1894	0.2416										1894	-47.0143
	1895	-0.4083										1895	-46.5366					1895	0.20803										1895	-47.0143
	1896	-0.4675										1896	-46.5366					1896	0.16836										1896	-46.7091
	1897	-0.53403										1897	-47.147					1897	0.12869										1897	-47.0143
	1898	-0.57798										1898	-46.5366					1898	0.11038										1898	-47.0143
	1899	-0.59446										1899	-47.147					1899	0.11343										1899	-47.0143
	1900	-0.58347										1900	-46.5366					1900	0.12259										1900	-47.3194
	1901	-0.55906										1901	-46.8418					1901	0.14395										1901	-46.7091
	1902	-0.54441										1902	-47.147					1902	0.17752										1902	-46.7091
	1903	-0.54807										1903	-46.8418					1903	0.18363										1903	-46.7091
	1904	-0.56943										1904	-48.0625					1904	0.18058										1904	-47.0143
	1905	-0.60239										1905	-47.4522					1905	0.16837										1905	-47.3194
	1906	-0.62498										1906	-46.8418					1906	0.13175										1906	-46.7091
	1907	-0.61338										1907	-46.8418					1907	0.09818										1907	-46.7091
	1908	-0.55906										1908	-46.8418					1908	0.07682										1908	-47.0143
	1909	-0.4498										1909	-47.7573					1909	0.07682										1909	-47.0143
	1910	-0.28989										1910	-47.4522					1910	0.08293										1910	-46.7091
	1911	-0.08176										1911	-46.8418					1911	0.1226										1911	-47.6246
	1912	0.16543										1912	-46.8418					1912	0.16533										1912	-47.6246
	1913	0.43887										1913	-46.8418					1913	0.19585										1913	-47.6246
	1914	0.7239										1914	-47.147					1914	0.23247										1914	-47.0143
	1915	0.99429										1915	-47.147					1915	0.24162										1915	-47.6246
	1916	1.22073										1916	-46.8418					1916	0.25688										1916	-47.3194
	1917	1.37637										1917	-47.147					1917	0.25383										1917	-47.0143
	1918	1.44229										1918	-46.5366					1918	0.25078										1918	-47.0143
	1919	1.4197										1919	-47.147					1919	0.24468										1919	-46.7091
	1920	1.33303										1920	-47.4522					1920	0.25078										1920	-47.6246
	1921	1.22317										1921	-47.147					1921	0.24468										1921	-46.7091
	1922	1.13101										1922	-48.0625					1922	0.25689										1922	-46.7091
	1923	1.09194										1923	-47.7573					1923	0.24163										1923	-46.7091
	1924	1.11636										1924	-46.8418					1924	0.23858										1924	-47.0143
	1925	1.18594										1925	-46.8418					1925	0.22638										1925	-47.0143
	1926	1.27139										1926	-47.4522					1926	0.22638										1926	-47.0143
	1927	1.33425										1927	-46.5366					1927	0.19891										1927	-47.0143
	1928	1.35073										1928	-47.7573					1928	0.1806										1928	-46.7091
	1929	1.31106										1929	-47.4522					1929	0.15619										1929	-46.7091
	1930	1.23232										1930	-47.7573					1930	0.14093										1930	-46.4039
	1931	1.14321										1931	-47.147					1931	0.12873										1931	-47.3194
	1932	1.06875										1932	-46.8418					1932	0.11652										1932	-47.0143
	1933	1.02847										1933	-46.5366					1933	0.12568										1933	-47.0143
	1934	1.02847										1934	-46.8418					1934	0.11042										1934	-47.3194
	1935	1.05898										1935	-46.8418					1935	0.11347										1935	-47.0143
	1936	1.1072										1936	-46.8418					1936	0.12263										1936	-47.6246
	1937	1.15603										1937	-46.8418					1937	0.12873										1937	-47.9298
	1938	1.18716										1938	-46.2315					1938	0.13484										1938	-47.9298
	1939	1.20303										1939	-47.147					1939	0.1562										1939	-47.6246
	1940	1.20425										1940	-47.147					1940	0.18367										1940	-48.235
	1941	1.19692										1941	-47.4522					1941	0.19893										1941	-47.0143
	1942	1.18899										1942	-46.5366					1942	0.21724										1942	-47.0143
	1943	1.18716										1943	-47.147					1943	0.21419										1943	-47.0143
	1944	1.19143										1944	-46.8418					1944	0.21419										1944	-46.7091
	1945	1.20547										1945	-47.7573					1945	0.20198										1945	-47.0143
	1946	1.22683										1946	-46.5366					1946	0.19588										1946	-46.7091
	1947	1.25308										1947	-45.9263					1947	0.20809										1947	-47.0143
	1948	1.28542										1948	-46.8418					1948	0.23556										1948	-46.7091
	1949	1.31716										1949	-47.4522					1949	0.25081										1949	-46.7091
	1950	1.34036										1950	-47.4522					1950	0.28133										1950	-46.7091
	1951	1.35562										1951	-46.5366					1951	0.28133										1951	-47.0143
	1952	1.355										1952	-47.147					1952	0.25692										1952	-47.0143
	1953	1.33975										1953	-47.147					1953	0.21725										1953	-47.0143
	1954	1.3196										1954	-47.147					1954	0.15011										1954	-46.7091
	1955	1.29336										1955	-46.8418					1955	0.09518										1955	-46.7091
	1956	1.272										1956	-47.147					1956	0.06466										1956	-47.0143
	1957	1.2604										1957	-47.147					1957	0.05551										1957	-47.0143
	1958	1.25369										1958	-48.0625					1958	0.08908										1958	-47.0143
	1959	1.25186										1959	-47.147					1959	0.1257										1959	-47.6246
	1960	1.24453										1960	-46.5366					1960	0.16538										1960	-47.9298
	1961	1.2311										1961	-47.4522					1961	0.19284										1961	-47.3194
	1962	1.20669										1962	-46.8418					1962	0.18064										1962	-47.6246
	1963	1.17739										1963	-46.8418					1963	0.13486										1963	-47.3194
	1964	1.15359										1964	-46.8418					1964	0.08604										1964	-47.3194
	1965	1.13467										1965	-46.5366					1965	0.03416										1965	-47.3194
	1966	1.1365										1966	-46.2315					1966	0.0128										1966	-46.7091
	1967	1.15298										1967	-46.8418					1967	0.03111										1967	-47.3194
	1968	1.18533										1968	-47.147					1968	0.08299										1968	-46.7091
	1969	1.22073										1969	-47.4522					1969	0.14402										1969	-47.0143
	1970	1.2543										1970	-46.8418					1970	0.1898										1970	-46.7091
	1971	1.27932										1971	-47.4522					1971	0.21116										1971	-47.0143
	1972	1.29092										1972	-46.5366					1972	0.19896										1972	-47.0143
	1973	1.29519										1973	-46.8418					1973	0.15318										1973	-46.7091
	1974	1.29214										1974	-47.7573					1974	0.11046										1974	-46.7091
	1975	1.2897										1975	-47.147					1975	0.07994										1975	-47.0143
	1976	1.29397										1976	-46.5366					1976	0.083										1976	-46.7091
	1977	1.30007										1977	-46.8418					1977	0.12572										1977	-46.4039
	1978	1.30618										1978	-46.2315					1978	0.1715										1978	-47.0143
	1979	1.31533										1979	-46.8418					1979	0.19591										1979	-47.3194
	1980	1.31899										1980	-46.5366					1980	0.20507										1980	-47.3194
	1981	1.32021										1981	-46.2315					1981	0.18066										1981	-47.3194
	1982	1.31838										1982	-47.147					1982	0.11657										1982	-47.3194
	1983	1.32144										1983	-46.8418					1983	0.04943										1983	-47.3194
	1984	1.32815										1984	-46.8418					1984	0.00366										1984	-47.3194
	1985	1.34097										1985	-46.8418					1985	0.000608112										1985	-47.9298
	1986	1.35439										1986	-46.8418					1986	0.02197										1986	-47.0143
	1987	1.36294										1987	-46.2315					1987	0.0708										1987	-47.0143
	1988	1.36782										1988	-47.147					1988	0.13794										1988	-47.0143
	1989	1.36233										1989	-47.4522					1989	0.19287										1989	-47.0143
	1990	1.34585										1990	-47.147					1990	0.23865										1990	-46.7091
	1991	1.3196										1991	-47.147					1991	0.25086										1991	-47.0143
	1992	1.2897										1992	-47.147					1992	0.25391										1992	-46.7091
	1993	1.25735										1993	-46.8418					1993	0.24476										1993	-47.0143
	1994	1.23416										1994	-46.2315					1994	0.24171										1994	-47.0143
	1995	1.21768										1995	-47.147					1995	0.25391										1995	-47.0143
	1996	1.21768										1996	-46.8418					1996	0.29054										1996	-47.0143
	1997	1.22988										1997	-47.147					1997	0.33021										1997	-46.7091
	1998	1.2488										1998	-47.147					1998	0.35768										1998	-46.7091
[truncated: 643,001+ more rows]

## Sheet: Figure2
Figure 2B	Distance	Intensity	Distance	Intensity	Figure 2C	(-)PECAM1	(+)PECAM1	Figure 2E	DMSO	Yoda1
	HA	HA	PECAM1	PECAM1		0.44444	0.97778		0.66459	0.59185
	0	11	0	1		0.33333	0.56667		0.83924	0.44204
	0.0659	10	0.0659	2		0.46667	0.26667		1	0.8367
	0.1318	9	0.1318	2		0.4	0.73333		0.83772	0.50769
	0.1977	8	0.1977	1		0.44444	0.8		0.52192	0.50324
	0.2636	7	0.2636	1		0.32	0.64		0.79087	0.4865
	0.3295	7	0.3295	1		0.4	0.66667		0.70515	0.60312
	0.3954	7	0.3954	1		0.35556	0.71111		0.69118	0.59432
	0.4613	7	0.4613	1		0.4	0.71111		0.48645	0.46496
	0.5272	7	0.5272	1		0.53333	1
	0.593	6	0.593	2		0.31111	0.57778
	0.6589	7	0.6589	2
	0.7248	7	0.7248	1
	0.7907	6	0.7907	2
	0.8566	6	0.8566	1
	0.9225	6	0.9225	1
	0.9884	5	0.9884	1
	1.0543	6	1.0543	1
	1.1202	7	1.1202	1
	1.1861	7	1.1861	1
	1.252	7	1.252	1
	1.3179	8	1.3179	1
	1.3838	8	1.3838	1
	1.4497	8	1.4497	1
	1.5156	8	1.5156	1
	1.5815	8	1.5815	1
	1.6474	8	1.6474	1
	1.7132	8	1.7132	1
	1.7791	8	1.7791	1
	1.845	8	1.845	2
	1.9109	8	1.9109	1
	1.9768	9	1.9768	1
	2.0427	9	2.0427	1
	2.1086	8	2.1086	1
	2.1745	8	2.1745	1
	2.2404	6	2.2404	1
	2.3063	7	2.3063	1
	2.3722	7	2.3722	1
	2.4381	7	2.4381	1
	2.504	7	2.504	1
	2.5699	6	2.5699	1
	2.6358	6	2.6358	2
	2.7017	7	2.7017	2
	2.7676	8	2.7676	2
	2.8334	9	2.8334	2
	2.8993	9	2.8993	3
	2.9652	10	2.9652	3
	3.0311	11	3.0311	4
	3.097	12	3.097	5
	3.1629	12	3.1629	7
	3.2288	11	3.2288	9
	3.2947	10	3.2947	13
	3.3606	11	3.3606	14
	3.4265	11	3.4265	14
	3.4924	10	3.4924	13
	3.5583	9	3.5583	11
	3.6242	9	3.6242	9
	3.6901	9	3.6901	7
	3.756	9	3.756	7
	3.8219	9	3.8219	7
	3.8878	10	3.8878	7
	3.9536	10	3.9536	7
	4.0195	11	4.0195	7
	4.0854	10	4.0854	7
	4.1513	10	4.1513	8
	4.2172	9	4.2172	9
	4.2831	11	4.2831	10
	4.349	13	4.349	12
	4.4149	14	4.4149	15
	4.4808	14	4.4808	19
	4.5467	15	4.5467	24
	4.6126	17	4.6126	33
	4.6785	18	4.6785	45
	4.7444	19	4.7444	58
	4.8103	20	4.8103	64
	4.8762	21	4.8762	67
	4.9421	20	4.9421	72
	5.008	20	5.008	71
	5.0738	19	5.0738	67
	5.1397	18	5.1397	57
	5.2056	16	5.2056	40
	5.2715	16	5.2715	32
	5.3374	16	5.3374	26
	5.4033	15	5.4033	24
	5.4692	15	5.4692	20
	5.5351	13	5.5351	19
	5.601	12	5.601	18
	5.6669	13	5.6669	17
	5.7328	13	5.7328	16
	5.7987	13	5.7987	16
	5.8646	13	5.8646	16
	5.9305	12	5.9305	15
	5.9964	12	5.9964	15
	6.0623	13	6.0623	15
	6.1282	13	6.1282	13
	6.194	12	6.194	13
	6.2599	11	6.2599	13
	6.3258	11	6.3258	14
	6.3917	11	6.3917	13
	6.4576	11	6.4576	13
	6.5235	11	6.5235	13
	6.5894	11	6.5894	13
	6.6553	10	6.6553	13
	6.7212	11	6.7212	12
	6.7871	11	6.7871	12
	6.853	11	6.853	12
	6.9189	10	6.9189	12
	6.9848	11	6.9848	12
	7.0507	9	7.0507	11
	7.1166	10	7.1166	11
	7.1825	9	7.1825	11
	7.2484	8	7.2484	10
	7.3142	9	7.3142	10
	7.3801	8	7.3801	10
	7.446	8	7.446	10
	7.5119	8	7.5119	9
	7.5778	7	7.5778	7
	7.6437	7	7.6437	8
	7.7096	7	7.7096	9
	7.7755	8	7.7755	10
	7.8414	8	7.8414	10
	7.9073	9	7.9073	11
	7.9732	11	7.9732	12
	8.0391	12	8.0391	15
	8.105	13	8.105	16
	8.1709	13	8.1709	19
	8.2368	15	8.2368	23
	8.3027	17	8.3027	28
	8.3686	19	8.3686	30
	8.4344	21	8.4344	37
	8.5003	21	8.5003	39
	8.5662	22	8.5662	40
	8.6321	22	8.6321	40
	8.698	21	8.698	39
	8.7639	21	8.7639	40
	8.8298	22	8.8298	38
	8.8957	22	8.8957	34
	8.9616	21	8.9616	32
	9.0275	22	9.0275	30
	9.0934	22	9.0934	28
	9.1593	21	9.1593	26
	9.2252	19	9.2252	23
	9.2911	17	9.2911	21
	9.357	15	9.357	18
	9.4229	15	9.4229	17
	9.4888	15	9.4888	16
	9.5546	13	9.5546	17
	9.6205	13	9.6205	17
	9.6864	13	9.6864	16
	9.7523	14	9.7523	14
	9.8182	15	9.8182	11
	9.8841	16	9.8841	9
	9.95	16	9.95	8
	10.0159	15	10.0159	8
	10.0818	15	10.0818	9
	10.1477	15	10.1477	10
	10.2136	15	10.2136	10
	10.2795	14	10.2795	11
	10.3454	14	10.3454	11
	10.4113	14	10.4113	11
	10.4772	15	10.4772	12
	10.5431	13	10.5431	12
	10.609	13	10.609	14
	10.6748	13	10.6748	15
	10.7407	13	10.7407	17
	10.8066	13	10.8066	16
	10.8725	12	10.8725	16
	10.9384	11	10.9384	15
	11.0043	11	11.0043	14
	11.0702	11	11.0702	13
	11.1361	10	11.1361	12
	11.202	11	11.202	13
	11.2679	11	11.2679	14
	11.3338	11	11.3338	13
	11.3997	12	11.3997	14
	11.4656	13	11.4656	17
	11.5315	13	11.5315	17
	11.5974	12	11.5974	16
	11.6633	11	11.6633	14
	11.7292	11	11.7292	16
	11.795	11	11.795	16
	11.8609	12	11.8609	18
	11.9268	12	11.9268	18
	11.9927	12	11.9927	19
	12.0586	12	12.0586	19
	12.1245	13	12.1245	20
	12.1904	14	12.1904	20
	12.2563	17	12.2563	21
	12.3222	19	12.3222	20
	12.3881	20	12.3881	20
	12.454	21	12.454	21
	12.5199	21	12.5199	22
	12.5858	22	12.5858	23
	12.6517	21	12.6517	23
	12.7176	21	12.7176	26
	12.7835	21	12.7835	29
	12.8494	22	12.8494	32
	12.9152	21	12.9152	34
	12.9811	21	12.9811	34
	13.047	21	13.047	32
	13.1129	20	13.1129	28
	13.1788	20	13.1788	26
	13.2447	19	13.2447	25
	13.3106	18	13.3106	24
	13.3765	16	13.3765	21
	13.4424	15	13.4424	19
	13.5083	13	13.5083	16
	13.5742	13	13.5742	13
	13.6401	14	13.6401	12
	13.706	14	13.706	11
	13.7719	15	13.7719	11
	13.8378	15	13.8378	10
	13.9037	16	13.9037	9
	13.9696	15	13.9696	8
	14.0354	14	14.0354	8
	14.1013	13	14.1013	8
	14.1672	12	14.1672	8
	14.2331	11	14.2331	8
	14.299	12	14.299	8
	14.3649	12	14.3649	9
	14.4308	12	14.4308	9
	14.4967	13	14.4967	9
	14.5626	14	14.5626	9
	14.6285	14	14.6285	8
	14.6944	12	14.6944	8
	14.7603	12	14.7603	9
	14.8262	12	14.8262	10
	14.8921	12	14.8921	10
	14.958	11	14.958	10
	15.0239	11	15.0239	10
	15.0898	11	15.0898	9
	15.1556	11	15.1556	9
	15.2215	10	15.2215	9
	15.2874	9	15.2874	10
	15.3533	9	15.3533	10
	15.4192	10	15.4192	10
	15.4851	10	15.4851	10
	15.551	11	15.551	11
	15.6169	10	15.6169	12
	15.6828	11	15.6828	12
	15.7487	11	15.7487	14
	15.8146	12	15.8146	14
	15.8805	12	15.8805	15
	15.9464	13	15.9464	14
	16.0123	14	16.0123	14
	16.0782	14	16.0782	15
	16.1441	13	16.1441	15
	16.21	13	16.21	16
	16.2758	14	16.2758	17
	16.3417	13	16.3417	19
	16.4076	11	16.4076	22
	16.4735	11	16.4735	23
	16.5394	9	16.5394	25
	16.6053	8	16.6053	25
	16.6712	8	16.6712	24
	16.7371	8	16.7371	22
	16.803	7	16.803	19
	16.8689	8	16.8689	18
	16.9348	8	16.9348	16
	17.0007	8	17.0007	14
	17.0666	8	17.0666	13
	17.1325	8	17.1325	12
	17.1984	7	17.1984	12
	17.2643	7	17.2643	12
	17.3302	7	17.3302	11
	17.396	8	17.396	13
	17.4619	8	17.4619	14
	17.5278	8	17.5278	13
	17.5937	9	17.5937	11
	17.6596	11	17.6596	10
	17.7255	11	17.7255	10
	17.7914	11	17.7914	10
	17.8573	11	17.8573	10
	17.9232	10	17.9232	9
	17.9891	9	17.9891	9
	18.055	8	18.055	8
	18.1209	7	18.1209	8
	18.1868	7	18.1868	8
	18.2527	6	18.2527	8
	18.3186	6	18.3186	8
	18.3845	5	18.3845	8
	18.4504	5	18.4504	8
	18.5162	5	18.5162	8
	18.5821	5	18.5821	8
	18.648	6	18.648	9
	18.7139	5	18.7139	11
	18.7798	5	18.7798	12
	18.8457	5	18.8457	13
	18.9116	6	18.9116	15
	18.9775	6	18.9775	17
	19.0434	6	19.0434	18
	19.1093	7	19.1093	17
	19.1752	7	19.1752	14
	19.2411	7	19.2411	11
	19.307	7	19.307	10
	19.3729	7	19.3729	10
	19.4388	8	19.4388	9
	19.5047	9	19.5047	11
	19.5706	12	19.5706	12
	19.6364	14	19.6364	12
	19.7023	14	19.7023	15
	19.7682	13	19.7682	16
	19.8341	12	19.8341	17
	19.9	11	19.9	17
	19.9659	9	19.9659	17
	20.0318	9	20.0318	15
	20.0977	9	20.0977	15
	20.1636	9	20.1636	15
	20.2295	9	20.2295	15
	20.2954	9	20.2954	15
	20.3613	9	20.3613	14
	20.4272	10	20.4272	14
	20.4931	10	20.4931	15
	20.559	10	20.559	15
	20.6249	10	20.6249	14
	20.6908	10	20.6908	13
	20.7566	10	20.7566	12
	20.8225	10	20.8225	12
	20.8884	9	20.8884	12
	20.9543	10	20.9543	11
	21.0202	10	21.0202	11
	21.0861	10	21.0861	11
	21.152	12	21.152	10
	21.2179	11	21.2179	10
	21.2838	11	21.2838	11
	21.3497	11	21.3497	11
	21.4156	12	21.4156	11
	21.4815	12	21.4815	11
	21.5474	11	21.5474	11
	21.6133	11	21.6133	10
	21.6792	11	21.6792	10
	21.7451	11	21.7451	11
	21.811	12	21.811	12
	21.8768	11	21.8768	13
	21.9427	11	21.9427	13
	22.0086	12	22.0086	14
	22.0745	12	22.0745	14
	22.1404	11	22.1404	14
	22.2063	11	22.2063	16
	22.2722	10	22.2722	17
	22.3381	10	22.3381	18
	22.404	12	22.404	18
	22.4699	12	22.4699	17
	22.5358	12	22.5358	18
	22.6017	13	22.6017	18
	22.6676	13	22.6676	17
	22.7335	14	22.7335	18
	22.7994	14	22.7994	18
	22.8653	13	22.8653	18
	22.9312	13	22.9312	19
	22.997	13	22.997	20
	23.0629	13	23.0629	22
	23.1288	13	23.1288	24
	23.1947	12	23.1947	26
	23.2606	12	23.2606	26
	23.3265	12	23.3265	26
	23.3924	12	23.3924	25
	23.4583	12	23.4583	21
	23.5242	11	23.5242	20
	23.5901	10	23.5901	19
	23.656	10	23.656	19
	23.7219	9	23.7219	19
	23.7878	9	23.7878	19
	23.8537	10	23.8537	19
	23.9196	10	23.9196	20
	23.9855	11	23.9855	20
	24.0514	12	24.0514	22
	24.1172	12	24.1172	27
	24.1831	12	24.1831	29
	24.249	13	24.249	29
	24.3149	13	24.3149	28
	24.3808	13	24.3808	26
	24.4467	11	24.4467	25
	24.5126	11	24.5126	25
	24.5785	12	24.5785	25
	24.6444	13	24.6444	25
	24.7103	13	24.7103	26
	24.7762	12	24.7762	25
	24.8421	12	24.8421	23
	24.908	12	24.908	21
	24.9739	11	24.9739	21
	25.0398	13	25.0398	22
	25.1057	14	25.1057	22
	25.1716	14	25.1716	22
	25.2374	13	25.2374	21
	25.3033	11	25.3033	22
	25.3692	12	25.3692	21
	25.4351	13	25.4351	19
	25.501	13	25.501	19
	25.5669	12	25.5669	18
	25.6328	13	25.6328	19
	25.6987	13	25.6987	19
	25.7646	12	25.7646	19
	25.8305	13	25.8305	19
	25.8964	15	25.8964	18
	25.9623	14	25.9623	17
	26.0282	12	26.0282	17
	26.0941	12	26.0941	18
	26.16	12	26.16	18
	26.2259	10	26.2259	18
	26.2918	10	26.2918	19
	26.3576	10	26.3576	19
	26.4235	11	26.4235	20
	26.4894	12	26.4894	19
	26.5553	13	26.5553	18
	26.6212	13	26.6212	17
	26.6871	13	26.6871	17
	26.753	12	26.753	18
	26.8189	13	26.8189	18
	26.8848	14	26.8848	17
	26.9507	15	26.9507	17
	27.0166	14	27.0166	16
	27.0825	14	27.0825	16
	27.1484	16	27.1484	15
	27.2143	16	27.2143	16
	27.2802	17	27.2802	16
	27.3461	15	27.3461	15
	27.412	14	27.412	13
	27.4778	15	27.4778	12
	27.5437	16	27.5437	12
	27.6096	17	27.6096	12
	27.6755	18	27.6755	11
	27.7414	19	27.7414	10
	27.8073	19	27.8073	8
	27.8732	18	27.8732	8
	27.9391	17	27.9391	7
	28.005	17	28.005	6
	28.0709	17	28.0709	7
	28.1368	17	28.1368	7
	28.2027	15	28.2027	8
	28.2686	15	28.2686	10
	28.3345	15	28.3345	12
	28.4004	16	28.4004	13
	28.4663	17	28.4663	14
	28.5322	18	28.5322	15
	28.598	17	28.598	14
	28.6639	18	28.6639	12
	28.7298	18	28.7298	12
	28.7957	18	28.7957	11
	28.8616	19	28.8616	11
	28.9275	20	28.9275	12
	28.9934	21	28.9934	12
	29.0593	19	29.0593	12
	29.1252	17	29.1252	11
	29.1911	15	29.1911	10
	29.257	15	29.257	9
	29.3229	13	29.3229	9
	29.3888	12	29.3888	8
	29.4547	11	29.4547	8
	29.5206	10	29.5206	8
	29.5865	10	29.5865	9
	29.6524	11	29.6524	9
	29.7182	11	29.7182	9
	29.7841	12	29.7841	9
	29.85	12	29.85	10
	29.9159	12	29.9159	10
	29.9818	12	29.9818	11
	30.0477	11	30.0477	11
	30.1136	10	30.1136	11
	30.1795	11	30.1795	11
	30.2454	12	30.2454	11
	30.3113	14	30.3113	11
	30.3772	15	30.3772	11
	30.4431	17	30.4431	11
	30.509	18	30.509	10
	30.5749	20	30.5749	10
	30.6408	20	30.6408	10
	30.7067	18	30.7067	11
	30.7726	17	30.7726	13
	30.8384	18	30.8384	15
	30.9043	17	30.9043	16
	30.9702	16	30.9702	17
	31.0361	16	31.0361	17
	31.102	16	31.102	16
	31.1679	14	31.1679	16
	31.2338	15	31.2338	16
	31.2997	15	31.2997	14
	31.3656	14	31.3656	13
	31.4315	14	31.4315	13
	31.4974	14	31.4974	15
	31.5633	14	31.5633	16
	31.6292	13	31.6292	16
	31.6951	13	31.6951	17
	31.761	13	31.761	18
	31.8269	13	31.8269	20
	31.8928	13	31.8928	23
	31.9586	13	31.9586	24
	32.0245	13	32.0245	24
	32.0904	12	32.0904	24
	32.1563	10	32.1563	22
	32.2222	11	32.2222	22
	32.2881	12	32.2881	22
	32.354	10	32.354	23
	32.4199	10	32.4199	27
	32.4858	11	32.4858	27
	32.5517	13	32.5517	27
	32.6176	14	32.6176	25
	32.6835	15	32.6835	23
	32.7494	15	32.7494	19
	32.8153	15	32.8153	15
	32.8812	16	32.8812	14
	32.9471	17	32.9471	14
	33.013	15	33.013	12
	33.0788	15	33.0788	12
	33.1447	15	33.1447	12
	33.2106	14	33.2106	11
	33.2765	13	33.2765	12
	33.3424	13	33.3424	14
	33.4083	13	33.4083	15
	33.4742	13	33.4742	16
	33.5401	14	33.5401	17
	33.606	14	33.606	18
	33.6719	13	33.6719	19
	33.7378	16	33.7378	19
	33.8037	17	33.8037	21
	33.8696	17	33.8696	23
	33.9355	20	33.9355	28
	34.0014	21	34.0014	31
	34.0673	21	34.0673	33
	34.1332	23	34.1332	36
	34.199	23	34.199	38
	34.2649	22	34.2649	38
	34.3308	22	34.3308	38
	34.3967	21	34.3967	36
	34.4626	20	34.4626	32
	34.5285	19	34.5285	32
	34.5944	18	34.5944	29
	34.6603	18	34.6603	29
	34.7262	18	34.7262	28
	34.7921	16	34.7921	26
	34.858	14	34.858	24
	34.9239	12	34.9239	19
	34.9898	11	34.9898	14
	35.0557	10	35.0557	11
	35.1216	10	35.1216	11
	35.1875	10	35.1875	9
	35.2534	9	35.2534	7
	35.3192	9	35.3192	5
	35.3851	8	35.3851	4
	35.451	8	35.451	3
	35.5169	8	35.5169	3
	35.5828	9	35.5828	2
	35.6487	11	35.6487	2
	35.7146	12	35.7146	2
	35.7805	13	35.7805	2
	35.8464	14	35.8464	2
	35.9123	13	35.9123	2
	35.9782	10	35.9782	2
	36.0441	8	36.0441	2
	36.11	8	36.11	2
	36.1759	8	36.1759	2
	36.2418	8	36.2418	2
	36.3077	9	36.3077	1
	36.3736	9	36.3736	2
	36.4394	9	36.4394	2
	36.5053	9	36.5053	2
	36.5712	9	36.5712	2
	36.6371	8	36.6371	2
	36.703	9	36.703	2
	36.7689	10	36.7689	2
	36.8348	9	36.8348	2
	36.9007	9	36.9007	1
	36.9666	8	36.9666	1
	37.0325	8	37.0325	1
	37.0984	8	37.0984	1
	37.1643	8	37.1643	2
	37.2302	9	37.2302	2
	37.2961	8	37.2961	2
	37.362	8	37.362	2
	37.4279	8	37.4279	2
	37.4938	8	37.4938	2
	37.5596	8	37.5596	1
	37.6255	8	37.6255	1
	37.6914	11	37.6914	2
	37.7573	12	37.7573	2
	37.8232	13	37.8232	2
	37.8891	13	37.8891	2
	37.955	13	37.955	1
	38.0209	16	38.0209	1
	38.0868	14	38.0868	1
	38.1527	13	38.1527	2
	38.2186	12	38.2186	2
	38.2845	10	38.2845	2
	38.3504	9	38.3504	2
	38.4163	9	38.4163	1
	38.4822	9	38.4822	1
	38.5481	9	38.5481	1
	38.614	9	38.614	1
	38.6798	11	38.6798	2
	38.7457	11	38.7457	1
	38.8116	11	38.8116	1
	38.8775	11	38.8775	1
	38.9434	11	38.9434	1
	39.0093	10	39.0093	1
	39.0752	10	39.0752	1
	39.1411	11	39.1411	1
	39.207	11	39.207	1
	39.2729	11	39.2729	2

## Sheet: Figure3
Figure 3C	24 hr	48 hr	Figure 3E		Mean	SE	Figure 3F	Time	Mean	SE of mean	Mean	SE of mean	Mean	SE of mean	Figure 3G		Mean	SE	Figure 3H	No Piezo1	Pressure step (mmHg)								Piezo1+SYFP2	Pressure step (mmHg)								Piezo1+CD31-SYFP2	Pressure step (mmHg)								Figure 3I	75 mmhg
	38	39		24 hr	1	0.07375		s								24 hr	0.90292	0.03136		Time (ms)	0	15	30	45	60	75	90	105	Time (ms)	0	15	30	45	60	75	90	105	Time (ms)	0	15	30	45	60	75	90	105		SYFP2
	30	45		48 hr	1.60602	0.19207			DMSO	DMSO	24 hr	24 hr	48 hr	48 hr		48 hr	0.65444	0.03747		200	0.25138	-3.2846	0.29882	1.16177	5.48101	1.79487	-1.85188	-0.69352	200	0.33569	-0.33569	-2.89917	5.06592	-2.22778	1.86157	-4.30298	-5.34058	199.6	1.37329	0.09155	-0.48828	2.86865	-2.2583	-2.86865	-1.28174	-0.64087		Time (ms)	I (pA)
	31	52						1.048	0.02218	0.01447	0.03306	0.0093	0.0283	0.00937						200.05	-0.08431	-5.42083	1.48901	-0.08945	5.05376	3.13764	-3.28621	0.77133	200.05	0.12207	1.09863	-3.63159	2.99072	-2.62451	1.31226	-3.02124	-4.97436	199.65	0.76294	0.48828	-0.42725	1.34277	-1.92261	-2.13623	-0.24414	-0.27466		0	0.04323
	32	44						4.8368	0.02783	0.0134	0.03284	0.0103	0.01117	0.00699						200.1	-2.40365	-5.35979	1.48901	-0.08945	2.3377	1.21503	-3.13362	1.47323	200.1	-0.03052	0.45776	-3.57056	0.79346	-3.54004	-0.18311	-2.22778	-8.39233	199.7	-0.91553	1.12915	-0.06104	0.7019	-0.76294	-3.41797	-0.39673	0.5188		0.04999	0.00127
	35	49						9.8144	0.02954	0.01191	0.02635	0.01162	0.02576	0.00783						200.15	-2.15951	-3.58978	-0.49464	-1.12705	-0.92768	0.54365	-2.79792	-0.60196	200.15	1.61743	-0.33569	-5.79834	2.04468	-3.35693	-2.41089	-2.68555	-9.64355	199.75	-1.61743	1.83105	-0.30518	1.89209	-1.5564	-2.9602	0.97656	1.86157		0.09998	-0.15259
	33	46						14.8128	0.02561	0.01686	0.03529	0.0124	0.0192	0.00596						200.2	-1.91537	-3.83392	-0.28101	-3.04966	-2.63667	0.23847	-1.48567	0.06942	200.2	0.85449	1.09863	-5.88989	2.13623	-4.79126	-2.16675	-1.19019	-8.57544	199.8	-2.2583	2.47192	-1.49536	1.80054	-1.58691	-1.95312	-0.7019	2.04468		0.14999	-0.20345
	45	47						19.8112	0.02622	0.01749	0.04188	0.01364	0.01204	0.00526						200.25	-2.3121	-4.47478	1.91625	-4.42295	-1.23286	0.94038	-0.96687	1.53427	200.25	0.27466	2.04468	-4.39453	5.95093	-4.08935	-2.04468	-0.33569	-5.95093	199.85	-2.34985	1.98364	0.24414	1.37329	-2.10571	-1.98364	-1.19019	1.49536		0.19998	-0.32806
	38	43						24.8088	0.02931	0.00809	0.02589	0.0089	0.000176365	0.0035						200.3	-1.42709	-3.77288	1.85522	-5.21641	-3.00288	3.53437	-1.91291	2.48031	200.3	0.30518	1.43433	-4.82178	4.39453	-3.72314	-2.99072	-0.33569	-4.79126	199.9	-2.19727	1.83105	0.7019	1.37329	-0.64087	-2.53296	-1.52588	2.10571		0.25	-0.6485
	44	58						29.8072	0.02077	0.01367	0.02669	0.01112	0.01488	0.01091						200.35	-3.44125	-2.85735	0.72607	-5.61314	-2.23994	2.95454	-4.1407	1.68686	200.35	1.86157	1.70898	-2.62451	0.76294	-1.98364	-4.66919	-0.09155	-7.53784	199.95	-2.19727	1.15967	1.25122	1.92261	-0.61035	-1.58691	-0.18311	3.35693		0.29999	-0.26957
								34.8048	0.02186	0.00824	0.02033	0.009	0.02036	0.00685						200.4	-2.37313	-0.72112	0.48193	-6.95591	0.10991	1.97797	-0.05134	1.19857	200.4	2.10571	1.98364	-1.52588	-0.5188	-2.92969	-4.36401	-1.98364	-7.65991	200	-0.61035	1.19019	1.31226	3.20435	-1.95312	-0.30518	0.15259	2.38037		0.34998	-0.07375
								39.8032	0.02294	0.01284	0.03407	0.0076	0.00824	0.00204						200.45	-1.48812	-1.2094	0.54296	-6.22349	1.91045	0.26899	1.01677	2.29721	200.45	0.24414	1.09863	-0.94604	-0.27466	-3.87573	-4.91333	-1.86157	-7.72095	200.05	-1.61743	2.31934	0.03052	4.02832	-1.77002	-1.37329	-0.5188	2.9602		0.39999	0.04323
								44.8016	0.03273	0.01661	0.02722	0.01593	0.01321	0.00621						200.5	-1.15243	-1.33147	1.33642	-5.09434	0.87285	0.6352	-0.78376	2.32772	200.5	0.54932	0.88501	-4.24194	0.18311	-3.02124	-4.42505	-0.24414	-7.96509	200.1	-3.20435	2.13623	0.57983	3.08228	0.21362	-2.74658	-0.09155	2.86865		0.44998	0.20981
								49.7992	0.01542	0.01795	0.03119	0.00982	0.01539	0.00787						200.55	-2.73934	-1.48406	-1.71534	-4.94175	0.17095	1.58125	-1.79084	0.06942	200.55	1.64795	-0.06104	-8.17871	-1.06812	-3.479	-3.32642	-2.13623	-8.05664	200.15	-3.17383	0.57983	-1.12915	3.17383	1.06812	-1.37329	0.06104	1.58691		0.5	-0.02797
								54.7976	0.03066	0.01463	0.04687	0.01398	0.00156	0.00587						200.6	-2.12899	0.22492	0.29882	-4.5145	0.47612	2.83247	-2.24861	0.80185	200.6	0.48828	0.64087	-7.35474	0.03052	-3.11279	-0.06104	-2.04468	-5.31006	200.2	-1.12915	1.67847	0.79346	3.84521	1.34277	-2.16675	0.18311	2.28882		0.54999	-0.45522
								59.816	0.03066	0.01463	0.04687	0.01398	0.00156	0.00587						200.65	-1.88485	-0.35491	2.8623	-4.36192	-0.80561	2.95454	-3.37776	1.83944	200.65	-0.57983	1.80054	-6.19507	0.73242	-1.64795	1.2207	-0.85449	-5.88989	200.25	-0.24414	1.77002	0.76294	3.63159	2.65503	-0.79346	-0.67139	2.41089		0.59998	-0.40181
								64.8136	0.02917	0.01967	0.06952	0.01689	-0.04548	0.00966						200.7	-1.12191	-0.23284	0.11572	-4.20933	-1.9958	1.8559	-1.91291	2.20565	200.7	0.76294	1.46484	-6.2561	0.06104	-1.52588	1.28174	-2.10571	-5.27954	200.3	-1.43433	0.73242	0.54932	3.08228	0.76294	-1.52588	-0.33569	0.91553		0.64999	-0.62942
								69.812	0.02917	0.01967	0.3794	0.01879	0.2102	0.01952						200.75	-2.55624	-0.62957	0.2683	-2.89707	0.47612	0.29951	-0.05134	2.48031	200.75	1.49536	0.88501	-4.05884	-0.5188	-2.41089	-1.43433	-1.31226	-2.53296	200.35	-0.54932	0.64087	-0.76294	3.2959	0.85449	-2.34985	-0.67139	-0.48828		0.69998	-0.95622
								74.8	0.01954	0.01316	0.50018	0.02779	0.28265	0.02031						200.8	-4.38729	-3.55926	0.81762	-3.8126	2.30718	-0.12774	0.31487	3.1517	200.8	0.88501	1.0376	-3.96728	-0.24414	-2.38037	0.12207	-3.66211	-4.63867	200.4	0.24414	0.39673	-0.15259	3.69263	1.70898	-2.47192	-1.12915	-1.31226		0.75	-1.37202
								79.808	0.01369	0.01522	0.59562	0.02515	0.32008	0.02947						200.85	-2.98348	-2.73528	1.79418	-2.34776	0.32354	-0.43291	0.3759	2.05307	200.85	-0.97656	1.19019	-6.37817	1.58691	-2.68555	2.7771	-3.90625	-5.31006	200.45	-0.76294	-0.79346	-0.67139	4.5166	-0.39673	-1.92261	-0.39673	-0.06104		0.79999	-1.38346
								84.8064	0.01635	0.01844	0.65769	0.02978	0.36474	0.02606						200.9	-1.54916	-3.04046	0.48193	-2.2562	-0.53096	-0.55499	0.95574	1.25961	200.9	-0.7019	1.09863	-5.82886	3.08228	-2.47192	3.17383	-3.93677	-4.94385	200.5	-0.73242	-1.34277	-1.12915	4.15039	-0.48828	-1.40381	-0.27466	0.06104		0.84998	-1.592
								89.7944	0.0136	0.01971	0.70696	0.03854	0.38134	0.01512						200.95	-1.30502	-2.0639	0.7871	-4.3314	-1.41597	-0.52447	-1.72981	3.06015	200.95	0.73242	0.12207	-5.24902	2.65503	-3.38745	2.2583	-5.0354	-5.61523	200.55	0	-0.36621	-1.31226	2.89917	1.2207	-0.24414	-0.91553	-1.09863		0.89999	-1.297
								94.8224	0.01639	0.01689	0.72308	0.04207	0.40668	0.02214						201	-1.42709	-2.39959	3.07592	-3.96519	-2.33149	1.61176	-0.17341	3.54843	201	-0.5188	-1.37329	-5.58472	0.27466	-3.8147	3.9978	-4.24194	-6.2561	200.6	-0.57983	0.91553	0.30518	1.95312	1.70898	-0.27466	0.06104	-1.31226		0.94998	-1.87429
								99.8	0.01501	0.01821	0.7785	0.04549	0.44271	0.02629						201.05	-1.70174	-3.25408	2.31298	-2.80552	-2.81977	0.87934	-1.05842	1.10702	201.05	0.18311	-0.18311	-5.40161	1.64795	-2.80762	3.75366	-4.63867	-6.74438	200.65	-0.45776	-1.0376	-0.33569	4.15039	1.64795	-0.64087	-0.39673	-2.01416		1	-1.13678
								104.819	0.02252	0.01552	0.77863	0.04958	0.44394	0.0142						201.1	-3.83797	-3.52874	0.29882	-4.14829	-2.81977	0.42158	-1.45515	1.53427	201.1	0.61035	1.28174	-5.95093	2.59399	-2.01416	3.11279	-4.08935	-4.57764	200.7	-1.06812	0.15259	-0.73242	3.11279	0.27466	-0.97656	-0.09155	-1.25122		1.04999	-0.86339
								109.817	0.01459	0.01425	0.82511	0.06899	0.45478	0.02257						201.15	-0.9388	-1.91131	0.63451	-4.11777	-2.78926	1.45918	0.00969	2.96859	201.15	-0.03052	0.67139	-7.01904	2.04468	-3.479	2.01416	-3.11279	-2.9602	200.75	-1.06812	0.5188	-0.73242	3.32642	0.09155	-0.79346	-1.19019	-1.12915		1.09998	-1.12915
								114.815	0.01137	0.02001	0.82549	0.04513	0.44483	0.00428						201.2	0.43449	-0.84319	0.7871	-1.09653	-2.75874	1.24555	0.55901	2.48031	201.2	-0.45776	0.54932	-7.14111	2.28882	-3.479	3.8147	-3.66211	-3.63159	200.8	-1.52588	-0.27466	-0.30518	4.08935	1.0376	0.57983	-1.34277	-0.39673		1.14999	-1.26266
								119.813	0.00685	0.02095	0.82721	0.05396	0.46263	0.01067						201.25	-1.33553	0.28596	0.87865	1.95522	-2.05684	1.42866	-1.18049	2.14462	201.25	-0.91553	1.25122	-7.38525	1.52588	-3.87573	4.94385	-2.7771	-4.11987	200.85	-2.13623	0.18311	1.25122	3.08228	0.64087	1.70898	-1.46484	-1.40381		1.19998	-0.85449
								124.811	0.00684	0.02255	0.86163	0.06229	0.47647	0.01033						201.3	-1.4576	1.04889	1.45849	-2.19517	-2.48408	1.21503	-1.66877	1.19857	201.3	-0.82397	2.01416	-7.44629	3.50952	-4.30298	4.73022	-1.95312	-3.05176	200.9	-2.34985	-0.61035	0.15259	2.56348	1.28174	0.18311	-1.49536	-1.15967		1.25	-0.76803
								129.81	0.00597	0.02912	0.84386	0.05857	0.47092	0.01228						201.35	-0.87777	1.10993	0.81762	-3.84312	-5.04755	0.57417	-2.12654	2.26669	201.35	0	2.83813	-8.5144	2.89917	-4.79126	4.94385	-1.67847	-1.64795	200.95	-2.31934	-0.67139	-0.94604	3.23486	0.06104	1.2207	-1.61743	-1.77002		1.29999	-1.18256
								134.828	0.00364	0.02121	0.87479	0.06097	0.48581	0.00667						201.4	-0.63363	2.30011	-0.73878	-1.18809	-2.94184	1.88642	-1.66877	-0.20523	201.4	2.19727	3.32642	-8.23975	1.58691	-5.88989	3.54004	-1.49536	-1.64795	201	-2.47192	1.28174	-0.18311	3.26538	0.06104	0.57983	-0.24414	-1.31226		1.34998	-1.79036
								139.806	0.01742	0.02265	0.85983	0.07167	0.49106	0.01117						201.45	1.10587	-1.0263	0.84814	-0.11997	-0.28682	1.12348	-1.08894	-1.48697	201.45	2.65503	2.53296	-7.65991	0.61035	-6.13403	0.61035	-3.17383	-2.89917	201.05	-1.7395	-0.06104	-0.61035	4.27246	1.31226	-0.18311	-0.39673	-1.12915		1.39999	-1.77256
								144.804	0.00383	0.02004	0.88675	0.08156	0.49016	0.01947						201.5	1.19743	-4.47478	3.13695	-0.24204	-0.53096	0.14692	0.74212	-1.09024	201.5	1.7395	1.15967	-6.95801	0.79346	-5.52368	0.18311	-2.86865	-5.21851	201.1	-1.5564	-0.45776	-0.18311	3.02124	1.40381	0.12207	-1.12915	-1.89209		1.44998	-1.53605
								149.812	0.01435	0.02191	0.85412	0.06935	0.48479	0.01916						201.55	0.40397	-1.14837	3.38109	0.61245	-1.81269	1.48969	0.77263	-0.78507	201.55	-0.48828	-0.5188	-8.48389	0.27466	-3.05176	0.09155	-2.34985	-5.34058	201.15	0.73242	-0.64087	-1.15967	2.19727	1.92261	-0.03052	-0.57983	0.48828		1.5	-1.66575
								154.81	0.00804	0.02458	0.8533	0.0779	0.48875	0.0132						201.6	0.92277	-1.81976	4.66283	0.06313	1.42217	1.12348	1.71868	-0.72403	201.6	-0.03052	-0.39673	-7.69043	-2.22778	-3.93677	1.83105	-2.71606	-4.94385	201.2	1.77002	-1.49536	-0.73242	3.32642	1.98364	0.24414	-0.79346	1.09863		1.54999	-1.57928
								159.808	0.01444	0.02086	0.85248	0.06386	0.4618	0.0192						201.65	1.01432	-3.07098	3.01488	-1.40171	4.47393	1.61176	1.04729	-0.87662	201.65	2.99072	0.39673	-7.08008	-3.26538	-4.24194	1.61743	-2.47192	-6.22559	201.25	1.83105	-1.15967	-1.15967	3.11279	1.19019	-0.09155	-0.61035	-0.61035		1.59998	-1.67847
								164.806	-0.0021	0.02065	0.84775	0.08396	0.47979	0.0255						201.7	-0.17587	-3.34563	2.8623	-2.28672	3.98565	0.51313	1.26091	-1.94474	201.7	1.00708	0.42725	-7.75146	-2.19727	-2.71606	1.28174	-1.31226	-6.37817	201.3	1.25122	-0.15259	-0.7019	3.66211	0.73242	-0.79346	-0.06104	-1.80054		1.64999	-2.08537
								169.805	0.00211	0.02386	0.85224	0.0761	0.48246	0.02917						201.75	3.12003	-2.91839	2.0078	-2.19517	2.36821	-0.4024	0.40642	-0.38834	201.75	1.34277	1.25122	-5.34058	-0.36621	-3.32642	3.02124	-2.68555	-5.61523	201.35	1.34277	1.15967	-0.42725	1.95312	0.33569	-0.24414	-0.7019	-1.46484		1.69998	-2.23796
								174.802	0.00751	0.02129	0.85835	0.07599	0.48536	0.0286						201.8	3.82194	-3.10149	2.77074	-2.86655	1.33062	0.84882	0.07073	0.98495	201.8	1.89209	0.42725	-5.61523	-0.18311	-3.26538	3.17383	-2.74658	-4.91333	201.4	1.92261	-0.24414	-0.73242	2.53296	1.86157	-0.45776	-0.36621	0.12207		1.75	-1.9633
								179.801	0.00735	0.02107	0.84896	0.08699	0.46709	0.04492						201.85	0.8007	-3.83392	0.0852	-2.95811	0.47612	1.36762	1.53557	-0.3273	201.85	1.61743	1.00708	-6.13403	1.40381	-3.93677	3.08228	-3.84521	-6.53076	201.45	3.17383	-0.27466	-1.67847	2.62451	1.70898	0.48828	-0.73242	-0.64087		1.79999	-1.94804
								184.819	0.00227	0.02245	0.85112	0.06182	0.48142	0.03277						201.9	-0.48104	-3.19305	-0.18946	-2.53086	1.08648	2.06953	1.9323	0.49667	201.9	0.82397	1.15967	-5.79834	1.58691	-3.20435	0.5188	-4.66919	-9.3689	201.5	2.74658	-0.12207	-0.24414	1.86157	1.12915	-0.09155	-0.57983	-1.77002		1.84998	-1.78655
								189.797	-0.00432	0.02164	0.85758	0.08818	0.47026	0.03801						201.95	-0.2369	-3.86443	1.33642	-3.8126	1.05596	2.03901	1.32195	1.19857	201.95	1.00708	0.85449	-4.54712	1.15967	-3.11279	-0.85449	-3.20435	-8.5144	201.55	2.59399	-0.42725	0.15259	-0.06104	1.83105	0.39673	0.06104	-0.06104		1.89999	-1.91498
								194.815	0.00771	0.02096	0.85147	0.0786	0.47688	0.03143						202	0.25138	-2.97942	0.20727	-1.24912	2.03252	-0.03619	1.56609	1.65634	202	0.15259	0.48828	-4.69971	2.31934	-2.2583	1.49536	-1.40381	-6.65283	201.6	1.2207	0.06104	0.57983	0.88501	1.0376	1.37329	-1.09863	0.5188		1.94998	-1.53478
								199.813	0.00924	0.02073	0.85124	0.0733	0.48225	0.03816						202.05	0.52604	-2.88787	0.604	-2.46983	1.3001	0.57417	-0.50911	0.83236	202.05	0.7019	1.06812	-5.98144	4.36401	-0.42725	1.58691	-0.85449	-5.58472	201.65	2.19727	-0.39673	0.85449	0.67139	1.43433	0.7019	-0.85449	-1.34277		2	-1.66829
								204.811	0.00139	0.03183	0.84916	0.08282	0.47436	0.03646						202.1	2.66227	-2.94891	2.58764	-3.47691	-0.28682	2.55781	1.13884	0.06942	202.1	1.37329	0.64087	-7.65991	4.30298	1.34277	2.38037	-0.57983	-7.53784	201.7	1.28174	0.15259	1.09863	1.52588	0.91553	-0.67139	-2.65503	-0.7019		2.04999	-1.83996
								209.81	0.00553	0.01988	0.83342	0.08656	0.46535	0.03623						202.15	1.77726	-0.84319	0.39037	-3.90415	1.94097	0.69624	4.7094	0.34408	202.15	-0.06104	0.03052	-7.59888	3.78418	1.0376	2.86865	-0.54932	-9.49097	201.75	0.48828	0	0.45776	2.22778	1.80054	-0.82397	-1.70898	0.57983		2.09998	-1.64286
								214.808	0.00667	0.02353	0.83638	0.08679	0.46609	0.03737						202.2	2.17399	-1.91131	-0.55567	-3.14121	2.64287	1.55073	4.83147	0.98495	202.2	-0.57983	1.40381	-4.79126	3.44849	1.64795	3.66211	-0.97656	-7.59888	201.8	0.30518	0.85449	1.0376	0.36621	1.2207	0.57983	-0.64087	-0.54932		2.14999	-1.45849
								219.806	0.00896	0.02844	0.83206	0.08416	0.43922	0.04151						202.25	3.7609	-2.43011	0.02416	-4.57554	3.25322	2.34418	4.80095	1.25961	202.25	1.80054	0.06104	-2.22778	1.92261	0.73242	3.93677	-0.76294	-8.5144	201.85	-0.97656	0.85449	1.12915	2.34985	0.24414	0.79346	-0.5188	-1.19019		2.19998	-1.74713
								224.804	0.00876	0.02111	0.82272	0.08962	0.44559	0.04927						202.3	5.80558	-3.92547	-0.37257	-4.75864	2.82598	1.42866	4.80095	-0.663	202.3	1.98364	0.30518	-4.05884	1.98364	0.12207	4.05884	-0.64087	-8.08716	201.9	-0.45776	0.21362	0.88501	1.83105	1.80054	1.15967	-0.18311	-1.0376		2.25	-2.2405
								229.802	0.00154	0.0199	0.8165	0.08733	0.44789	0.04365						202.35	5.46989	-3.34563	-0.79981	-5.73521	2.91753	0.1164	2.4511	-3.16544	202.35	1.12915	0.91553	-4.60815	1.92261	2.01416	4.3335	-1.86157	-6.89697	201.95	-0.79346	-1.28174	0.5188	1.61743	0.57983	1.52588	-0.97656	-1.00708		2.29999	-1.86157
								234.8	0.0047	0.02475	0.80191	0.09605	0.44112	0.044						202.4	4.67643	-2.36907	-1.31861	-5.76572	2.3377	2.31367	2.17644	-0.47989	202.4	1.43433	1.52588	-2.74658	-0.18311	0.94604	2.80762	-1.06812	-8.30078	202	0.24414	0.18311	1.5564	2.44141	-0.36621	2.10571	-0.48828	0.79346		2.34998	-2.29263
								239.808	0.00527	0.02234	0.80334	0.08739	0.44797	0.04811						202.45	3.21159	-4.29168	-0.86085	-2.74448	2.27666	2.03901	0.65056	0.67978	202.45	1.49536	1.37329	-2.56348	0.33569	0.64087	3.8147	-0.21362	-8.72803	202.05	0.15259	-0.64087	0.24414	1.61743	0.54932	1.31226	-0.30518	-0.42725		2.39999	-2.43632
								244.806	-0.00457	0.01925	0.79436	0.078	0.44015	0.04834						202.5	4.34074	-2.5827	-1.4712	-2.92759	1.75786	0.4521	0.52849	-0.3273	202.5	1.31226	0.85449	0.30518	0.73242	1.09863	4.39453	0.91553	-8.08716	202.1	-0.91553	0.12207	-0.57983	1.34277	1.52588	0.30518	-0.85449	0		2.44998	-2.17946
								249.805	0.00889	0.0226	0.81793	0.08726	0.44972	0.04585						202.55	5.13419	-0.90423	0.2683	-0.85239	-2.81977	-0.46343	2.42058	0.09994	202.55	2.74658	0.45776	-2.65503	0.30518	0.67139	5.34058	0.09155	-7.23267	202.15	1.0376	-1.09863	0.5188	0.94604	2.19727	1.12915	-1.43433	0.33569		2.5	-2.31171
								254.802	0.00333	0.02431	0.81139	0.09008	0.43538	0.04966						202.6	4.06608	-1.75872	1.55004	-2.28672	-3.49116	-1.98931	0.62004	1.29013	202.6	2.41089	1.0376	-4.39453	0.61035	1.61743	4.82178	-0.5188	-3.54004	202.2	-1.19019	-0.48828	0.82397	0.82397	1.37329	1.95312	-0.33569	-0.24414		2.54999	-2.60798
								259.811	7.85925e-05	0.02218	0.79195	0.07657	0.43682	0.05055						202.65	6.93473	-1.30096	0.0852	-3.50742	-2.02632	-1.13482	1.62712	0.3746	202.65	0.39673	1.70898	-1.92261	0.18311	1.40381	1.89209	-1.12915	-2.7771	202.25	0.7019	0.06104	-0.12207	1.52588	1.15967	1.61743	-0.09155	0		2.59998	-3.05176
								264.81	-0.000423562	0.02422	0.78643	0.08439	0.43197	0.04305						202.7	7.75871	-1.94183	0.14623	-2.40879	0.20147	0.78779	0.77263	0.34408	202.7	-0.03052	2.68555	-1.80054	0.09155	0.39673	0.48828	-3.02124	-2.7771	202.3	1.61743	-0.67139	-0.85449	2.38037	1.34277	0.7019	-1.2207	0.39673		2.64999	-3.26029
								269.807	0.00348	0.02755	0.78577	0.07803	0.44009	0.04475						202.75	6.90421	-3.10149	0.57348	-4.14829	1.36113	2.95454	-0.99739	-0.05265	202.75	0.97656	3.11279	-1.89209	0.33569	0.64087	-1.2207	-3.08228	-0.5188	202.35	1.77002	-0.36621	0.06104	1.28174	0.82397	1.43433	0.12207	-0.06104		2.69998	-3.07719
								274.806	-0.00346	0.02056	0.79617	0.08592	0.43767	0.04356						202.8	6.38541	-5.84808	0.72607	-4.05674	1.20855	2.49677	-1.39412	-1.51749	202.8	1.2207	3.50952	-1.09863	0.15259	0.30518	-1.28174	-1.0376	0.88501	202.4	1.19019	-0.73242	0.79346	0.88501	-1.12915	1.61743	-0.06104	-0.73242		2.75	-2.88137
								279.803	-0.00724	0.02266	0.76837	0.0914	0.43152	0.03009						202.85	4.89005	-6.12273	0.75658	-3.08018	1.20855	3.96162	-0.50911	-0.63248	202.85	3.63159	1.37329	-1.43433	0.42725	0.73242	-0.18311	-0.61035	-2.04468	202.45	1.7395	-0.45776	-0.09155	-0.54932	-1.31226	1.40381	-0.36621	-0.24414		2.79999	-3.35948
								284.832	0.00326	0.02275	0.76836	0.08923	0.43183	0.04861						202.9	4.67643	-5.57342	0.20727	-3.75156	-1.14131	2.95454	-0.08186	-0.44938	202.9	2.99072	1.98364	-4.79126	0.30518	0.5188	-0.97656	-2.92969	-2.19727	202.5	1.12915	0.30518	0.88501	1.00708	-1.25122	1.09863	0.30518	-0.5188		2.84998	-3.98254
								289.82	-0.00741	0.02937	0.76194	0.07411	0.43779	0.04585						202.95	4.64591	-6.48895	0.7871	-2.40879	-0.2563	2.61884	0.10125	-0.1442	202.95	0.48828	2.65503	-6.01196	0.64087	0	-0.82397	-1.25122	-0.09155	202.55	1.19019	-0.79346	0.33569	0.79346	-2.38037	-0.30518	0.73242	-0.36621		2.89999	-4.23177
								294.818	-0.00329	0.02067	0.76548	0.09468	0.42177	0.04121						203	3.7609	-8.50311	2.83178	-3.53794	-0.56147	3.4123	0.55901	-2.89078	203	-1.25122	2.71606	-6.10352	0.45776	-0.33569	-0.36621	-1.58691	-0.27466	202.6	0.39673	-0.30518	1.15967	0	-0.33569	0.54932	0.39673	-0.79346		2.94998	-4.30298
								299.816	-0.00409	0.02196	0.74264	0.0878	0.42657	0.04338						203.05	2.38761	-8.47259	1.33642	-3.96519	-0.4394	3.10712	-0.38704	-2.43302	203.05	-1.34277	2.74658	-3.38745	-1.64795	-0.57983	0.24414	-0.97656	-1.31226	202.65	-0.39673	0.36621	2.62451	0.36621	-0.94604	2.01416	-0.18311	-0.12207		3	-4.65393
																				203.1	1.86881	-6.15325	0.51244	-3.20225	-0.68354	1.27607	0.65056	-0.81559	203.1	0.09155	3.02124	-3.02124	-2.38037	0.48828	0.15259	-0.42725	-3.02124	202.7	0.06104	-0.09155	1.15967	2.50244	-2.22778	1.89209	-0.54932	-1.40381		3.04999	-4.77346
																				203.15	1.62467	-5.93963	1.61108	-3.78208	-0.01216	-1.01275	-0.29548	-0.41886	203.15	1.80054	2.9602	-4.69971	-3.479	-0.27466	1.19019	-0.57983	-2.13623	202.75	-0.73242	0.82397	1.09863	1.58691	-0.5188	1.64795	0.18311	-0.12207		3.09998	-4.34367
																				203.2	2.0214	-4.26116	2.37402	-3.87363	-1.96528	0.02485	-2.46223	1.99203	203.2	1.98364	3.05176	-5.5542	-6.19507	0.24414	1.5564	1.15967	-1.52588	202.8	-0.12207	-0.21362	1.77002	1.64795	-0.82397	1.40381	-1.00708	0.64087		3.14999	-4.23304
																				203.25	0.37345	-2.82684	3.62523	-2.74448	-2.36201	0.72675	-1.05842	0.74081	203.25	1.92261	3.11279	-4.82178	-3.50952	1.92261	1.52588	-0.15259	-4.24194	202.85	-0.61035	-1.31226	2.56348	1.0376	-0.30518	1.34277	-0.76294	-0.54932		3.19998	-4.35893
																				203.3	-2.28158	-1.85027	1.51952	-3.32432	-3.18599	3.44282	-0.08186	0.16098	203.3	2.0752	2.13623	-4.36401	-0.61035	3.20435	0.09155	-1.0376	-4.60815	202.9	0.79346	0.03052	1.43433	2.16675	-0.91553	1.09863	-2.22778	-0.06104		3.25	-4.62341
																				203.35	-1.54916	-3.49822	3.19799	-2.46983	1.02544	3.56489	0.10125	-1.09024	203.35	2.80762	3.60107	-5.40161	-1.64795	1.31226	1.70898	-0.7019	-2.01416	202.95	1.15967	-1.19019	2.56348	1.95312	-0.67139	0.67139	-2.01416	0.27466		3.29999	-4.55729
																				203.4	0.37345	-3.04046	2.61816	-2.65293	2.49028	2.13056	0.40642	0.80185	203.4	2.0752	2.83813	-4.94385	-2.7771	1.40381	2.65503	-1.77002	-0.76294	203	0.09155	-0.30518	0.85449	1.15967	0.76294	0.64087	0.39673	-0.42725		3.34998	-3.94821
																				203.45	0.73966	-1.51458	2.5266	-2.74448	3.25322	0.90986	0.3759	-0.08316	203.45	1.46484	1.98364	-3.90625	-0.24414	-0.57983	2.83813	-1.49536	-0.91553	203.05	0.82397	-0.45776	0.33569	1.12915	-0.91553	1.31226	-1.46484	-0.30518		3.39999	-3.75875
																				203.5	1.56364	-1.63665	4.083	-0.57774	3.7415	1.8559	1.9323	-1.1818	203.5	1.95312	1.12915	-4.08935	-1.49536	0.33569	2.7771	-0.36621	-1.64795	203.1	-1.12915	-0.06104	1.06812	2.47192	0.09155	2.19727	-0.39673	-0.42725		3.44998	-4.06138
																				203.55	-2.61727	-3.22356	4.66283	0.94814	3.71099	3.62592	1.77971	-2.06681	203.55	1.15967	1.86157	-5.12695	-2.34985	0.97656	0.30518	0.48828	-3.14331	203.15	-0.64087	-0.36621	0.15259	1.5564	0.5188	1.49536	0.76294	-2.01416		3.5	-3.75112
																				203.6	-1.70174	-5.14617	4.44921	-0.24204	4.38237	3.01557	0.22332	-1.54801	203.6	1.70898	1.19019	-6.13403	-3.60107	1.34277	-0.79346	-0.15259	-0.73242	203.2	-1.46484	-1.06812	0.27466	3.87573	-0.79346	1.89209	-1.34277	-1.34277		3.54999	-3.99526
																				203.65	1.04484	-5.60394	2.5266	-1.34068	2.5208	0.94038	0.80315	-0.663	203.65	1.92261	1.2207	-5.43213	-3.26538	0.73242	-1.58691	0.36621	0.12207	203.25	-0.57983	0.27466	0.30518	4.21143	-0.03052	1.25122	-0.73242	-2.13623		3.59998	-4.27246
																				203.7	-2.4952	-5.0241	1.55004	2.53505	1.75786	-0.21929	-1.21101	0.13046	203.7	1.25122	0.73242	-4.54712	-3.479	1.77002	-2.0752	-0.45776	-0.12207	203.3	-1.34277	-0.18311	2.83813	4.76074	-0.24414	1.43433	-0.73242	-2.13623		3.64999	-5.49062
																				203.75	-1.30502	-3.19305	-0.46412	3.26748	2.91753	1.00141	-0.20393	-1.73111	203.75	1.09863	-0.24414	-2.80762	-5.09644	2.0752	-2.59399	-0.85449	0.7019	203.35	-2.44141	-0.73242	3.54004	5.43213	-1.37329	2.0752	-0.76294	-1.46484		3.69998	-5.21851
																				203.8	1.89933	-2.91839	0.48193	1.89419	3.07012	0.17744	1.81023	-1.73111	203.8	3.08228	0.79346	-2.10571	-6.01196	1.15967	-2.04468	-1.5564	1.06812	203.4	-1.0376	-0.21362	1.92261	3.87573	-0.82397	0.76294	-0.73242	0.09155		3.75	-4.67173
																				203.85	-0.29794	-3.25408	1.58056	0.03262	2.5208	-0.43291	-0.53962	-2.49405	203.85	3.50952	0.88501	-3.44849	-4.57764	0.33569	-0.18311	-2.16675	0	203.45	0.15259	-0.67139	1.64795	2.41089	0.39673	1.09863	0.97656	-0.45776		3.79999	-5.071
																				203.9	-2.89193	-5.11565	1.45849	0.42934	2.15459	-1.40948	0.00969	-1.48697	203.9	2.19727	-0.48828	-4.11987	-5.34058	2.01416	-1.92261	-2.0752	-2.80762	203.5	-1.31226	-1.06812	1.06812	3.23486	-0.06104	0.48828	0.45776	-0.67139		3.84998	-4.87137
																				203.95	-2.12899	-5.0241	1.73315	-1.76792	0.23198	-2.17242	0.8947	-1.39542	203.95	0.39673	-0.33569	-1.43433	-5.06592	0.82397	-2.28882	-0.61035	-1.5564	203.55	-1.34277	-0.7019	1.86157	4.82178	0.82397	1.95312	-0.03052	0.33569		3.89999	-3.94948
																				204	-2.43417	-4.90203	2.80126	-2.16465	2.3377	-1.80621	2.81731	-1.67008	204	2.38037	1.98364	-1.06812	-4.85229	1.2207	-0.48828	0.88501	1.37329	203.6	-0.36621	-1.31226	0.79346	2.56348	0.03052	1.2207	-1.43433	0.82397		3.94998	-4.50516
																				204.05	-0.20638	-4.41375	4.02196	-2.71397	2.03252	-3.05743	0.92522	-0.20523	204.05	3.11279	2.16675	-3.38745	-1.83105	1.67847	-1.58691	0.21362	1.37329	203.65	0	-0.94604	1.00708	1.2207	-0.97656	0.42725	-1.95312	0.09155		4	-4.59035
																				204.1	2.66227	-4.5053	2.55712	-4.78916	2.76494	-0.21929	0.34539	-0.57145	204.1	4.69971	2.28882	-5.7373	-0.54932	2.2583	-0.39673	-0.79346	-1.28174	203.7	-2.44141	-0.88501	2.62451	1.61743	-0.67139	0.85449	-0.18311	-1.28174		4.04999	-4.59035
																				204.15	3.30314	-3.52874	-2.38673	-3.8126	2.64287	1.73383	1.13884	-0.663	204.15	4.57764	2.16675	-6.62231	-2.22778	1.49536	2.04468	0.48828	-2.59399	203.75	-2.7771	-1.0376	0.67139	1.12915	-1.06812	0.64087	-0.73242	-0.48828		4.09998	-4.30552
																				204.2	0.06828	-1.0263	-4.40089	-5.15537	1.3001	1.30659	1.87127	0.52719	204.2	3.35693	1.83105	-4.76074	-3.20435	2.83813	2.56348	-0.27466	-1.64795	203.8	-2.01416	-0.33569	-0.24414	0.09155	-0.45776	1.28174	-1.19019	0.15259		4.14999	-4.44921
																				204.25	-1.85433	-2.18597	-2.93604	-4.57554	1.72734	0.33002	-0.14289	-0.08316	204.25	3.8147	1.86157	-4.57764	-2.99072	2.86865	3.50952	0.79346	-3.20435	203.85	-2.41089	-0.39673	-0.42725	0.15259	-0.67139	0.54932	-1.67847	-0.73242		4.19998	-4.97691
																				204.3	-1.24398	-4.96307	-2.23414	-3.9957	1.05596	1.24555	-0.11238	-2.64664	204.3	3.87573	1.83105	-3.20435	-1.09863	0.97656	3.14331	0.54932	-1.31226	203.9	-2.92969	0.88501	0	0.33569	-0.76294	-0.97656	-0.64087	-0.61035		4.25	-4.86501
																				204.35	-1.67123	-5.32928	-0.86085	-3.9957	-0.10371	0.48261	0.25383	-1.15128	204.35	2.71606	1.0376	-3.17383	0.79346	-0.30518	2.56348	-0.61035	0.39673	203.95	-3.05176	0.67139	0.88501	0.82397	-1.0376	-1.09863	0.45776	0.18311		4.29999	-4.53186
																				204.4	-2.12899	-4.96307	-2.35621	-4.63657	-0.7751	0.6352	-1.11946	-0.3273	204.4	3.44849	1.09863	-2.19727	-0.03052	1.58691	2.92969	-1.64795	-1.15967	204	-0.79346	-0.09155	1.46484	0.61035	-0.94604	0.45776	0.48828	0.21362		4.34998	-4.69971
																				204.45	-1.61019	-2.36907	-1.62379	-3.8126	-2.27046	1.64228	-3.34724	-0.90714	204.45	3.479	1.67847	-1.46484	0.27466	2.41089	1.37329	0	-0.79346	204.05	-1.61743	-1.09863	1.37329	0.57983	-1.67847	0.45776	0.48828	0		4.39999	-4.85229
																				204.5	-1.88485	-3.95599	-1.77637	-1.61533	-2.20942	0.6352	-3.1031	-2.58561	204.5	2.86865	2.83813	-0.12207	-1.52588	0.79346	1.00708	-2.34985	-1.61743	204.1	-2.50244	-0.45776	2.01416	0.09155	-2.59399	0.85449	0.48828	0.64087		4.44998	-4.82051
																				204.55	-1.18295	-6.09222	-2.78345	-1.0355	-1.35493	0.42158	-0.47859	-2.89078	204.55	4.08935	1.92261	-0.54932	-0.21362	2.47192	3.14331	-2.83813	-3.2959	204.15	-2.04468	-0.64087	1.89209	2.04468	-3.11279	0.91553	1.64795	1.25122		4.5	-4.45811
																				204.6	1.10587	-4.41375	-4.37037	-2.31724	0.10991	1.00141	0.55901	-3.53165	204.6	4.57764	0.39673	-0.97656	0.33569	1.89209	4.42505	0.06104	-3.93677	204.2	-1.34277	0.5188	1.46484	1.12915	-1.15967	0.7019	1.7395	0.09155		4.54999	-4.80398
																				204.65	0.92277	-4.07806	-3.11915	-2.31724	-1.08027	-1.83672	-1.66877	-2.61612	204.65	3.69263	0.27466	-1.52588	0	0.24414	2.34985	0.12207	-4.57764	204.25	-1.37329	-0.97656	2.13623	1.31226	-1.2207	-1.06812	0.79346	-0.79346		4.59998	-4.63359
																				204.7	1.5026	-3.19305	-0.89137	-1.24912	-1.44648	-2.29449	-2.09602	-3.50113	204.7	3.41797	-0.5188	-1.80054	1.28174	-0.21362	2.71606	-0.21362	-2.92969	204.3	-3.17383	-0.85449	2.0752	0.82397	-1.31226	-0.64087	0.85449	-0.45776		4.64999	-4.58908
																				204.75	-0.29794	-4.16961	-1.01344	-1.70689	1.42217	-2.325	-1.82136	-1.85318	204.75	2.7771	0.45776	-2.56348	3.17383	2.13623	3.54004	-1.49536	-3.08228	204.35	-3.54004	-0.18311	-0.09155	-0.12207	-0.7019	-0.09155	0.82397	-0.27466		4.69998	-4.57255
																				204.8	-0.17587	-4.38323	-0.83033	-2.2562	2.5208	-0.73809	-0.02082	-0.08316	204.8	3.32642	1.40381	-3.9978	3.8147	2.0752	3.35693	-1.5564	-3.08228	204.4	-3.38745	-0.97656	-0.21362	0	0.42725	0.24414	1.83105	-1.00708		4.75	-4.93749
																				204.85	0.40397	-3.04046	-1.22706	-2.5919	0.90337	-0.24981	0.10125	-0.63248	204.85	4.42505	0.91553	-5.64575	5.15747	1.15967	2.59399	0.09155	-2.34985	204.45	-3.66211	-0.61035	-0.12207	2.34985	0.48828	0.06104	1.34277	-0.54932		4.79999	-5.00488
																				204.9	1.44157	-2.79632	-1.16602	0.21572	0.59819	-0.52447	0.86419	-1.48697	204.9	3.11279	-0.18311	-5.40161	5.00488	1.67847	1.00708	0.48828	-2.28882	204.5	-3.05176	0.27466	0.97656	0.88501	0.48828	-1.7395	1.31226	-0.30518		4.84998	-4.97818
																				204.95	1.19743	-3.83392	-0.18946	-0.02842	0.62871	-0.95171	0.83367	-0.663	204.95	3.44849	0.21362	-2.7771	6.04248	3.23486	-0.91553	-1.64795	-2.50244	204.55	-1.80054	-1.70898	0.61035	-0.30518	-0.21362	-1.83105	1.5564	0.15259		4.89999	-5.06846
																				205	-0.05379	-1.85027	-1.22706	-1.5543	0.84233	-0.12774	-2.00447	-0.29679	205	3.2959	0.27466	-3.32642	5.92041	1.89209	0.33569	-2.7771	-0.09155	204.6	-2.16675	-1.58691	0.64087	0.18311	-1.77002	-1.49536	1.5564	-0.42725		4.94998	-5.03794
																				205.05	1.04484	-2.64373	-2.60035	-1.21861	0.90337	-1.6231	-2.82844	1.19857	205.05	3.69263	3.78418	-4.30298	6.01196	1.86157	0.15259	-0.91553	-0.57983	204.65	-2.74658	-0.24414	1.06812	0	-1.40381	-0.67139	1.58691	-0.61035		5	-5.50842
																				205.1	0.8007	-4.71893	-2.81397	-1.34068	1.72734	-0.00567	-3.56086	2.48031	205.1	3.69263	4.79126	-5.31006	5.5542	2.47192	0.24414	-1.37329	-1.31226	204.7	-2.65503	-0.30518	0.82397	1.15967	-2.19727	-0.5188	0.42725	-0.33569		5.04999	-6.10097
																				205.15	0.83121	-5.08514	-2.35621	0.88711	2.55132	-0.61602	-3.28621	1.19857	205.15	1.83105	2.50244	-5.95093	4.94385	1.58691	-0.76294	-2.31934	0.67139	204.75	-1.34277	-0.61035	-0.21362	-0.09155	-2.2583	-0.21362	0.36621	-0.88501		5.09998	-6.5333
																				205.2	2.75382	-3.62029	-0.21998	1.10073	2.58184	-1.71465	-3.31672	-0.47989	205.2	0.88501	0.06104	-3.63159	4.5166	1.83105	-1.98364	-3.87573	1.67847	204.8	0.57983	-1.67847	-0.33569	-0.48828	-2.53296	-1.61743	3.23486	-1.7395		5.14999	-6.42776
																				205.25	3.21159	-2.7658	-3.18018	-1.18809	3.71099	-2.8438	-3.13362	0.3746	205.25	1.80054	0.54932	-4.05884	4.57764	1.7395	-0.85449	-3.32642	-0.06104	204.85	0.91553	-1.0376	1.09863	0.15259	-1.52588	-1.00708	3.2959	-0.85449		5.19998	-6.26882
																				205.3	5.3173	-2.247	-5.2859	-0.11997	3.77202	-2.56915	-2.91999	-0.08316	205.3	1.37329	1.98364	-1.19019	4.97436	2.04468	0.06104	-1.34277	0.09155	204.9	-0.57983	-0.91553	0.45776	0.39673	-1.09863	-0.91553	0.24414	0.12207		5.25	-6.65919
																				205.35	7.23991	-0.87371	-3.0276	-0.79136	2.36821	-2.6607	-1.85188	-0.02213	205.35	0.03052	1.61743	0.67139	5.18799	2.59399	2.04468	-1.92261	-2.34985	204.95	-2.2583	-0.5188	0.39673	1.15967	-1.46484	-1.25122	0.33569	-0.54932		5.29999	-6.85628
																				205.4	5.8361	-2.49114	-3.51588	1.68056	1.51372	-2.50811	-4.17122	-0.72403	205.4	2.34985	1.92261	1.61743	5.49316	2.59399	1.61743	-1.43433	-2.71606	205	-2.44141	-0.15259	-0.21362	1.89209	-1.34277	-1.19019	0.76294	-1.06812		5.34998	-7.20723
																				205.45	5.10368	-5.32928	-4.85865	1.77212	1.20855	-4.21709	-2.73689	-0.35782	205.45	4.27246	1.40381	2.19727	7.41577	2.68555	2.31934	-0.88501	-2.68555	205.05	-1.98364	0.7019	0.76294	0.94604	-1.2207	-1.2207	0.64087	-0.97656		5.39999	-6.97327
																				205.5	4.52384	-3.8034	-3.91261	3.32851	0.87285	-2.44707	-2.24861	-1.42594	205.5	2.44141	3.08228	0.12207	7.04956	0.82397	1.28174	-0.91553	-1.61743	205.1	-1.67847	0.57983	1.2207	0.09155	-0.54932	-2.2583	0	0.82397		5.44998	-6.64775
																				205.55	4.40177	-4.3222	-1.44068	3.26748	1.97149	-0.28033	-3.65242	-1.21231	205.55	2.13623	2.83813	-0.82397	6.37817	-0.82397	2.53296	-1.31226	-1.43433	205.15	-2.28882	-0.09155	0.30518	-0.06104	-0.36621	-1.09863	-0.67139	-0.82397		5.5	-6.91732
																				205.6	6.41593	-3.58978	-0.64722	2.47402	2.55132	0.39106	-2.00447	-2.24991	205.6	2.2583	1.7395	-1.67847	5.00488	-1.34277	4.30298	-0.64087	-3.66211	205.2	-2.44141	-0.73242	1.52588	0.45776	-0.15259	-1.28174	-0.82397	-1.09863		5.54999	-7.33439
																				205.65	7.39249	-3.13201	-1.92896	3.11489	1.94097	-0.18877	-2.15705	-0.93766	205.65	1.2207	2.7771	-0.15259	5.27954	-0.61035	2.47192	-0.97656	-2.89917	205.25	-1.70898	-0.54932	1.98364	0.73242	0.30518	0.03052	-1.06812	-0.88501		5.59998	-7.08771
																				205.7	6.20231	-3.43719	-3.18018	2.50454	2.73442	0.97089	-0.60066	-2.76871	205.7	2.0752	2.01416	-0.85449	4.91333	-1.2207	-0.67139	-2.22778	-1.80054	205.3	0.30518	0.30518	2.44141	0.64087	-0.57983	-1.49536	0.06104	-0.97656		5.64999	-7.35982
																				205.75	5.98869	-2.82684	-4.00416	0.49038	2.12407	1.52021	2.42058	-2.86026	205.75	2.22778	2.22778	-2.74658	5.00488	-1.89209	0.09155	-1.98364	-3.57056	205.35	0.09155	-0.54932	1.67847	1.19019	0.67139	-0.88501	-1.2207	-0.54932		5.69998	-7.47426
																				205.8	4.64591	-2.97942	-4.27882	-0.27256	0.96441	2.7104	0.68108	1.44271	205.8	1.61743	2.34985	-3.75366	6.01196	-0.79346	0.42725	-0.12207	-4.45557	205.4	-0.24414	-0.42725	0.82397	0.48828	-0.61035	-1.61743	-2.22778	-0.09155		5.75	-7.53021
																				205.85	4.15763	-3.58978	-3.45484	1.68056	2.58184	0.4521	1.01677	1.83944	205.85	1.43433	1.83105	-2.13623	6.68335	0.18311	1.49536	-0.85449	-3.41797	205.45	0.61035	-1.43433	2.0752	-0.5188	0.21362	-1.2207	-1.00708	0.15259		5.79999	-7.27336
																				205.9	4.52384	-2.12493	-3.11915	3.90834	3.07012	-1.37896	0.95574	1.29013	205.9	-0.54932	2.7771	-0.12207	7.32422	0.36621	1.89209	-2.10571	-2.0752	205.5	1.86157	-0.82397	2.34985	-1.0376	-0.21362	0	-1.43433	-0.76294		5.84998	-7.30642
																				205.95	5.8361	-1.75872	-0.86085	3.4811	4.04668	-0.46343	1.01677	1.44271	205.95	-3.32642	2.13623	-0.94604	7.23267	-1.06812	3.479	-1.34277	-3.2959	205.55	0.21362	0.09155	0.12207	-0.24414	0	-0.42725	-0.12207	-0.85449		5.89999	-7.48698
																				206	4.76798	-2.88787	-1.22706	1.80264	2.5208	-1.13482	1.29143	0.77133	206	-0.94604	2.7771	-2.56348	5.37109	-0.5188	2.0752	-3.50952	-1.34277	205.6	-0.45776	-0.27466	1.2207	-1.40381	0.21362	-1.15967	-0.27466	-0.94604		5.94998	-7.59888
																				206.05	4.73746	-6.00066	0.23779	1.80264	2.61235	-1.53155	0.43694	1.62582	206.05	0.09155	3.44849	-2.56348	4.3335	-0.09155	3.08228	-2.47192	1.37329	205.65	0.42725	0.24414	1.46484	-2.16675	0.06104	-0.85449	-0.97656	-1.40381		6	-7.03939
																				206.1	3.82194	-4.99358	-1.44068	2.87075	3.52788	-1.71465	0.7116	1.71737	206.1	0.36621	2.28882	-1.25122	4.88281	-0.97656	3.93677	-1.31226	2.44141	205.7	-0.54932	-0.39673	-0.64087	-1.25122	0.39673	-0.7019	-1.40381	-1.19019		6.04999	-7.25301
																				206.15	5.5004	-3.19305	-2.47828	1.46694	5.20635	-1.31792	0.07073	-2.09732	206.15	-0.09155	2.34985	0.5188	4.69971	-1.83105	2.9602	-0.7019	0.27466	205.75	0.5188	-0.21362	-0.64087	0.73242	0.45776	-1.67847	-1.77002	-0.57983		6.09998	-7.50987
																				206.2	6.32438	-2.64373	0.17675	-0.30308	5.66411	-2.50811	-0.57014	-1.57853	206.2	-0.30518	2.71606	1.19019	5.61523	-2.0752	2.50244	-1.43433	-1.31226	205.8	1.67847	-0.48828	-0.73242	0.24414	0	-0.82397	-1.00708	-0.21362		6.14999	-6.8779
																				206.25	5.71403	-4.16961	-1.4712	-0.48618	2.64287	-0.98223	-0.99739	-0.17472	206.25	-1.0376	3.32642	0.7019	6.37817	-2.01416	4.02832	-0.5188	-1.86157	205.85	0.79346	-1.31226	-1.67847	1.86157	-1.40381	-1.46484	-0.64087	0.48828		6.19998	-6.67318
																				206.3	5.68351	-5.17669	-2.81397	-1.43223	-0.62251	-1.13482	-0.66169	-0.69352	206.3	-3.38745	3.02124	-0.85449	6.01196	-1.0376	3.08228	1.7395	-1.2207	205.9	0.85449	-0.45776	-1.64795	0.27466	-1.12915	-1.28174	0.48828	0.33569		6.25	-7.05337
																				206.35	3.33366	-2.46062	-1.77637	-1.49326	-1.04976	-2.78277	-0.60066	0.3746	206.35	-1.34277	2.83813	-2.34985	4.05884	-0.57983	2.68555	2.04468	-2.74658	205.95	0.64087	0.21362	-2.41089	-1.70898	-0.33569	-1.31226	-0.73242	-0.64087		6.29999	-7.16146
																				206.4	3.82194	-1.23992	-1.37965	-1.92051	-0.04268	-3.1795	-0.20393	0.49667	206.4	-0.42725	2.13623	-1.25122	5.24902	-1.25122	2.74658	2.53296	-3.96728	206	-0.57983	0.39673	-2.41089	0.42725	0.21362	-0.91553	-0.03052	-0.7019		6.34998	-7.34583
																				206.45	2.57072	-2.00286	-2.66138	-1.31016	-0.34785	-4.12554	2.6342	1.16806	206.45	-0.67139	-0.85449	0.61035	6.10352	-2.41089	2.68555	0.82397	-3.11279	206.05	-1.5564	-0.06104	-1.83105	0.54932	-0.45776	-0.67139	-0.18311	-0.94604		6.39999	-7.8481
																				206.5	3.30314	-2.03338	-1.25758	-0.39463	0.50664	-2.99639	1.13884	2.38876	206.5	-0.97656	-1.58691	2.22778	6.13403	-2.0752	0.73242	0.12207	-2.22778	206.1	-0.7019	0.30518	-2.28882	-0.64087	-0.12207	-2.01416	0.21362	-0.27466		6.44998	-7.78453
																				206.55	2.81486	-2.36907	-1.50172	-1.67637	2.30718	-1.04327	-1.39412	2.08358	206.55	-2.2583	-0.03052	2.86865	3.69263	-3.23486	0.24414	-0.06104	-3.02124	206.15	0.21362	0.7019	-3.26538	-0.61035	-0.30518	-2.0752	0.33569	-0.12207		6.5	-7.86336
																				206.6	3.54728	-2.88787	-1.34913	0.06313	0.10991	-1.86724	-1.51619	1.96151	206.6	-1.06812	1.28174	3.23486	4.94385	-2.99072	0.79346	1.31226	-2.2583	206.2	0.15259	1.25122	-3.8147	0.79346	0.06104	-2.10571	0	-0.24414		6.54999	-8.18761
																				206.65	4.34074	-2.18597	-0.83033	1.10073	0.93389	-2.35552	-0.41755	1.44271	206.65	0.64087	3.23486	4.05884	5.06592	-3.44849	2.34985	2.44141	-2.89917	206.25	0.27466	0.42725	-3.20435	0.57983	-0.73242	-0.79346	-0.36621	0.5188		6.59998	-7.7184
																				206.7	4.85954	-3.34563	-0.12843	1.13125	5.23687	-2.23345	1.71868	-1.79215	206.7	1.28174	3.11279	0.67139	5.76782	-4.15039	2.28882	1.98364	-2.53296	206.3	0.21362	-0.06104	-2.22778	1.06812	0	-1.83105	-0.61035	0.82397		6.64999	-8.36182
																				206.75	4.73746	-2.36907	-1.07447	0.88711	5.17583	-1.98931	0.86419	-0.72403	206.75	1.28174	3.14331	-0.7019	5.18799	-2.22778	2.04468	2.83813	-5.34058	206.35	0.24414	-0.27466	-1.92261	0.42725	-0.33569	-1.7395	-0.73242	-0.57983		6.69998	-8.35673
																				206.8	4.0966	-3.31512	-3.24122	1.52798	6.12188	-1.22637	1.04729	0.86288	206.8	0.76294	2.38037	-0.15259	5.43213	-0.85449	3.17383	2.0752	-6.19507	206.4	-0.39673	-0.12207	-1.12915	0.12207	-1.64795	-0.67139	-1.25122	-0.61035		6.75	-8.50169
																				206.85	1.5026	-1.69769	-3.63795	1.16177	4.596	-2.75225	2.20696	1.68686	206.85	1.12915	1.64795	0.88501	5.95093	-0.45776	2.74658	0.76294	-5.15747	206.45	0.45776	-0.5188	-0.73242	0.54932	-1.34277	-2.56348	-2.38037	0.03052		6.79999	-8.76363
																				206.9	3.36417	-2.46062	-0.73878	0.67348	4.16875	-1.01275	0.49797	-0.29679	206.9	1.83105	1.43433	0.18311	6.19507	0.97656	1.25122	2.7771	-2.50244	206.5	0.33569	-1.00708	-2.47192	0	-0.39673	-0.42725	-1.28174	0.45776		6.84998	-8.99506
																				206.95	3.69987	-1.36199	-1.50172	1.13125	2.64287	-0.37188	-0.99739	-0.17472	206.95	1.61743	2.89917	-1.70898	4.82178	1.67847	1.37329	3.11279	-2.01416	206.55	0.79346	-1.28174	-2.53296	-0.21362	-0.97656	-1.5564	-0.39673	0.48828		6.89999	-9.64355
																				207	2.90641	1.65924	-1.16602	1.83315	1.63579	-0.18877	1.13884	-0.60196	207	0.03052	2.7771	-4.05884	4.79126	0.5188	2.19727	1.61743	-5.00488	206.6	1.43433	-0.36621	-1.19019	1.25122	-1.37329	-1.52588	-0.61035	-0.64087		6.94998	-9.82539
																				207.05	1.28898	1.29303	-1.10499	0.97866	0.01836	0.90986	1.10833	0.06942	207.05	0.79346	3.14331	-1.77002	6.34766	1.46484	-0.06104	1.80054	-3.96728	206.65	1.19019	-0.79346	-1.5564	-0.15259	-2.74658	-0.64087	-2.10571	-0.73242		7	-10.1801
																				207.1	1.16691	1.47614	0.20727	-0.30308	-1.50752	2.06953	1.29143	1.53427	207.1	2.68555	1.58691	-1.43433	7.04956	2.22778	-2.80762	3.78418	-5.24902	206.7	0.24414	-1.12915	-3.20435	0.06104	-1.92261	-1.5564	-0.42725	-0.79346		7.04999	-9.95509
																				207.15	-2.06796	0.49958	0.97021	0.27676	-0.89717	3.04609	0.00969	0.46615	207.15	1.40381	1.67847	-2.16675	6.65283	2.28882	-0.5188	5.06592	-4.60815	206.75	-0.88501	-2.01416	-2.41089	0.67139	-0.76294	0.7019	-0.09155	-0.7019		7.09998	-9.57489
																				207.2	-1.91537	0.7132	-0.61671	-1.37119	-0.31733	4.1142	1.10833	-0.54093	207.2	1.83105	1.86157	-2.34985	5.49316	2.71606	0.88501	3.69263	-4.08935	206.8	-1.06812	-0.42725	-1.37329	-0.06104	-0.33569	1.43433	-1.5564	-0.39673		7.14999	-9.67534
																				207.25	-0.48104	-0.17181	-0.67774	-0.15049	-0.80561	3.99213	-0.326	-0.81559	207.25	2.9602	2.22778	-1.31226	4.79126	1.15967	2.50244	3.17383	-3.9978	206.85	-0.97656	-0.82397	-1.25122	0.79346	0.39673	0.91553	-1.2207	-0.33569		7.19998	-9.35364
																				207.3	0.77018	-1.94183	-1.01344	0.0021	1.17803	5.21284	0.52849	0.16098	207.3	3.38745	3.32642	-2.34985	4.24194	1.40381	2.71606	2.44141	-3.05176	206.9	-1.31226	-1.12915	-3.20435	1.40381	0.09155	1.09863	-0.12207	0.39673		7.25	-9.02303
																				207.35	-0.20638	-1.33147	-1.16602	-1.64585	0.96441	4.08369	-1.14997	1.04599	207.35	2.65503	3.02124	-2.7771	4.11987	1.95312	2.50244	2.65503	-0.54932	206.95	-0.21362	-0.36621	-2.50244	1.52588	-0.57983	0.94604	0.24414	-0.06104		7.29999	-9.28243
																				207.4	1.13639	-1.36199	-0.09791	-2.43931	0.41509	3.90058	-0.20393	-0.60196	207.4	2.41089	2.28882	-3.05176	4.02832	2.22778	0.03052	2.99072	-0.09155	207	0.67139	0.12207	-2.16675	0.39673	1.2207	0.73242	-0.42725	-0.64087		7.34998	-9.30277
																				207.45	0.31242	-3.31512	2.46557	-4.81968	-0.2563	5.70112	-0.8448	1.77841	207.45	3.41797	3.20435	-2.16675	4.85229	3.84521	-0.06104	3.8147	-2.2583	207.05	0.27466	0.12207	-2.62451	-0.39673	0.94604	0.42725	-0.18311	0.15259		7.39999	-9.51894
																				207.5	-0.02328	-1.88079	2.03832	-5.12486	0.47612	5.6706	0.83367	0.40512	207.5	3.72314	2.2583	0.42725	4.66919	3.69263	0.82397	2.89917	-5.0354	207.1	0.91553	-0.48828	-1.89209	-1.12915	0.21362	1.06812	1.49536	-0.64087		7.44998	-9.26717
																				207.55	1.86881	-0.93475	0.48193	-2.37827	0.44561	4.69404	-0.57014	-0.51041	207.55	2.34985	2.28882	1.0376	4.88281	4.18091	2.9602	2.50244	-6.68335	207.15	0.15259	-0.18311	-1.80054	-0.36621	-0.39673	1.86157	2.50244	-0.73242		7.5	-9.42739
																				207.6	2.47916	-1.85027	1.36694	-2.43931	0.99492	1.70332	-1.21101	-1.3649	207.6	2.01416	3.60107	0.24414	3.08228	2.68555	2.86865	2.38037	-5.31006	207.2	0.06104	-1.06812	-2.68555	0.18311	0.88501	-0.7019	1.31226	-1.19019		7.54999	-9.20359
																				207.65	1.22794	-1.27044	1.1228	-1.00498	-0.59199	1.6728	-1.0279	0.80185	207.65	2.56348	2.68555	-1.77002	3.02124	2.68555	4.63867	2.22778	-3.96728	207.25	-1.0376	-1.80054	-1.67847	1.28174	1.0376	-1.52588	2.56348	-0.06104		7.59998	-8.9798
																				207.7	1.83829	-2.00286	1.03124	-1.79844	0.04888	1.58125	-0.14289	1.4122	207.7	2.16675	2.13623	-0.85449	3.78418	3.78418	4.60815	1.12915	-3.479	207.3	-0.94604	-1.49536	-0.61035	-0.15259	-0.03052	-0.09155	1.46484	0.42725		7.64999	-8.98488
																				207.75	4.85954	-2.15545	1.27538	-0.73032	1.72734	5.06025	3.70232	2.17514	207.75	2.68555	1.89209	-0.21362	4.30298	2.2583	3.35693	0.91553	-3.96728	207.35	-0.27466	-1.28174	-1.61743	0.97656	0.06104	-0.42725	0.79346	-0.33569		7.69998	-9.33075
																				207.8	4.70695	0.37751	2.49609	-0.54722	0.7813	4.17524	4.86199	0.06942	207.8	2.62451	0.12207	-1.70898	3.90625	2.68555	5.06592	0.94604	-4.48608	207.4	-0.67139	0.79346	-0.42725	3.60107	-1.31226	1.06812	2.74658	-0.97656		7.75	-9.28879
																				207.85	4.00504	1.32355	2.0078	0.30727	-0.28682	1.76435	3.33611	-1.94474	207.85	1.64795	-0.15259	-2.0752	3.05176	2.47192	4.73022	1.37329	-5.09644	207.45	-0.54932	0.42725	-1.67847	3.23486	-2.86865	0.73242	2.50244	-0.30518		7.79999	-9.50114
																				207.9	3.5778	-2.21648	-0.28101	-0.76084	2.24614	0.6352	4.34319	-1.42594	207.9	1.83105	-0.39673	-3.26538	5.5542	1.5564	3.20435	4.39453	-7.87353	207.5	0.45776	-0.09155	-2.47192	3.78418	-2.22778	-0.82397	2.22778	-1.40381		7.84998	-9.03066
																				207.95	3.27262	-2.64373	2.49609	0.42934	2.82598	3.68696	4.06853	-1.54801	207.95	3.23486	-0.33569	-3.08228	5.49316	-0.48828	1.19019	5.61523	-9.3689	207.55	1.25122	0.73242	-3.02124	2.53296	-3.69263	-0.97656	1.89209	-0.97656		7.89999	-9.06626
																				208	6.47697	-1.48406	-0.28101	-0.63877	2.12407	1.39814	1.4135	-0.81559	208	3.23486	-1.00708	-5.79834	4.63867	-1.12915	1.52588	5.43213	-9.58252	207.6	-0.03052	0.76294	-3.32642	2.89917	-2.53296	-1.70898	1.83105	-0.27466		7.94998	-9.16672
																				208.05	6.26334	-1.57561	-0.40308	-2.22569	0.38457	2.7104	1.04729	0.43563	208.05	1.31226	0.15259	-7.26318	2.01416	-0.45776	-0.33569	4.08935	-9.42993	207.65	-0.36621	0.36621	-2.2583	3.50952	-1.40381	-1.61743	1.28174	-0.79346		8	-9.50622
																				208.1	4.98161	1.87287	0.45141	0.12417	1.45269	3.13764	4.83147	2.54135	208.1	-0.27466	-0.27466	-6.19507	-1.00708	-1.25122	-1.34277	4.42505	-8.69751	207.7	-1.49536	-1.37329	-0.73242	3.2959	-0.5188	-2.10571	0.39673	-1.40381		8.04999	-8.94928
																				208.15	4.49332	-0.99578	0.48193	-0.88291	1.69683	2.98505	3.36663	1.04599	208.15	-1.09863	-1.31226	-7.20215	0.5188	-0.21362	-1.31226	2.7771	-8.3313	207.75	-1.83105	-1.19019	-1.2207	4.05884	-2.56348	-1.52588	0.03052	0.27466		8.09998	-9.39687
																				208.2	4.70695	-1.75872	0.39037	-2.5919	1.45269	2.34418	2.48162	0.28305	208.2	0.54932	-0.39673	-8.8501	5.09644	-0.24414	0.36621	0.97656	-7.35474	207.8	-0.91553	-1.06812	-0.79346	4.15039	-0.82397	-2.01416	0.33569	0.06104		8.14999	-9.60286
																				208.25	5.04264	-1.33147	0.14623	-4.30088	1.94097	2.86298	2.51213	-1.51749	208.25	2.83813	1.09863	-7.87353	4.97436	-0.06104	0.12207	1.77002	-7.72095	207.85	-0.36621	-0.73242	0.5188	3.05176	-1.83105	-0.82397	-0.18311	0.45776		8.19998	-9.36381
																				208.3	6.62955	-1.51458	-0.21998	-4.63657	1.91045	3.56489	4.25164	-0.3273	208.3	3.35693	-1.19019	-7.62939	3.8147	-1.15967	0.7019	1.70898	-7.56836	207.9	-0.97656	-1.0376	-0.21362	3.32642	-4.11987	-1.46484	1.7395	-0.57983		8.25	-9.37017
																				208.35	4.85954	-1.60613	0.45141	-4.45347	2.61235	5.54853	4.43474	-0.26627	208.35	0.91553	-1.64795	-8.23975	2.31934	-1.00708	1.43433	1.00708	-7.53784	207.95	-0.76294	-0.7019	-2.92969	3.84521	-3.26538	-1.49536	2.0752	-1.15967		8.29999	-9.6995
																				208.4	1.80778	0.0113	-2.53931	-3.23277	2.3377	6.28095	3.36663	-2.43302	208.4	1.12915	-0.39673	-8.78906	2.34985	0.39673	3.08228	-0.06104	-6.50024	208	-0.64087	-1.31226	-1.64795	3.50952	-2.47192	-0.73242	1.64795	-1.37329		8.34998	-9.87879
																				208.45	1.80778	-0.99578	-1.50172	-4.08726	-0.01216	7.31855	2.39006	0.52719	208.45	1.64795	0.21362	-8.48389	2.53296	0.79346	3.57056	-0.36621	-6.86645	208.05	-0.64087	-0.88501	1.37329	2.59399	-0.76294	-0.79346	0.85449	-1.25122		8.39999	-9.1273
																				208.5	0.64811	-1.94183	0.02416	-3.32432	2.06304	5.4875	1.35247	-1.94474	208.5	2.13623	-0.42725	-8.36182	2.13623	1.7395	4.27246	-0.64087	-7.53784	208.1	-1.49536	-0.15259	1.06812	3.08228	-1.46484	-1.37329	1.52588	-1.0376		8.44998	-9.1807
																				208.55	-0.54208	1.07941	-0.09791	-1.92051	4.47393	3.68696	1.04729	-2.21939	208.55	2.83813	-0.64087	-6.40869	1.61743	1.31226	1.83105	0.33569	-4.85229	208.15	-1.28174	-0.42725	1.00708	1.89209	-1.61743	-2.04468	2.04468	-0.45776		8.5	-10.3327
																				208.6	3.33366	-0.87371	-0.83033	-2.56138	2.30718	4.87714	0.10125	0.74081	208.6	3.05176	-0.79346	-6.89697	1.49536	1.95312	2.10571	-2.34985	-1.77002	208.2	-1.49536	1.19019	1.15967	2.34985	-1.28174	-1.09863	2.01416	-1.06812		8.54999	-9.75799
																				208.65	3.82194	0.34699	-0.64722	-1.67637	1.78838	5.27387	-1.0279	-0.78507	208.65	3.479	-0.67139	-7.04956	0.79346	2.62451	1.86157	-1.52588	-0.48828	208.25	-0.76294	0.30518	1.00708	2.59399	-2.10571	-1.46484	2.31934	-0.91553		8.59998	-9.64355
																				208.7	5.34782	2.94098	-0.86085	-0.3336	1.20855	5.18232	-0.69221	-1.76163	208.7	3.66211	-0.27466	-5.76782	-0.15259	3.54004	0.61035	-1.49536	1.67847	208.3	-0.7019	0.42725	-0.54932	2.10571	-1.64795	-0.76294	1.95312	0.45776		8.64999	-9.25827
																				208.75	6.20231	1.50666	0.45141	2.04678	0.93389	5.24335	-0.35652	1.22909	208.75	3.38745	0.54932	-4.5166	0.7019	2.56348	2.71606	-1.80054	3.60107	208.35	-0.5188	0.91553	-0.48828	3.26538	0.42725	-1.5564	0.18311	0.12207		8.69998	-9.16036
																				208.8	4.03556	2.20856	-0.03687	0.09365	2.002	3.90058	0.49797	0.83236	208.8	2.53296	0.33569	-4.79126	0.64087	1.92261	2.22778	-1.09863	3.90625	208.4	-0.85449	-0.36621	-0.12207	4.15039	1.28174	-0.42725	0.94604	-0.76294		8.75	-8.89333
																				208.85	2.66227	3.39875	0.45141	-1.34068	2.79546	1.00141	0.68108	0.03891	208.85	1.64795	0.7019	-5.27954	2.13623	0.24414	1.61743	-1.77002	4.76074	208.45	-0.27466	-0.09155	-0.64087	2.22778	1.19019	-0.64087	1.86157	-0.73242		8.79999	-8.80432
																				208.9	4.46281	2.39167	0.72607	0.09365	1.84941	0.48261	1.50505	0.46615	208.9	1.61743	1.28174	-6.65283	2.01416	1.12915	1.00708	-0.88501	4.42505	208.5	0.09155	0.45776	-0.21362	3.20435	1.37329	-3.05176	1.58691	0.30518		8.84998	-9.46299
																				208.95	2.75382	1.7508	0.29882	0.76504	1.63579	-0.18877	1.44402	-0.72403	208.95	0.85449	1.19019	-6.43921	1.7395	0.94604	0	0.12207	4.48608	208.55	0.03052	-0.64087	-1.28174	4.15039	2.34985	-2.44141	0.21362	-0.76294		8.89999	-9.89787
																				209	1.3195	-0.53802	1.06176	-0.54722	4.22979	0.26899	0.83367	1.56479	209	2.19727	0.03052	-5.79834	0.7019	-0.91553	-0.91553	-1.64795	3.8147	208.6	-0.24414	-1.00708	0.91553	4.3335	2.31934	-2.80762	1.89209	-0.03052		8.94998	-10.0873
																				209.05	4.61539	0.62165	1.67211	0.85659	1.78838	-0.0667	2.23748	2.02255	209.05	3.11279	-0.5188	-5.0354	1.61743	-1.77002	-0.03052	-0.54932	4.27246	208.65	-1.06812	-1.7395	0.57983	4.88281	1.95312	-2.68555	3.2959	0.30518		9	-9.61304
																				209.1	4.7985	1.44562	2.83178	1.83315	3.68047	-1.16534	3.24456	2.6329	209.1	2.62451	0.64087	-6.37817	2.50244	-2.80762	0.85449	-0.27466	4.60815	208.7	-1.25122	-0.88501	-0.30518	3.54004	3.44849	-1.43433	2.22778	0.33569		9.04999	-9.30913
																				209.15	2.60123	1.47614	1.3059	2.19936	1.91045	-0.12774	3.03093	2.81601	209.15	0.61035	0.94604	-6.86645	0.18311	-0.30518	0.27466	-0.64087	3.20435	208.75	-1.0376	-0.91553	-0.88501	3.02124	2.38037	-1.77002	2.47192	0		9.09998	-9.82157
																				209.2	4.2797	1.84235	-1.10499	1.2228	0.04888	-0.43291	5.07561	1.74789	209.2	0.27466	0.61035	-4.27246	-0.09155	1.00708	1.06812	-0.88501	3.11279	208.8	0	1.46484	-0.45776	0.67139	3.32642	-2.0752	1.49536	0.7019		9.14999	-10.2793
																				209.25	6.50748	2.84943	-0.98292	1.34487	1.57476	0.84882	3.76336	2.08358	209.25	0.97656	1.43433	-3.78418	1.52588	-0.30518	2.34985	1.64795	2.9602	208.85	-0.33569	0.42725	-0.82397	0.91553	3.11279	-0.79346	0.7019	0.61035		9.19998	-10.554
																				209.3	7.91129	2.17804	-0.06739	-1.18809	2.97857	1.48969	4.0075	1.35116	209.3	2.9602	1.5564	-4.76074	1.09863	0.09155	0.73242	0.06104	1.95312	208.9	-0.61035	-0.30518	-1.43433	3.26538	2.34985	-0.79346	1.61743	0.36621		9.25	-9.96653
																				209.35	4.64591	2.69684	1.70263	-1.79844	2.3377	0.51313	2.23748	0.74081	209.35	3.8147	1.0376	-3.78418	-0.94604	-2.86865	1.25122	-1.67847	3.2959	208.95	-0.54932	-0.91553	-0.33569	3.41797	1.09863	-0.48828	1.06812	-0.36621		9.29999	-10.2564
																				209.4	2.11295	1.7508	2.58764	-4.23985	-1.81269	1.154	2.35955	1.25961	209.4	1.89209	0.18311	-4.57764	-2.34985	-4.3335	1.61743	-1.25122	3.02124	209	-1.12915	0.15259	-1.58691	3.69263	1.83105	-1.95312	1.77002	-0.76294		9.34998	-10.1458
																				209.45	1.80778	1.07941	4.11351	-2.74448	0.84233	1.88642	3.18352	1.13754	209.45	2.71606	-0.73242	-4.82178	-3.11279	-1.61743	0.09155	0.30518	2.38037	209.05	-2.9602	1.46484	-0.88501	2.34985	1.92261	-1.80054	1.98364	-1.06812		9.39999	-10.2743
																				209.5	3.48624	0.46906	6.61596	-0.24204	3.80254	4.29731	0.49797	1.56479	209.5	2.34985	-0.5188	-0.64087	-1.64795	-0.97656	0.03052	1.7395	3.08228	209.1	-2.38037	-0.79346	-0.64087	1.34277	0.57983	-0.97656	1.58691	-0.33569		9.44998	-10.0733
																				209.55	2.63175	2.08649	6.15819	0.30727	0.38457	4.14472	-0.14289	3.02963	209.55	1.00708	-0.97656	-0.09155	-0.57983	-1.2207	-0.12207	-1.25122	3.44849	209.15	-2.74658	-0.03052	-0.73242	2.62451	-0.82397	-1.46484	0.94604	-0.30518		9.5	-9.61304
																				209.6	2.69279	1.38459	4.66283	-0.85239	-2.17891	3.4123	0.10125	4.34188	209.6	1.06812	-0.82397	-0.48828	-0.88501	-0.57983	0.57983	-3.50952	1.58691	209.2	-3.9978	0.48828	0.85449	3.08228	-0.15259	-0.39673	1.80054	0.48828		9.54999	-9.04719
																				209.65	1.96037	0.62165	4.05248	-2.43931	-1.41597	2.77143	0.40642	2.23617	209.65	-1.92261	-1.46484	0.24414	-0.21362	-0.54932	1.06812	-1.00708	0.48828	209.25	-2.50244	-0.85449	1.19019	1.61743	1.61743	-0.76294	1.15967	0.82397		9.59998	-9.76308
																				209.7	3.54728	0.25544	3.99144	-1.46275	-1.96528	4.60249	1.16936	0.09994	209.7	-2.41089	-1.28174	0.73242	-0.7019	-0.21362	0.42725	-3.78418	1.52588	209.3	-3.50952	-0.73242	1.52588	1.64795	2.04468	-1.00708	1.64795	-0.79346		9.64999	-9.90295
																				209.75	2.75382	-0.26336	4.75438	-1.5543	-3.00288	3.50385	1.50505	-1.76163	209.75	-0.24414	-1.95312	-0.03052	0.03052	-1.19019	-1.80054	-3.9978	2.50244	209.35	-2.80762	-1.89209	1.09863	3.08228	1.5564	-0.82397	2.38037	-0.54932		9.69998	-9.49605
																				209.8	2.66227	0.13337	2.77074	-2.19517	-2.08735	2.43574	1.87127	-2.73819	209.8	-0.18311	-1.2207	0.85449	0.67139	-1.09863	-2.83813	-3.87573	0.79346	209.4	-2.01416	-0.36621	1.77002	2.53296	1.77002	-2.7771	1.25122	-0.06104		9.75	-9.99323
																				209.85	2.35709	-0.29388	3.01488	-0.63877	-3.0334	0.75727	0.58953	-2.52457	209.85	0.76294	-1.12915	1.95312	0.97656	0.06104	-3.35693	-5.49316	0.61035	209.45	-3.8147	-0.21362	1.09863	2.04468	0.42725	-1.98364	1.77002	0.39673		9.79999	-10.0759
																				209.9	2.50968	-2.33855	2.3435	0.42934	-2.08735	1.3371	0.43694	-0.57145	209.9	1.00708	-0.03052	0.57983	-0.7019	0.67139	-2.19727	-3.11279	1.52588	209.5	-2.71606	0.82397	0.79346	1.67847	0.64087	-1.00708	0.73242	0.76294		9.84998	-10.0072
																				209.95	1.19743	-4.77996	1.48901	-1.79844	-2.5146	1.94746	-1.76033	-0.08316	209.95	2.80762	-0.57983	0.18311	-1.40381	-0.61035	-1.43433	-4.15039	2.38037	209.55	-2.01416	-0.33569	2.34985	2.31934	0.18311	-0.61035	1.77002	0.42725		9.89999	-9.58506
																				210	0.19035	-4.3222	0.20727	-3.14121	-3.24702	0.81831	-0.60066	0.43563	210	4.30298	-0.18311	0.24414	-3.50952	-1.80054	-1.19019	-3.84521	1.43433	209.6	-2.71606	-0.03052	1.06812	1.67847	-1.28174	-1.40381	2.04468	0.42725		9.94998	-10.6099
																				210.05	0.2819	-2.39959	-1.04395	-2.34776	-2.63667	0.97089	0.8947	-0.75455	210.05	3.57056	0.12207	-0.61035	-3.60107	0.12207	0.67139	-2.22778	1.7395	209.65	-1.58691	0.67139	1.28174	0.03052	-0.64087	-1.40381	1.58691	0.18311		10	-10.8134
																				210.1	1.65519	-1.66717	1.58056	-1.85947	-1.50752	0.1164	-1.0279	1.10702	210.1	4.18091	0	-1.0376	-0.54932	0.7019	1.09863	-0.94604	-0.39673	209.7	-2.28882	0.15259	2.31934	0.36621	0.64087	-1.2207	0.67139	-0.30518		10.05	-11.0105
																				210.15	4.06608	-1.60613	2.37402	-3.11069	-0.50044	1.91694	0.58953	0.74081	210.15	4.48608	-0.06104	1.49536	-0.57983	0.15259	1.0376	-2.31934	-1.95312	209.75	-2.65503	1.09863	1.89209	0.09155	-0.76294	-1.12915	1.25122	-1.28174		10.1	-10.7066
																				210.2	2.0214	-2.67425	0.7871	-3.04966	-1.32441	1.52021	0.13176	-0.29679	210.2	4.48608	0.5188	1.5564	0.79346	-1.80054	1.58691	-2.38037	-2.50244	209.8	0.39673	1.58691	2.0752	-0.24414	-0.39673	-2.22778	0.03052	-1.34277		10.15	-11.0372
																				210.25	2.5402	-2.5827	1.64159	-2.19517	-0.7751	0.51313	0.3759	-0.44938	210.25	2.92969	0.30518	0.09155	-0.30518	-1.58691	2.01416	-1.61743	-1.95312	209.85	-0.24414	2.34985	1.7395	-0.39673	0	-1.49536	0.42725	-0.36621		10.2	-10.5565
																				210.3	1.99088	-3.86443	-1.74586	-3.04966	-0.83613	2.06953	0.13176	0.52719	210.3	2.89917	0	-1.83105	-1.61743	-2.44141	1.89209	-2.34985	-0.79346	209.9	-0.12207	3.72314	1.77002	0.79346	-1.31226	-1.7395	2.38037	-0.88501		10.25	-10.1179
																				210.35	0.86173	-3.68133	-2.02052	-2.86655	-2.63667	3.96162	-0.05134	0.5577	210.35	5.00488	-0.91553	-3.05176	-0.03052	-1.83105	2.41089	-2.59399	-2.31934	209.95	0.79346	0.76294	1.37329	1.43433	-0.39673	-1.83105	1.58691	-0.67139		10.3	-10.32
																				210.4	-0.11483	-1.27044	-2.1731	-2.89707	-1.81269	2.10004	0.22332	1.71737	210.4	4.05884	-0.94604	-4.15039	-0.36621	-2.28882	2.44141	-2.28882	-2.2583	210	2.01416	1.0376	1.09863	0.03052	0.67139	-1.31226	1.7395	-0.30518		10.35	-10.4828
																				210.45	-1.36605	0.74372	-2.1731	-2.65293	-1.59907	0.87934	-0.11238	-0.663	210.45	4.54712	-0.64087	-4.05884	1.19019	-3.02124	0.64087	-4.08935	-4.69971	210.05	2.22778	1.34277	0.85449	1.92261	1.70898	-0.24414	1.77002	0.15259		10.4	-10.7524
																				210.5	-0.35897	0.46906	-1.37965	-3.8126	-3.58271	0.75727	0.16228	-2.64664	210.5	5.52368	-0.79346	-3.20435	0.36621	-2.28882	0.73242	-3.479	-3.50952	210.1	-0.06104	2.62451	1.00708	2.38037	1.67847	-0.33569	0.54932	-0.33569		10.45	-10.9787
																				210.55	0.77018	-0.81268	-0.98292	-2.2562	-4.04048	1.18452	-0.8448	-2.98233	210.55	6.83594	-1.46484	-3.57056	-1.52588	-0.79346	1.89209	-1.86157	-2.71606	210.15	1.37329	1.86157	1.61743	0.79346	0.5188	-0.61035	0.12207	-0.79346		10.5	-11.6068
																				210.6	1.41105	-0.47698	-1.04395	-0.05894	-3.97944	2.28315	-0.93635	-1.7006	210.6	5.7373	-1.34277	-4.30298	-1.25122	-0.73242	-1.15967	-3.90625	-3.87573	210.2	2.13623	3.2959	0.21362	0.09155	-0.42725	-1.70898	2.31934	-1.64795		10.55	-12.1994
																				210.65	1.41105	1.35407	-1.13551	-0.39463	-1.2939	4.17524	0.10125	-0.63248	210.65	4.3335	-0.7019	-2.92969	-1.52588	-0.67139	-2.65503	-6.56128	-3.26538	210.25	2.7771	1.52588	-0.57983	0.76294	0.76294	-1.77002	1.31226	-0.15259		10.6	-11.4746
																				210.7	3.36417	1.14045	-0.86085	-0.36411	-2.02632	6.34199	-1.45515	-0.41886	210.7	4.69971	-0.27466	-2.22778	-3.32642	-1.43433	-0.88501	-8.23975	-3.54004	210.3	2.19727	0.36621	-0.82397	1.12915	1.43433	-1.06812	1.12915	-0.30518		10.65	-10.9113
																				210.75	1.10587	-0.14129	2.0078	1.10073	-0.40889	6.58613	-3.01155	0.58822	210.75	4.18091	-0.85449	-1.49536	-1.92261	-1.40381	-0.18311	-6.2561	-3.50952	210.35	2.41089	1.70898	-0.24414	0.54932	2.28882	-1.06812	1.49536	-0.88501		10.7	-10.8744
																				210.8	1.65519	-2.03338	1.33642	0.15469	-3.88789	3.50385	-2.4012	2.23617	210.8	4.15039	-1.40381	-2.50244	1.34277	-0.24414	-0.12207	-2.86865	-4.36401	210.4	2.74658	1.80054	0.67139	0.12207	0.36621	-3.23486	1.64795	0		10.75	-11.1745
																				210.85	1.07536	-3.95599	-0.06739	-1.67637	-5.59687	3.80903	-1.63826	0.22201	210.85	4.69971	-2.80762	-4.66919	1.34277	-1.52588	-0.21362	-3.14331	-2.65503	210.45	3.05176	0.76294	-0.39673	-0.73242	0.85449	-1.80054	1.77002	-1.40381		10.8	-11.1059
																				210.9	0.25138	-2.52166	1.76366	-1.52378	-5.74946	3.87006	-0.47859	1.44271	210.9	3.32642	-2.28882	-5.21851	0.73242	-0.7019	-0.33569	-2.47192	-3.02124	210.5	2.50244	1.40381	-0.27466	-0.21362	3.02124	-2.16675	2.16675	-0.57983		10.85	-11.5573
																				210.95	-0.02328	-2.64373	0.05468	-0.76084	-3.88789	3.32075	-0.75325	0.46615	210.95	2.34985	-1.64795	-1.37329	-0.33569	-0.18311	-1.00708	-4.05884	-1.5564	210.55	0.79346	1.40381	-1.0376	0.09155	2.34985	-2.65503	2.01416	-0.24414		10.9	-11.3932
																				211	-1.2745	-1.7282	-1.10499	0.85659	-2.20942	0.75727	-1.51619	-1.15128	211	4.05884	-1.15967	1.28174	-3.54004	-0.06104	0	-6.65283	-1.49536	210.6	0	1.77002	-2.59399	-0.5188	2.74658	-2.34985	1.06812	-1.34277		10.95	-11.1936
																				211.05	-1.70174	-1.27044	-0.86085	1.92471	-1.75166	3.16816	-0.17341	1.77841	211.05	4.48608	-0.73242	2.22778	-2.10571	-0.94604	1.2207	-5.00488	-3.23486	210.65	0.09155	1.15967	-2.16675	-0.33569	0.36621	-1.95312	1.06812	-0.85449		11	-11.4161
																				211.1	-0.69466	-2.52166	-1.6543	-0.76084	-0.10371	3.07661	0.52849	2.51083	211.1	5.61523	-0.82397	-0.36621	-0.61035	-1.70898	0.91553	-1.95312	-3.20435	210.7	1.70898	2.10571	-0.73242	-0.03052	0.21362	-0.76294	0.88501	-0.45776		11.05	-10.9266
																				211.15	0.55656	-2.55218	-1.80689	-1.31016	-1.44648	3.10712	-1.39412	2.48031	211.15	4.18091	-0.76294	0.18311	0.24414	-2.59399	0.76294	0.03052	-4.45557	210.75	0.06104	1.89209	-0.21362	-0.57983	-0.15259	-1.25122	1.80054	-0.94604		11.1	-10.9609
																				211.2	-0.96932	-2.33855	-0.92188	0.21572	-3.39961	5.02973	0.43694	2.05307	211.2	4.08935	-1.7395	1.5564	2.53296	-4.57764	0.94604	-1.5564	-3.2959	210.8	1.19019	1.98364	-0.42725	-0.18311	-0.67139	-1.34277	1.34277	0.36621		11.15	-10.8007
																				211.25	0.89225	-0.66009	-0.2505	3.72524	-2.39253	4.05317	-1.79084	0.8934	211.25	5.06592	-1.89209	1.67847	1.15967	-3.11279	0.21362	0.45776	-3.9978	210.85	1.67847	1.7395	-1.00708	0.15259	-1.61743	-0.57983	2.31934	-0.79346		11.2	-11.35
																				211.3	2.0214	-2.18597	-1.77637	3.11489	-3.5522	4.1142	-0.326	-0.20523	211.3	4.30298	-0.5188	0.27466	1.77002	-2.01416	-0.85449	1.25122	-2.56348	210.9	2.47192	2.01416	-0.91553	0.91553	-0.18311	-1.52588	2.13623	-1.58691		11.25	-12.3202
																				211.35	1.68571	-2.247	-1.74586	1.13125	-2.85029	3.10712	0.58953	-0.63248	211.35	2.47192	0.27466	-0.57983	3.32642	-2.65503	0.45776	0.21362	-3.17383	210.95	0.64087	1.92261	-0.33569	2.0752	1.09863	-0.15259	0.73242	-1.06812		11.3	-11.996
																				211.4	0.37345	-1.33147	-2.14259	2.93178	-3.46064	0.42158	1.38298	-0.41886	211.4	2.7771	0.5188	-0.64087	3.87573	-1.7395	1.34277	-2.04468	-3.50952	211	0.15259	0.7019	0.24414	2.31934	1.80054	-1.64795	2.89917	0.33569		11.35	-11.9146
																				211.45	-0.69466	-0.96526	-2.02052	3.51162	-2.48408	0.75727	2.60369	0.46615	211.45	3.32642	-0.06104	-1.2207	2.56348	-2.01416	0.06104	-1.40381	-4.5166	211.05	-0.03052	1.40381	-0.18311	1.12915	0.79346	-1.49536	1.80054	-0.42725		11.4	-11.6068
																				211.5	-0.96932	-1.0263	-1.95948	5.46474	-3.33857	3.22919	1.44402	1.90048	211.5	5.00488	-1.06812	-0.67139	3.11279	-1.5564	0	-0.88501	-5.27954	211.1	-0.15259	1.43433	-0.36621	1.58691	2.86865	-0.39673	1.19019	-0.03052		11.45	-11.0702
																				211.55	-0.38949	-0.62957	-1.01344	5.55629	-3.30806	3.80903	2.93938	1.65634	211.55	3.479	0.39673	0.15259	2.62451	-1.77002	-1.43433	-1.46484	-5.76782	211.15	0.33569	1.64795	-1.06812	1.2207	1.92261	-1.12915	1.95312	0.7019		11.5	-11.3729
																				211.6	-0.69466	-0.96526	-1.22706	7.38735	-3.49116	2.55781	2.75628	0.71029	211.6	3.14331	1.5564	0.12207	1.15967	-1.70898	-0.67139	-1.25122	-6.073	211.2	0.76294	0.67139	-0.45776	1.49536	1.83105	-1.19019	2.41089	-0.82397		11.55	-10.8286
																				211.65	-1.64071	-2.49114	-0.55567	3.81679	-1.04976	3.25971	3.76336	1.86996	211.65	3.75366	2.04468	-1.70898	2.41089	-2.04468	0.64087	-0.7019	-7.44629	211.25	2.19727	-0.27466	-0.7019	1.5564	1.98364	-0.27466	2.50244	-1.46484		11.6	-11.1542
																				211.7	0.00724	-3.65081	-1.16602	3.05385	-2.30098	1.52021	1.96282	0.49667	211.7	2.44141	1.70898	-2.50244	3.60107	-0.97656	0.09155	1.5564	-9.18579	211.3	0.30518	1.67847	-1.70898	-0.12207	1.49536	-0.45776	2.38037	-0.27466		11.65	-11.5547
																				211.75	2.75382	-3.92547	-0.55567	5.52578	-2.54512	-0.0667	0.28435	0.64926	211.75	2.2583	1.28174	-3.17383	3.72314	-2.16675	0.12207	2.41089	-5.34058	211.35	-1.46484	1.40381	-1.52588	1.09863	0.85449	-1.37329	2.74658	-1.64795		11.7	-11.645
																				211.8	2.78434	-2.88787	1.73315	5.00698	-2.33149	0.05537	1.53557	2.26669	211.8	0.94604	3.32642	-4.63867	2.80762	-1.83105	-1.09863	1.31226	-4.36401	211.4	-1.06812	1.52588	-1.64795	1.67847	1.15967	-1.34277	2.31934	-0.64087		11.75	-11.0626
																				211.85	2.87589	-3.77288	2.92333	4.5187	-4.13203	2.46626	-0.35652	2.75497	211.85	1.77002	3.26538	-4.66919	1.12915	-1.25122	-1.34277	0.76294	-5.09644	211.45	-1.43433	2.16675	-1.34277	1.7395	2.59399	0.15259	1.83105	-0.09155		11.8	-10.9126
																				211.9	0.25138	-3.92547	1.70263	3.84731	-1.75166	2.49677	0.83367	4.03671	211.9	0.91553	2.13623	-3.50952	0.45776	-2.19727	-0.94604	1.25122	-5.58472	211.5	-1.46484	1.98364	-1.67847	0.82397	2.28882	0.09155	1.7395	-0.5188		11.85	-11.102
																				211.95	4.37125	-1.85027	1.15331	3.57265	-2.42305	0.6352	1.99334	5.65414	211.95	1.15967	2.13623	-4.08935	2.89917	-2.65503	-0.33569	0.48828	-7.35474	211.55	-0.06104	2.50244	-1.12915	0.54932	1.43433	-0.15259	1.34277	0.39673		11.9	-11.4339
																				212	2.50968	-1.39251	2.28246	5.19008	-3.15547	0.78779	2.90886	5.31845	212	2.80762	1.12915	-5.43213	0.73242	-2.31934	-2.01416	0.97656	-8.05664	211.6	0.03052	1.80054	-0.09155	0.45776	1.2207	1.49536	1.46484	-0.27466		11.95	-11.7365
																				212.05	-0.02328	-3.89495	2.37402	4.09145	-1.9958	-0.31084	0.04021	5.37948	212.05	1.98364	0.67139	-5.12695	1.80054	-2.89917	-1.37329	1.86157	-5.52368	211.65	-0.57983	1.43433	-2.99072	1.12915	1.25122	1.5564	1.25122	-0.24414		12	-11.8637
																				212.1	1.13639	-3.77288	0.23779	4.48818	0.7813	-1.19585	-0.57014	2.81601	212.1	1.31226	1.67847	-4.60815	2.80762	-2.65503	0.33569	0.94604	-4.82178	211.7	-0.64087	1.7395	-1.67847	2.10571	1.2207	-1.7395	1.25122	-0.12207		12.05	-12.5351
																				212.15	2.47916	-2.21648	1.73315	6.07509	-0.19526	-2.78277	-0.72273	3.3348	212.15	2.83813	-0.24414	-2.89917	3.87573	-1.58691	-0.73242	-0.21362	-4.02832	211.75	0.57983	1.43433	-0.24414	1.12915	0.64087	-1.00708	1.43433	-0.27466		12.1	-13.2217
																				212.2	1.89933	-2.94891	1.94677	3.57265	-0.19526	0.6352	-1.05842	3.21273	212.2	3.96728	-1.12915	-2.86865	4.63867	-2.04468	-1.09863	0.76294	-5.76782	211.8	0.06104	1.2207	0.42725	2.01416	0.45776	-0.42725	2.68555	-1.06812		12.15	-13.5867
																				212.25	1.65519	-1.69769	2.25195	3.42006	-0.74458	1.97797	-0.75325	2.26669	212.25	4.30298	0.18311	-3.84521	4.39453	-2.47192	0.06104	-1.67847	-5.7373	211.85	-0.18311	2.22778	1.92261	1.34277	0.15259	-1.40381	1.92261	-0.30518		12.2	-14.0177
																				212.3	0.2819	-1.30096	2.43505	2.9623	-3.09443	0.02485	0.77263	1.5953	212.3	3.57056	0.48828	-0.09155	2.01416	-3.08228	3.8147	0.79346	-5.58472	211.9	0.64087	1.7395	0.45776	1.43433	1.98364	-1.0376	0.97656	1.40381		12.25	-12.9102
																				212.35	0.15983	-2.39959	3.07592	4.12197	-0.07319	-2.99639	-0.08186	2.02255	212.35	3.17383	1.83105	0.5188	1.80054	-0.82397	4.69971	2.89917	-5.49316	211.95	-0.42725	1.43433	-0.30518	2.92969	2.13623	-0.06104	1.92261	1.0376		12.3	-12.5071
																				212.4	-1.06087	-1.78924	1.64159	3.11489	0.17095	-3.48467	-2.5843	3.70102	212.4	2.41089	1.12915	0.15259	0.45776	-2.99072	3.63159	2.99072	-4.97436	212	-0.06104	2.31934	-0.03052	2.53296	1.2207	0.61035	1.15967	-0.33569		12.35	-13.2942
																				212.45	0.8007	-1.0263	1.51952	3.20644	-1.41597	-2.20293	-2.24861	3.39584	212.45	2.22778	0.27466	-1.89209	-0.42725	-3.08228	4.30298	3.08228	-6.22559	212.05	0.09155	1.83105	0.5188	2.68555	0.94604	-1.15967	1.95312	-0.33569		12.4	-13.3336
																				212.5	0.89225	0.0113	1.09228	3.42006	-1.26338	-2.11138	-2.52327	-0.44938	212.5	0.15259	0.91553	-5.5542	-0.21362	-2.83813	3.78418	3.66211	-3.78418	212.1	1.19019	0.85449	0.45776	1.40381	1.80054	-2.86865	0.42725	0.27466		12.45	-12.7665
																				212.55	-1.2745	-2.49114	0.45141	4.06093	-0.86665	-0.46343	-2.30964	-0.78507	212.55	1.7395	1.80054	-4.02832	-0.21362	-1.80054	2.65503	2.65503	-2.65503	212.15	1.19019	2.10571	-0.61035	1.70898	2.31934	-3.17383	1.28174	-0.85449		12.5	-13.2573
																				212.6	-1.33553	-4.96307	2.43505	3.1454	-1.17183	-1.34844	-1.76033	-0.51041	212.6	3.11279	2.31934	-2.34985	0.79346	-3.38745	3.63159	2.16675	-1.86157	212.2	-0.42725	2.41089	0.21362	1.70898	2.2583	-0.42725	2.31934	0.24414		12.55	-13.031
																				212.65	-0.57259	-3.95599	1.70263	0.73452	1.17803	-1.13482	-0.57014	-1.45646	212.65	2.68555	3.26538	-2.34985	-0.45776	-2.50244	2.74658	1.31226	-3.72314	212.25	0.21362	1.86157	-0.97656	0.48828	0	-1.2207	2.92969	-0.09155		12.6	-12.6521
																				212.7	-2.89193	-0.35491	-0.34205	2.01626	1.94097	-1.68414	-0.72273	-3.53165	212.7	2.71606	2.56348	-3.44849	0.73242	-2.28882	1.89209	0.76294	-2.89917	212.3	0.61035	0.54932	-1.40381	-0.09155	-0.79346	-0.79346	2.16675	-0.64087		12.65	-12.6597
																				212.75	-3.31918	-1.81976	-1.28809	3.4811	0.04888	-0.28033	-2.5843	-4.6608	212.75	1.86157	1.25122	-2.16675	1.7395	-2.74658	2.62451	-0.33569	-3.72314	212.35	2.0752	0.79346	-1.80054	0.88501	1.34277	-0.57983	1.70898	-0.42725		12.7	-13.1963
																				212.8	-1.12191	-0.78216	-0.73878	4.21352	0.84233	-0.79913	-1.21101	-3.77579	212.8	1.80054	-0.03052	-1.5564	2.53296	-1.40381	1.52588	0.36621	-3.50952	212.4	2.13623	1.06812	-1.64795	0.15259	1.2207	-2.04468	1.2207	-0.82397		12.75	-12.8174
																				212.85	-0.54208	-1.33147	-0.31153	4.64077	1.54424	-2.96587	0.8947	-1.24283	212.85	-0.61035	0.85449	-1.95312	-1.12915	-0.5188	0.39673	1.58691	-4.94385	212.45	-0.33569	2.59399	-1.77002	1.92261	1.00708	-1.31226	1.58691	-1.86157		12.8	-13.2421
																				212.9	-1.57967	-0.59905	-0.37257	4.88491	0.65923	-1.74517	-0.50911	-0.3273	212.9	1.09863	2.65503	-0.79346	-3.9978	-2.28882	2.9602	0.7019	-6.22559	212.5	-0.67139	2.19727	-2.2583	0.79346	2.71606	-1.77002	1.15967	-1.92261		12.85	-13.1404
																				212.95	-2.09847	-0.29388	0.54296	4.64077	-1.53804	-0.9212	-1.85188	-0.57145	212.95	0.73242	2.9602	-0.42725	-2.65503	-2.19727	1.09863	2.89917	-5.58472	212.55	0.91553	1.06812	-1.00708	1.58691	2.50244	-1.15967	1.25122	-1.12915		12.9	-13.2777
																				213	-1.91537	-0.04974	-0.61671	3.69472	-0.71406	0.08588	0.25383	0.40512	213	1.12915	3.60107	-0.12207	-4.05884	-2.04468	2.50244	3.8147	-4.15039	212.6	0.82397	1.06812	-2.65503	1.28174	0.79346	-2.13623	2.13623	-1.09863		12.95	-12.8009
																				213.05	-0.60311	1.04889	-1.13551	4.76284	0.56768	-0.55499	1.10833	1.68686	213.05	0.39673	1.92261	-1.49536	-2.86865	-1.06812	3.75366	3.38745	-3.66211	212.65	0.27466	2.04468	-1.25122	1.09863	2.10571	-2.99072	0	0.27466		13	-12.1206
																				213.1	-0.63363	-1.05682	-4.21778	4.54921	1.02544	-1.25689	0.16228	1.44271	213.1	-1.98364	0.57983	0.18311	-2.47192	-2.31934	2.65503	4.66919	-5.27954	212.7	-0.12207	2.10571	-1.25122	0.06104	3.23486	-2.80762	0.24414	0.54932		13.05	-12.3901
																				213.15	-1.36605	0.86579	-3.66846	5.34267	0.90337	-3.24053	-0.26497	1.29013	213.15	-1.77002	2.44141	-0.18311	-2.71606	-2.13623	2.22778	4.30298	-5.76782	212.75	0.15259	2.74658	-1.40381	1.15967	0.97656	-0.64087	1.0376	-0.21362		13.1	-12.8632
																				213.2	-1.91537	2.23908	-2.32569	6.50234	0.32354	-2.11138	-1.76033	2.08358	213.2	-1.12915	2.7771	0.85449	-1.31226	-3.32642	3.20435	3.05176	-5.37109	212.8	-0.45776	2.38037	-2.01416	1.0376	2.7771	-0.82397	2.28882	-2.31934		13.15	-12.7945
																				213.25	-1.94588	0.25544	-0.76929	5.9225	2.18511	-0.24981	-1.76033	2.72445	213.25	-0.21362	1.19019	-0.33569	-0.09155	-3.75366	3.23486	4.39453	-5.95093	212.85	-1.25122	2.13623	-2.28882	0.39673	3.38745	-1.52588	1.70898	-1.19019		13.2	-12.736
																				213.3	0.70914	-1.08733	1.24487	6.80751	0.35405	0.84882	-1.45515	2.87704	213.3	-1.19019	2.38037	-0.76294	-0.76294	-4.69971	1.34277	6.53076	-7.20215	212.9	-0.06104	0.94604	-1.89209	0.91553	2.62451	-1.52588	-0.12207	-1.43433		13.25	-12.1511
																				213.35	0.92277	-0.14129	1.27538	5.52578	1.36113	-0.00567	-2.64534	1.16806	213.35	-0.5188	2.86865	-2.04468	1.58691	-3.66211	0.76294	6.68335	-6.86645	212.95	0.18311	0.94604	-0.97656	1.28174	3.66211	-1.15967	1.5564	-0.97656		13.3	-12.3622
																				213.4	-0.20638	0.92682	1.24487	4.45766	1.72734	-0.95171	-2.79792	0.40512	213.4	-0.33569	2.62451	-2.9602	0.91553	-1.95312	1.92261	5.92041	-4.08935	213	0.5188	1.25122	-1.15967	0.15259	3.05176	-1.89209	2.38037	-0.64087		13.35	-12.5147
																				213.45	1.10587	0.86579	2.46557	4.61025	0.17095	-0.46343	-2.24861	-1.15128	213.45	-0.82397	1.34277	-2.41089	1.0376	-1.92261	1.28174	5.92041	-4.66919	213.05	0.97656	1.98364	-0.12207	0.36621	1.09863	-2.9602	1.7395	0.88501		13.4	-13.2472
																				213.5	-0.08431	0.13337	2.03832	6.56337	1.94097	-2.26397	-0.96687	-0.17472	213.5	-1.00708	2.65503	-2.50244	2.56348	-3.23486	0	4.45557	-4.24194	213.1	-0.57983	3.14331	-0.45776	1.83105	0.33569	-2.86865	1.67847	1.77002		13.45	-13.5498
																				213.55	-1.7933	-3.74236	3.16747	4.39663	0.38457	-0.0667	0.52849	2.14462	213.55	0.36621	3.35693	-2.68555	1.09863	-3.66211	-0.18311	3.02124	-6.16455	213.15	-1.0376	1.34277	-0.09155	1.06812	1.0376	-2.13623	2.50244	3.32642		13.5	-14.061
																				213.6	-1.70174	-2.91839	2.8623	0.88711	0.35405	-0.86016	-0.60066	2.02255	213.6	1.34277	2.38037	-2.28882	1.52588	-2.38037	0.61035	3.08228	-4.82178	213.2	-0.27466	0.73242	-0.09155	0.67139	1.67847	-2.01416	2.80762	2.13623		13.55	-14.4641
																				213.65	-2.40365	-2.46062	1.64159	1.68056	1.20855	-2.23345	0.7116	-0.23575	213.65	-0.64087	1.77002	-4.27246	-0.5188	-3.35693	1.34277	1.89209	-2.7771	213.25	-0.48828	0.57983	-0.61035	1.92261	0.5188	-2.0752	1.70898	2.13623		13.6	-14.801
																				213.7	-2.19003	-3.9865	0.02416	1.0397	-0.19526	-0.67706	-1.63826	0.74081	213.7	-2.31934	0.45776	-4.76074	0.48828	-3.69263	1.95312	2.56348	-2.44141	213.3	-0.67139	-0.03052	-0.67139	0.21362	-2.19727	-2.28882	1.40381	2.71606		13.65	-15.269
																				213.75	-1.85433	-4.53582	0.42089	2.16885	-1.01924	-0.61602	-0.53962	0.06942	213.75	-2.22778	-0.06104	-2.86865	2.44141	-1.92261	1.28174	3.72314	-2.62451	213.35	-1.40381	-1.77002	-1.06812	0.15259	-0.5188	-2.22778	1.2207	0.61035		13.7	-14.89
																				213.8	-1.09139	-3.9865	-0.12843	2.68764	-0.68354	-0.52447	0.43694	-0.29679	213.8	-2.10571	-0.61035	-3.08228	3.02124	-2.19727	0.88501	3.08228	-0.03052	213.4	-1.83105	-1.28174	-1.7395	1.64795	0.5188	-1.7395	1.46484	1.15967		13.75	-15.1889
																				213.85	3.94401	-3.2846	0.51244	3.51162	1.14751	-1.31792	-0.93635	-0.51041	213.85	-1.95312	-1.06812	-3.35693	2.04468	-3.08228	0.85449	3.14331	-0.76294	213.45	-3.32642	-0.88501	-1.77002	0.85449	-0.54932	-1.77002	1.89209	2.65503		13.8	-15.7572
																				213.9	0.31242	-0.26336	1.24487	3.72524	0.59819	-2.29449	-1.82136	-1.12076	213.9	-2.10571	-0.48828	-2.38037	2.2583	-1.95312	1.43433	0.79346	-3.23486	213.5	-3.9978	-1.37329	-0.21362	0.94604	-1.80054	-1.77002	1.43433	1.2207		13.85	-14.843
																				213.95	-2.64779	-1.33147	1.45849	1.7416	1.78838	-1.19585	-0.8448	-1.33438	213.95	-2.74658	0.27466	-2.53296	2.9602	-0.27466	0.76294	0.61035	-3.60107	213.55	-3.57056	-0.57983	0	0.76294	-1.95312	-2.41089	1.95312	0.5188		13.9	-14.8595
																				214	-3.74642	-2.12493	0.29882	-1.12705	0.14043	-1.43999	-0.29548	-0.69352	214	-2.50244	-1.49536	-1.95312	0.94604	-1.0376	1.25122	1.67847	-1.34277	213.6	-2.10571	-1.0376	-0.73242	1.49536	-2.13623	-2.53296	1.49536	1.80054		13.95	-15.597
																				214.05	-2.3121	-1.91131	1.70263	0.15469	-0.19526	-0.98223	-0.44807	-3.80631	214.05	-1.64795	-0.12207	-1.64795	0.73242	-0.54932	0.12207	1.25122	-0.73242	213.65	-1.86157	-0.73242	-0.94604	0.57983	-2.83813	-2.7771	1.95312	2.22778		14	-15.2206
																				214.1	-0.87777	-2.79632	2.80126	-0.88291	-0.04268	-1.77569	-1.82136	-3.28751	214.1	-0.30518	3.11279	-3.2959	0.42725	-0.97656	0.88501	1.67847	-1.28174	213.7	-2.2583	-1.00708	-1.46484	-0.21362	-3.87573	-1.98364	2.04468	2.16675		14.05	-14.918
																				214.15	-3.38021	-0.72112	1.42797	-0.18101	-0.59199	-1.25689	-3.89656	-4.56925	214.15	-0.39673	3.17383	-3.50952	0.5188	-3.41797	0.73242	1.7395	-3.69263	213.75	-3.38745	-1.25122	-3.14331	0.39673	-2.34985	-2.80762	1.64795	1.09863		14.1	-14.6611
																				214.2	-0.48104	1.62873	-0.06739	-0.48618	-1.11079	-0.31084	-3.43879	-3.16544	214.2	1.7395	2.28882	-2.59399	-1.25122	-2.62451	-0.61035	1.89209	-3.93677	213.8	-4.5166	-2.13623	-3.44849	-1.52588	-2.0752	-2.04468	1.09863	1.43433		14.15	-14.6497
																				214.25	-2.00692	-0.23284	-1.16602	-1.43223	0.50664	-0.34136	-2.30964	-2.21939	214.25	2.2583	1.98364	-3.50952	-1.19019	-3.23486	-2.28882	1.77002	-4.69971	213.85	-4.27246	-0.76294	-3.63159	-1.92261	-0.85449	-2.13623	0.91553	0.12207		14.2	-15.0528
																				214.3	-0.87777	-0.38543	-1.01344	-1.31016	-0.50044	-0.79913	-1.60774	-3.1044	214.3	1.80054	-1.70898	-3.2959	-1.58691	-4.11987	-1.40381	0.76294	-6.2561	213.9	-4.27246	-0.42725	-2.9602	-0.24414	-0.88501	-2.83813	1.64795	1.2207		14.25	-15.7115
																				214.35	-1.36605	-3.07098	-0.79981	-2.74448	-0.34785	-2.29449	-0.87532	-5.24063	214.35	0.82397	-7.17163	-1.64795	-0.09155	-3.72314	0.88501	-1.83105	-9.64355	213.95	-3.8147	-1.49536	-2.19727	0.15259	-1.37329	-1.95312	2.13623	2.0752		14.3	-15.9759
																				214.4	-0.81673	-2.49114	-1.59327	-1.61533	1.72734	-2.05035	-0.35652	-2.4025	214.4	0.94604	-9.15527	-0.61035	-0.21362	-4.39453	1.09863	-1.58691	-6.10352	214	-2.80762	-1.77002	-2.34985	-0.09155	-1.61743	-2.89917	2.0752	3.35693		14.35	-16.3841
																				214.45	-3.74642	-2.247	-1.77637	-1.27964	1.84941	-1.19585	0.77263	-1.67008	214.45	-0.18311	-9.97925	-0.64087	-1.06812	-5.67627	-0.24414	-1.34277	-4.69971	214.05	-3.90625	-1.61743	-2.22778	-0.27466	-2.65503	-2.68555	2.04468	2.19727		14.4	-16.2277
																				214.5	-3.50228	-2.15545	-1.56275	-1.18809	-0.19526	-1.34844	-0.60066	-2.55509	214.5	-0.76294	-8.5144	-2.56348	-2.44141	-6.2561	-0.09155	1.67847	-4.82178	214.1	-2.83813	-2.13623	-1.06812	-1.28174	-2.89917	-1.00708	1.7395	2.50244		14.45	-16.688
																				214.55	-4.32626	-1.85027	-2.99708	-0.42515	-0.01216	0.08588	-1.11946	-2.06681	214.55	-0.7019	-4.18091	-1.77002	-1.49536	-5.06592	0.57983	2.38037	-5.31006	214.15	-1.31226	-2.13623	-0.36621	-1.7395	-1.86157	-1.64795	1.31226	0.79346		14.5	-16.5812
																				214.6	-3.41073	-0.04974	-0.86085	-0.54722	4.99273	-0.31084	-0.99739	-1.3649	214.6	0.48828	-1.52588	1.0376	1.64795	-3.44849	0.94604	-0.36621	-3.57056	214.2	-1.46484	-0.67139	-0.24414	-2.13623	-0.73242	-2.13623	2.13623	0.15259		14.55	-16.1527
																				214.65	-1.30502	1.29303	-0.12843	-0.36411	5.38945	0.90986	-2.15705	-2.95182	214.65	0.48828	0	-0.82397	2.31934	-3.479	1.5564	-0.21362	-3.17383	214.25	-2.0752	-0.61035	0.15259	-2.38037	-1.95312	-1.89209	1.52588	-0.12207		14.6	-15.8793
																				214.7	-2.86141	1.44562	1.45849	-0.5167	5.05376	0.6352	-3.40828	-3.50113	214.7	0.94604	-0.27466	-0.94604	2.2583	-3.96728	1.0376	0.33569	-1.80054	214.3	-1.98364	0.12207	0.21362	-1.28174	-1.7395	-1.2207	2.04468	-1.15967		14.65	-14.9651
																				214.75	-2.64779	0.74372	0.90917	0.76504	1.78838	0.26899	-3.46931	-1.67008	214.75	-1.28174	0.21362	-1.06812	1.80054	-3.50952	2.16675	1.09863	-2.80762	214.35	-3.23486	-1.86157	1.43433	-0.36621	-3.63159	-1.92261	0.33569	-0.39673		14.7	-14.7095
																				214.8	-2.25106	-1.11785	1.55004	0.27676	2.06304	-0.79913	-1.79084	-1.67008	214.8	-2.22778	0.36621	-0.45776	1.09863	-3.75366	-0.30518	1.40381	-1.43433	214.4	-2.74658	-1.89209	0.94604	-0.97656	-3.96728	-3.479	0.27466	-0.33569		14.75	-14.4424
																				214.85	-2.70882	-1.5451	-0.86085	-0.3336	2.61235	-1.68414	-0.35652	-1.97525	214.85	-3.93677	2.01416	-0.06104	3.50952	-4.21143	-0.7019	0.79346	-0.88501	214.45	-4.76074	-0.79346	1.52588	-0.76294	-3.69263	-3.479	-0.54932	0.18311		14.8	-14.2797
																				214.9	-3.96004	-1.33147	-0.67774	1.28384	3.68047	-0.86016	-1.94343	-2.79923	214.9	-1.89209	3.96728	-0.64087	4.18091	-4.21143	-1.25122	-0.73242	-1.31226	214.5	-4.69971	0.06104	0.67139	-0.33569	-1.80054	-1.25122	-1.06812	0.5188		14.85	-14.1551
																				214.95	-4.0516	-1.17889	2.19091	2.16885	3.40581	-0.52447	-1.82136	-2.82975	214.95	-3.26538	0	-0.45776	3.90625	-3.69263	-1.12915	-1.19019	-1.86157	214.55	-2.34985	-0.57983	0	0.7019	-1.15967	-1.28174	-1.43433	-0.54932		14.9	-14.9612
																				215	-2.95296	-1.5451	1.27538	1.19228	-0.19526	-1.59258	-1.91291	-1.54801	215	-1.77002	-2.65503	-1.40381	3.69263	-3.69263	-2.31934	-1.67847	-1.12915	214.6	-0.48828	-1.5564	1.12915	-0.76294	-0.79346	-1.43433	-0.7019	-1.34277		14.95	-14.829
																				215.05	-2.09847	-2.39959	-0.92188	2.35195	0.90337	-0.9212	-2.61482	-1.27335	215.05	-0.91553	-3.17383	-0.06104	2.31934	-3.57056	-0.7019	-1.80054	-1.70898	214.65	-0.54932	-1.40381	1.09863	0.33569	-2.38037	-1.28174	-0.21362	-0.73242		15	-14.7349
																				215.1	-1.06087	-1.81976	-1.34913	2.74868	1.14751	-1.86724	-2.98103	-2.4025	215.1	-0.91553	-2.62451	-1.46484	1.61743	-1.31226	2.13623	-1.09863	-2.59399	214.7	-1.5564	-1.2207	-0.03052	0.73242	-3.54004	-0.85449	-0.21362	-0.09155		15.05	-15.1876
																				215.15	-1.09139	-0.35491	-1.16602	0.39883	3.07012	-1.71465	-4.69001	-3.40958	215.15	0.24414	-1.98364	-0.09155	3.41797	0.39673	2.53296	-0.91553	-3.17383	214.75	-3.479	-0.5188	-0.30518	-0.64087	-2.38037	-1.83105	-0.24414	-0.33569		15.1	-15.5131
																				215.2	-0.54208	-2.09441	-0.73878	0.21572	3.5584	-1.83672	-2.49275	-0.96817	215.2	-0.64087	-1.15967	-1.70898	4.36401	0.85449	2.13623	0.45776	-1.67847	214.8	-2.92969	-0.09155	0.03052	0.45776	-2.47192	-1.67847	-0.09155	1.06812		15.15	-15.6466
																				215.25	0.34293	-2.0639	-1.92896	-0.02842	4.53496	-1.83672	-0.02082	-1.85318	215.25	0.7019	-0.82397	-1.19019	2.59399	-0.27466	1.80054	1.49536	-1.12915	214.85	-3.11279	0.27466	-1.28174	0.21362	-2.83813	-2.22778	0.45776	0.94604		15.2	-15.9047
																				215.3	2.93693	-0.75164	-2.87501	0.61245	5.41997	-1.77569	-0.66169	-0.08316	215.3	2.10571	0.5188	-1.2207	3.05176	0.76294	2.99072	1.86157	-2.80762	214.9	-2.13623	0.33569	-2.10571	0.73242	-3.11279	-1.5564	0	1.77002		15.25	-15.981
																				215.35	1.44157	-3.71185	-2.47828	0.64297	4.53496	-1.6231	-2.03498	1.19857	215.35	1.95312	0.5188	-1.95312	2.38037	2.80762	3.75366	2.41089	-4.11987	214.95	-3.26538	-0.54932	-1.0376	0.64087	-2.41089	-1.09863	-1.49536	1.7395		15.3	-16.2659
																				215.4	1.10587	-5.93963	-0.76929	-1.18809	5.17583	-0.55499	-1.14997	-0.51041	215.4	0	-1.61743	-2.83813	3.35693	2.44141	2.04468	0.5188	-3.69263	215	-2.71606	0.18311	-3.38745	-0.73242	-1.5564	-1.34277	-0.48828	2.16675		15.35	-16.7452
																				215.45	-0.48104	-7.92327	0.57348	0.06313	6.42705	-1.04327	-0.57014	-0.69352	215.45	-3.78418	-2.80762	-2.41089	4.24194	1.89209	1.7395	0.64087	-2.50244	215.05	-1.09863	-0.09155	-3.05176	-0.94604	-0.61035	-1.09863	-1.0376	1.12915		15.4	-17.1407
																				215.5	-0.2369	-9.47967	-0.73878	0.49038	3.77202	-1.22637	-1.27205	-2.34146	215.5	-2.47192	-0.12207	-2.38037	2.92969	2.16675	1.7395	1.2207	-2.04468	215.1	-0.79346	-0.45776	-1.92261	-0.24414	-0.79346	-1.61743	-1.95312	2.16675		15.45	-17.6786
																				215.55	0.09879	-7.46551	0.72607	-1.37119	4.04668	-0.15826	0.43694	-1.60904	215.55	-1.0376	0.67139	-1.12915	4.11987	2.74658	2.38037	1.09863	-4.39453	215.15	0.91553	-0.64087	-2.65503	-0.48828	-0.12207	-1.77002	-1.43433	3.69263		15.5	-18.1859
																				215.6	1.19743	-6.67205	-0.9524	-1.37119	2.21563	-0.09722	1.53557	-1.45646	215.6	-1.92261	0.45776	-3.11279	4.36401	0.91553	2.74658	0.42725	-6.37817	215.2	0.39673	-0.91553	-3.78418	-1.34277	-0.5188	-1.09863	-0.91553	2.16675		15.55	-17.7256
																				215.65	1.59415	-6.2448	0.66503	-0.97446	1.42217	0.39106	1.99334	-0.663	215.65	-1.2207	0.67139	-3.50952	5.06592	1.19019	4.02832	-0.21362	-6.98852	215.25	-0.39673	-0.36621	-2.38037	-0.7019	-0.88501	-2.74658	-1.28174	1.80054		15.6	-18.336
																				215.7	3.60831	-3.62029	2.16039	-1.61533	4.10772	-0.21929	3.03093	-1.60904	215.7	-0.73242	-1.06812	-2.62451	4.88281	0.64087	3.87573	1.31226	-4.91333	215.3	-0.39673	0.09155	-2.47192	-0.54932	-0.03052	-2.19727	-1.15967	1.61743		15.65	-18.1707
																				215.75	2.26554	-4.01702	0.39037	-0.57774	3.95513	1.82539	2.57317	-1.24283	215.75	-1.19019	-1.34277	-1.64795	6.10352	0.33569	2.99072	2.31934	-4.36401	215.35	0.03052	0	-2.59399	-0.79346	0.57983	-2.31934	-2.04468	1.86157		15.7	-17.4204
																				215.8	2.23502	-5.5429	-0.40308	0.58193	5.45049	-0.34136	2.84783	-0.69352	215.8	-1.15967	1.0376	-1.43433	5.34058	1.34277	1.19019	1.49536	-5.12695	215.4	-0.33569	0.03052	-1.12915	1.19019	1.58691	-0.85449	-2.2583	1.70898		15.75	-16.7109
																				215.85	3.39469	-6.79412	1.21435	-1.46275	6.36602	0.05537	1.87127	-0.29679	215.85	-1.37329	0.18311	-0.67139	5.40161	0.64087	1.12915	2.10571	-4.97436	215.45	1.00708	0.5188	-1.5564	0.61035	0	-1.77002	-1.15967	1.46484		15.8	-17.0441
																				215.9	5.74454	-7.00774	-2.84449	-2.43931	4.16875	0.69624	1.26091	2.72445	215.9	-1.2207	2.16675	-2.22778	5.67627	-1.89209	1.61743	1.31226	-4.63867	215.5	-0.06104	-0.7019	-2.31934	-0.27466	-0.67139	-1.52588	-0.21362	2.01416		15.85	-17.8528
																				215.95	2.96745	-5.32928	-0.98292	0.55141	5.96929	-0.18877	2.39006	0.43563	215.95	-0.21362	2.59399	-1.0376	4.30298	-2.19727	1.98364	-0.45776	-5.15747	215.55	-0.48828	-0.18311	-3.20435	-1.00708	-0.06104	-1.09863	-1.67847	0.94604		15.9	-17.952
																				216	1.77726	-5.72601	0.0852	-0.79136	4.596	-1.53155	1.68816	0.46615	216	0.67139	1.64795	-2.2583	3.02124	-1.2207	1.34277	-1.77002	-5.15747	215.6	-0.94604	-0.42725	-2.56348	-1.25122	-0.61035	-1.2207	-1.80054	1.0376		15.95	-17.5565
																				216.05	0.73966	-4.56634	-1.74586	0.15469	3.98565	-1.01275	1.77971	2.72445	216.05	0.67139	1.7395	-1.52588	3.23486	-1.49536	0.7019	-2.47192	-5.31006	215.65	-1.64795	0.27466	-2.68555	-0.79346	-1.31226	-0.85449	-0.88501	2.53296		16	-18.3029
																				216.1	1.65519	-4.35271	-0.70826	0.67348	4.53496	0.78779	1.19988	0.19149	216.1	0.73242	1.89209	1.70898	2.80762	-3.08228	1.06812	-0.5188	-2.89917	215.7	-2.41089	-0.27466	-2.71606	-1.95312	-1.98364	-1.52588	-0.5188	1.98364		16.05	-17.8172
																				216.15	3.73038	-3.34563	-0.46412	1.40591	2.30718	1.52021	1.50505	-0.47989	216.15	0.24414	0.5188	-0.15259	3.54004	-3.93677	3.35693	1.31226	-1.77002	215.75	-2.2583	0.33569	0.09155	-1.86157	-1.98364	-1.98364	-1.95312	1.25122		16.1	-17.4967
																				216.2	0.25138	-2.94891	-0.70826	-0.15049	2.58184	1.09296	1.35247	0.58822	216.2	0.61035	1.61743	-0.91553	3.9978	-3.17383	1.7395	0.57983	-2.59399	215.8	-0.82397	-0.57983	-0.76294	-0.5188	-1.06812	-1.77002	-2.56348	2.38037		16.15	-17.9888
																				216.25	-1.9764	-3.25408	0.32934	-3.8126	1.94097	0.14692	2.35955	0.92392	216.25	0.36621	1.40381	0.30518	4.18091	-3.9978	1.12915	0.79346	-2.56348	215.85	-1.06812	-1.19019	-2.34985	-0.36621	-1.0376	-1.83105	-1.09863	1.70898		16.2	-18.3563
																				216.3	-0.35897	-4.841	-0.79981	-5.30796	0.68975	-0.31084	0.46746	-0.35782	216.3	1.2207	0.24414	0	4.39453	-3.8147	1.58691	1.77002	-1.28174	215.9	-1.25122	0.09155	-3.63159	0.12207	-1.46484	-1.86157	-1.28174	1.37329		16.25	-18.5763
																				216.35	0.8007	-3.22356	-1.59327	-3.75156	1.54424	-1.56207	-1.3636	0.77133	216.35	-0.15259	-2.74658	0.88501	4.24194	-1.5564	0.09155	2.74658	-2.53296	215.95	-1.0376	-1.00708	-2.2583	0.82397	-2.59399	-1.43433	-0.45776	2.2583		16.3	-18.5547
																				216.4	2.20451	-4.93255	-1.77637	-2.95811	2.79546	-1.83672	1.16936	-0.47989	216.4	0.36621	-4.54712	0.42725	0.27466	-0.61035	0.21362	2.04468	-3.17383	216	-2.13623	-1.19019	-3.75366	1.28174	-1.12915	-0.94604	-0.85449	3.05176		16.35	-17.8362
																				216.45	-0.99984	-3.74236	-1.04395	-3.59898	2.30718	-2.35552	1.53557	0.83236	216.45	-1.09863	-2.28882	0.64087	0.57983	-1.46484	1.34277	1.86157	-1.31226	216.05	-2.04468	-0.42725	-5.27954	0.61035	-1.00708	-2.50244	-1.09863	2.16675		16.4	-18.1707
																				216.5	-1.42709	-3.22356	-1.04395	-3.56846	2.42925	-0.09722	2.84783	3.36532	216.5	0.18311	0.97656	1.12915	0.27466	-0.73242	1.89209	1.09863	0.24414	216.1	-0.21362	-0.21362	-5.82886	0.57983	-0.97656	-1.80054	-1.95312	1.64795		16.45	-18.2813
																				216.55	0.00724	-3.49822	-1.31861	-3.69053	2.09356	0.57417	1.99334	4.61654	216.55	-1.86157	0.15259	0.57983	0.42725	-0.85449	1.61743	0.67139	-0.85449	216.15	0.18311	-1.0376	-5.0354	0.7019	-0.12207	-2.41089	-1.15967	1.58691		16.5	-18.1656
																				216.6	1.68571	-2.09441	-0.98292	-2.2562	3.43633	0.66572	1.29143	4.49447	216.6	-2.16675	1.28174	0.27466	1.95312	-0.67139	0.36621	1.0376	-0.27466	216.2	-1.28174	-1.15967	-4.73022	1.37329	-1.80054	-3.02124	-0.7019	0.67139		16.55	-18.5827
																				216.65	1.80778	-1.42303	-0.73878	-2.46983	4.29082	2.34418	1.38298	5.53207	216.65	-0.73242	1.58691	-1.00708	3.66211	-0.97656	1.83105	0.64087	1.25122	216.25	-1.61743	-0.33569	-4.27246	2.22778	-0.88501	-2.56348	-1.09863	2.04468		16.6	-17.9189
																				216.7	0.09879	-2.27752	0.20727	-2.74448	2.002	3.19868	0.7116	2.29721	216.7	-1.19019	1.37329	-0.91553	1.31226	-0.79346	2.50244	-0.24414	0.33569	216.3	-3.17383	-1.34277	-3.78418	1.70898	-0.33569	-1.67847	-1.15967	1.83105		16.65	-18.3614
																				216.75	0.70914	-1.14837	-0.12843	-2.10361	1.08648	3.59541	2.54265	1.74789	216.75	-1.31226	-0.12207	0.09155	0.15259	-0.76294	1.06812	-0.33569	-1.37329	216.35	-3.78418	-0.73242	-4.05884	0.7019	0.36621	-2.41089	-0.76294	1.40381		16.7	-18.8624
																				216.8	1.35001	-0.38543	0.02416	-2.40879	0.50664	1.12348	2.75628	0.86288	216.8	-1.86157	0.36621	-0.54932	0.88501	-2.16675	1.70898	0.61035	-2.59399	216.4	-2.62451	-1.15967	-3.50952	1.7395	0.15259	-1.92261	-1.67847	1.40381		16.75	-18.5598
																				216.85	2.78434	-2.46062	1.91625	-2.74448	0.29302	2.1916	1.16936	0.52719	216.85	-0.76294	1.31226	-0.39673	-0.57983	-2.0752	0.67139	0.24414	-3.32642	216.45	-2.04468	-3.17383	-3.84521	2.22778	-0.57983	-0.91553	-1.58691	1.92261		16.8	-18.9565
																				216.9	2.0214	-1.48406	3.38109	0.61245	1.02544	-0.89068	1.44402	0.8934	216.9	-0.24414	2.50244	0.09155	-1.31226	-2.10571	2.16675	0.09155	-3.50952	216.5	-1.12915	-1.25122	-4.97436	1.7395	0.85449	-1.89209	-2.0752	2.0752		16.85	-18.9133
																				216.95	1.99088	-0.99578	1.42797	0.79556	2.06304	-0.37188	0.52849	1.32064	216.95	-1.12915	1.61743	1.19019	-1.61743	-2.19727	1.34277	0.09155	-5.21851	216.55	-1.19019	-1.31226	-4.60815	0.06104	-0.54932	-2.53296	-1.58691	2.16675		16.9	-18.9412
																				217	0.06828	-3.25408	-1.22706	1.19228	3.13115	-0.18877	0.46746	1.44271	217	-1.49536	1.12915	0	-1.40381	-1.31226	-0.7019	-1.12915	-4.5166	216.6	-1.40381	-0.5188	-4.88281	1.7395	0.30518	-1.40381	-1.5564	2.2583		16.95	-17.8248
																				217.05	1.38053	-2.85735	-2.38673	-0.91343	5.45049	1.27607	0.49797	2.29721	217.05	-3.05176	-0.18311	-0.09155	-2.62451	-0.15259	0.12207	-3.38745	-3.20435	216.65	-1.0376	-0.48828	-3.84521	0.24414	0.54932	-2.16675	-0.94604	0.15259		17	-17.3009
																				217.1	0.8007	-1.88079	-1.77637	-1.61533	6.12188	1.42866	1.77971	1.65634	217.1	-3.93677	0.36621	0.24414	-0.88501	0.54932	0.54932	-2.41089	-1.49536	216.7	-0.03052	0.27466	-4.24194	0.7019	-0.57983	-2.38037	-2.28882	1.83105		17.05	-18.4682
																				217.15	0.43449	-2.64373	-2.63087	-1.31016	4.0772	2.67988	0.86419	1.56479	217.15	-3.66211	1.67847	0.39673	-0.54932	-0.12207	2.16675	-0.39673	-1.00708	216.75	-1.19019	-0.76294	-4.85229	2.9602	0.64087	-1.46484	-0.15259	2.34985		17.1	-19.2312
																				217.2	0.77018	-0.53802	-1.83741	-4.17881	1.97149	1.76435	-1.91291	1.5953	217.2	-3.57056	0.54932	-0.7019	-3.63159	1.28174	3.8147	-1.31226	-1.70898	216.8	0.09155	-1.28174	-4.79126	2.13623	0	-1.28174	-2.2583	1.89209		17.15	-19.4105
																				217.25	2.87589	-0.5075	-2.1731	-5.15537	3.28374	0.23847	-4.44587	-0.02213	217.25	-1.43433	0.91553	-1.28174	-4.11987	0.12207	2.59399	-1.83105	-1.40381	216.85	-0.45776	-1.19019	-4.82178	0.7019	-1.15967	-2.62451	-1.61743	2.2583		17.2	-18.4987
																				217.3	1.3195	-0.56853	-3.60743	-1.18809	4.68755	2.64936	-4.1407	-1.7006	217.3	-0.94604	0.85449	-1.00708	-5.0354	0.45776	1.12915	-1.34277	0.42725	216.9	-1.64795	-0.21362	-3.50952	1.0376	0.06104	-3.11279	-0.18311	2.41089		17.25	-19.1243
																				217.35	0.22086	-0.78216	-3.48536	-1.85947	5.93877	2.25263	-1.63826	-1.05973	217.35	-1.34277	-0.85449	-0.57983	-3.41797	0.24414	1.49536	0.33569	1.70898	216.95	-2.22778	-1.09863	-2.44141	0.54932	0.21362	-1.92261	-1.19019	2.19727		17.3	-18.987
																				217.4	2.87589	-0.47698	-2.99708	-3.11069	3.58892	0.02485	-2.09602	-0.96817	217.4	-4.08935	-0.42725	-0.91553	-1.89209	-0.54932	0.24414	0.61035	2.71606	217	-1.61743	-0.91553	-5.24902	0	-1.80054	-0.76294	-1.80054	2.13623		17.35	-19.3367
																				217.45	3.85246	-1.51458	-1.83741	-4.48399	1.94097	-1.68414	-1.24153	-3.04337	217.45	-3.05176	-0.5188	-0.82397	-2.2583	0.18311	1.67847	-2.38037	1.77002	217.05	-1.77002	-1.00708	-5.98144	0.64087	-0.24414	-0.30518	-0.03052	2.04468		17.4	-19.4906
																				217.5	1.99088	-0.90423	-0.61671	-2.37827	-0.40889	-1.53155	-1.79084	-2.00577	217.5	-1.92261	-1.46484	-1.40381	-2.13623	0.82397	2.13623	-1.19019	1.83105	217.1	-1.15967	-1.37329	-6.22559	2.13623	-1.52588	-0.5188	-0.39673	1.49536		17.45	-19.0989
																				217.55	-0.11483	-0.87371	-1.86793	-2.40879	1.3001	-2.05035	-2.55378	-3.28751	217.55	-2.19727	-0.67139	-1.86157	-3.14331	-0.36621	0.15259	-1.28174	0.57983	217.15	-2.74658	-1.37329	-4.48608	1.28174	-3.14331	-0.18311	-0.76294	1.0376		17.5	-19.1905
																				217.6	-0.02328	-1.51458	1.1228	-1.09653	0.10991	-1.86724	-3.25569	-3.28751	217.6	-0.15259	-2.68555	-0.57983	-3.54004	0.79346	0.39673	0.09155	0.30518	217.2	-1.64795	-0.85449	-4.08935	0.42725	-2.04468	-0.64087	-0.73242	1.61743		17.55	-20.4188
																				217.65	1.04484	-1.88079	2.5266	2.01626	0.29302	-0.61602	-2.91999	-0.1442	217.65	-1.40381	-4.57764	-0.85449	-4.94385	-0.15259	0.91553	2.13623	0.27466	217.25	0.45776	-0.48828	-4.5166	-0.09155	-3.2959	0.39673	-1.46484	1.89209		17.6	-21.2428
																				217.7	0.64811	-1.42303	1.18383	1.10073	0.14043	0.72675	-1.27205	0.40512	217.7	0.61035	-3.41797	-0.64087	-4.54712	-0.21362	1.5564	2.50244	-0.24414	217.3	0.76294	-0.48828	-5.40161	-0.48828	-2.89917	-0.45776	-0.57983	1.61743		17.65	-20.7774
																				217.75	-2.25106	0.43855	-0.09791	-1.0355	2.24614	-1.1043	0.3759	-2.21939	217.75	0.48828	-3.35693	-1.0376	-3.96728	0.45776	1.86157	0.88501	0.42725	217.35	-0.64087	-1.15967	-6.2561	0.36621	-1.37329	-1.46484	-0.61035	1.25122		17.7	-20.34
																				217.8	-4.63143	-0.41595	-0.92188	-2.98862	0.96441	0.57417	0.00969	-2.58561	217.8	0.73242	-2.92969	0.09155	-3.84521	0.54932	1.43433	0.12207	0.21362	217.4	-1.06812	-0.30518	-5.18799	1.06812	-0.48828	-0.64087	-1.67847	1.12915		17.75	-21.197
																				217.85	-3.41073	0.43855	0.2683	-2.2562	0.44561	2.46626	-1.39412	-2.28043	217.85	0.21362	-3.20435	-0.03052	-3.66211	0.24414	1.12915	0.24414	1.52588	217.45	-0.76294	0.03052	-5.79834	0	-1.09863	-1.64795	-0.48828	2.71606		17.8	-21.5937
																				217.9	-1.12191	0.5301	0.2683	-1.37119	1.45269	3.16816	-0.11238	-3.98941	217.9	-0.64087	-3.11279	-1.89209	-4.88281	0.48828	1.95312	2.2583	2.41089	217.5	0.45776	-0.67139	-6.2561	2.16675	-1.98364	-1.37329	-1.80054	1.86157		17.85	-21.4335
																				217.95	-2.40365	1.26252	-1.4712	-3.2938	-1.08027	0.78779	-0.20393	-3.80631	217.95	-0.73242	-2.62451	-0.06104	-4.05884	1.64795	4.18091	1.92261	1.83105	217.55	0.94604	-0.79346	-6.56128	1.06812	-1.25122	-0.42725	-2.01416	0.67139		17.9	-21.1868
																				218	-1.36605	2.33063	-0.86085	-3.87363	0.20147	0.69624	-0.44807	-3.50113	218	-3.08228	-2.53296	-0.61035	-2.92969	1.80054	4.60815	2.89917	1.77002	217.6	1.46484	-1.49536	-5.0354	1.31226	-0.79346	-3.17383	-2.53296	1.31226		17.95	-20.5498
																				218.05	-1.39657	2.33063	2.31298	-2.0731	2.67339	2.13056	-0.57014	0.46615	218.05	-4.05884	-2.89917	0.21362	-1.09863	1.09863	4.30298	2.9602	0.39673	217.65	1.89209	-2.19727	-5.24902	1.61743	-2.34985	-2.34985	-1.95312	2.34985		18	-20.3094
																				218.1	-1.88485	4.07013	0.48193	-3.47691	2.09356	4.26679	1.07781	-0.3273	218.1	-2.86865	-1.64795	0.30518	-0.88501	2.13623	3.66211	2.44141	1.52588	217.7	1.06812	-2.50244	-4.94385	2.74658	-1.61743	-2.31934	-2.16675	2.22778		18.05	-20.8143
																				218.15	-1.64071	1.99494	-1.07447	-1.37119	-0.4394	3.68696	1.59661	-0.08316	218.15	-4.94385	-1.5564	-1.49536	-2.56348	0.61035	2.50244	2.7771	2.41089	217.75	0.09155	-1.0376	-4.94385	1.77002	-1.95312	-0.88501	-0.67139	2.13623		18.1	-21.4081
																				218.2	-2.61727	-1.11785	1.97729	-0.30308	0.53716	2.86298	1.10833	-0.29679	218.2	-3.05176	-1.92261	-0.48828	-1.46484	-1.2207	1.52588	1.00708	2.44141	217.8	0.45776	-2.56348	-5.67627	0.39673	-0.5188	0.21362	-0.12207	1.5564		18.15	-21.0737
																				218.25	-3.19711	-0.04974	1.88573	0.03262	-0.19526	3.83955	0.92522	-0.75455	218.25	0.91553	-2.68555	0.67139	-1.25122	-1.67847	1.86157	0.97656	3.66211	217.85	0.42725	-2.01416	-5.5542	0.79346	-0.57983	-0.91553	-0.5188	2.65503		18.2	-20.4086
																				218.3	-3.74642	2.94098	0.32934	-1.31016	0.17095	4.99921	1.62712	-2.21939	218.3	0.91553	-3.44849	-0.91553	0.15259	-0.54932	1.31226	1.86157	4.73022	217.9	0.39673	-0.88501	-4.5166	-0.88501	-1.7395	-0.48828	-1.64795	2.74658		18.25	-20.6566
																				218.35	-4.14315	3.09357	0.2683	-1.46275	1.05596	4.05317	0.43694	-1.48697	218.35	-1.09863	-1.19019	0.48828	2.74658	-1.00708	1.67847	2.01416	3.84521	217.95	0.15259	-1.19019	-5.15747	-0.15259	-2.74658	-1.12915	-0.7019	1.7395		18.3	-21.3013
																				218.4	-3.77694	2.39167	-0.4336	0.27676	0.2625	2.86298	0.16228	-1.85318	218.4	-0.85449	-1.19019	-0.30518	4.79126	-0.33569	1.15967	4.54712	5.00488	218	2.16675	-0.82397	-4.79126	0.27466	-3.41797	-1.12915	-0.15259	1.28174		18.35	-21.787
																				218.45	-0.9388	2.17804	-0.00636	1.07021	-0.19526	3.22919	0.83367	-1.1818	218.45	-0.33569	-2.62451	-0.30518	3.23486	-0.42725	1.2207	3.57056	4.45557	218.05	1.09863	0.12207	-3.8147	0.09155	-2.34985	-0.76294	-1.52588	0.91553		18.4	-21.169
																				218.5	0.70914	1.47614	-1.34913	1.40591	1.33062	1.94746	1.04729	0.61874	218.5	-2.19727	-3.20435	-2.68555	0.73242	-0.61035	1.98364	0.5188	2.71606	218.1	0.73242	-0.94604	-2.53296	0	-2.47192	-0.94604	-0.64087	1.98364		18.45	-21.0813
																				218.55	-0.54208	0.04182	-1.31861	0.704	2.36821	2.98505	0.22332	-0.23575	218.55	-4.05884	-0.91553	-1.43433	-0.09155	-1.61743	1.34277	-1.92261	1.86157	218.15	1.0376	-1.12915	-3.08228	-0.21362	-3.44849	-0.73242	-0.5188	1.58691		18.5	-21.1029
																				218.6	-1.94588	-0.5075	-2.29517	3.45058	1.72734	3.07661	2.75628	-1.30387	218.6	-4.79126	-0.97656	1.67847	0.42725	-2.01416	1.09863	-0.45776	1.15967	218.2	-0.42725	-1.58691	-5.64575	0.5188	-2.2583	-0.18311	0.73242	2.56348		18.55	-21.7679
																				218.65	-1.70174	-0.59905	-1.28809	1.07021	0.56768	1.76435	0.77263	-4.05045	218.65	-3.05176	-1.89209	0.15259	1.37329	-1.00708	1.92261	0.76294	1.49536	218.25	-0.24414	-1.49536	-5.58472	0.97656	-2.50244	-0.12207	0.42725	2.71606		18.6	-21.9955
																				218.7	-0.84725	-2.55218	-1.22706	-0.24204	-0.19526	1.03193	1.04729	-3.86734	218.7	-2.92969	-2.62451	-0.09155	0.88501	-1.37329	2.50244	1.19019	2.56348	218.3	-0.39673	-1.09863	-4.30298	-0.27466	-2.16675	0.15259	-0.7019	2.59399		18.65	-21.4119
																				218.75	-1.21346	-3.83392	-1.4712	0.67348	-0.16475	4.14472	1.10833	-5.24063	218.75	-3.44849	-1.7395	-0.42725	0	-3.17383	3.14331	0.36621	1.67847	218.35	-1.09863	-0.7019	-3.35693	-0.7019	-0.91553	0.15259	-0.45776	0.85449		18.7	-20.7697
																				218.8	-2.03744	-0.26336	-1.01344	-0.02842	-0.10371	4.51093	-0.08186	-5.63736	218.8	-2.83813	-2.16675	-1.34277	-1.40381	-2.01416	2.83813	0.06104	1.43433	218.4	0.15259	-0.27466	-4.21143	0.15259	-1.43433	-0.73242	-0.88501	0.76294		18.75	-21.3216
																				218.85	-0.17587	1.29303	-0.79981	-0.02842	-0.86665	3.65644	0.52849	-5.54581	218.85	-1.06812	-1.86157	-1.89209	-1.7395	-3.75366	1.52588	-0.21362	2.34985	218.45	1.0376	-0.94604	-5.79834	-0.48828	-1.19019	-0.64087	-1.64795	1.5564		18.8	-21.0927
																				218.9	-0.7557	1.65924	-0.92188	0.82607	-1.81269	3.32075	0.46746	-4.81339	218.9	-0.42725	-2.86865	-2.2583	0	-2.86865	2.56348	1.25122	4.82178	218.5	0.76294	-1.43433	-4.3335	-1.67847	-0.39673	-0.94604	-0.79346	2.38037		18.85	-21.0838
																				218.95	-1.15243	0.5301	-0.49464	2.41298	-1.41597	1.58125	0.86419	-4.59977	218.95	0.67139	-2.13623	-1.00708	1.43433	-2.44141	3.02124	3.32642	3.479	218.55	-0.06104	-1.80054	-3.50952	-0.12207	0.33569	0.09155	-0.30518	2.13623		18.9	-21.7667
																				219	-0.81673	3.09357	-0.2505	0.58193	-0.2563	1.18452	2.75628	-4.44718	219	1.0376	-2.41089	-1.86157	1.49536	-2.71606	-0.15259	3.60107	0.91553	218.6	0.91553	-0.76294	-2.53296	-0.03052	0.18311	-0.06104	-0.42725	1.2207		18.95	-22.2931
																				219.05	-1.39657	3.27668	0.02416	-0.60825	-0.74458	1.88642	2.35955	-6.70548	219.05	-0.09155	-2.10571	0	0.18311	-3.35693	-0.21362	2.83813	0.36621	218.65	1.06812	-1.31226	-1.40381	0.27466	0.39673	-0.64087	-1.2207	2.22778		19	-21.7921
																				219.1	-1.4576	3.4903	0.84814	1.34487	-1.66011	0.66572	0.86419	-7.19376	219.1	-0.42725	-2.38037	-0.54932	0.09155	-1.43433	0.82397	2.92969	0.03052	218.7	-0.39673	-1.43433	-2.62451	2.04468	-0.03052	-0.24414	-1.7395	1.7395		19.05	-22.0057
																				219.15	1.04484	3.91755	1.45849	0.49038	-1.11079	1.12348	0.95574	-6.33927	219.15	-1.12915	-2.28882	-2.89917	1.58691	-2.47192	1.64795	2.28882	0.03052	218.75	0.57983	-1.64795	-2.59399	1.28174	0.21362	0.61035	-0.09155	2.80762		19.1	-22.2295
																				219.2	-0.48104	1.99494	-0.89137	0.06313	0.04888	1.36762	1.16936	-6.98013	219.2	-1.80054	-1.89209	-2.44141	0.82397	-4.57764	2.53296	2.62451	2.56348	218.8	1.37329	-0.85449	-1.86157	0.64087	-1.46484	-1.15967	-0.67139	2.86865		19.15	-22.0884
																				219.25	0.67863	0.46906	-0.18946	1.0397	0.38457	0.4521	-0.20393	-4.99649	219.25	-1.15967	0.79346	0.73242	-1.58691	-2.2583	2.01416	2.41089	1.61743	218.85	1.15967	-0.61035	-2.28882	1.37329	-1.46484	-1.28174	-0.88501	2.56348		19.2	-22.6695
																				219.3	-0.26742	-0.08025	-1.62379	1.31435	0.23198	0.87934	-0.44807	-4.29459	219.3	-0.88501	-0.12207	1.00708	-1.28174	-2.86865	2.68555	3.72314	0.30518	218.9	0.57983	-1.2207	-3.14331	1.34277	-1.77002	-0.33569	-0.45776	2.9602		19.25	-22.3516
																				219.35	0.70914	1.59821	-1.53223	1.25332	1.54424	1.18452	2.39006	-5.11856	219.35	-1.06812	-0.06104	0.15259	0.82397	-1.28174	2.74658	3.50952	0.33569	218.95	-0.91553	-1.19019	-4.02832	0.57983	-0.79346	-1.95312	-0.06104	2.56348		19.3	-21.4895
																				219.4	1.74674	3.36823	-4.09571	0.1852	2.18511	0.90986	2.02385	-5.91202	219.4	-0.09155	1.12915	-1.70898	1.89209	-0.39673	2.92969	2.10571	-1.49536	219	-0.09155	-1.58691	-3.60107	1.28174	0.12207	-1.80054	-0.73242	1.12915		19.35	-21.7489
																				219.45	1.62467	2.2696	-3.82105	-0.15049	2.12407	1.00141	1.44402	-6.12564	219.45	-0.09155	0	-2.89917	2.86865	-4.36401	2.50244	0.42725	-2.99072	219.05	1.25122	-1.61743	-2.99072	-0.61035	-0.85449	-1.34277	-0.36621	1.09863		19.4	-23.1628
																				219.5	1.5026	2.63581	-3.24122	-0.42515	2.39873	1.58125	-0.90583	-6.61393	219.5	1.98364	-1.25122	-0.7019	3.72314	-3.479	2.71606	-0.67139	-1.31226	219.1	-0.12207	-0.67139	-3.20435	-0.09155	-0.39673	-1.58691	-0.30518	2.22778		19.45	-23.5647
																				219.55	-0.05379	3.70392	-1.62379	-0.39463	1.11699	1.42866	-1.21101	-7.89566	219.55	1.95312	-0.21362	-0.12207	3.11279	-2.16675	2.65503	-0.85449	0.76294	219.15	0.15259	-0.88501	-3.87573	0.79346	-0.91553	-2.50244	-1.67847	2.22778		19.5	-23.6079
																				219.6	-2.09847	2.57477	-1.25758	-0.57774	3.83306	2.25263	1.4135	-7.04117	219.6	0.79346	0.15259	0.82397	2.65503	-2.41089	2.16675	-0.64087	3.66211	219.2	0.97656	0.57983	-2.68555	-0.73242	-2.22778	-0.61035	-0.88501	0.76294		19.55	-23.3065
																				219.65	-1.82381	-0.11077	0.0852	1.13125	2.15459	1.70332	-0.11238	-3.89786	219.65	1.46484	-0.36621	0.76294	4.21143	-4.05884	2.0752	0.57983	1.40381	219.25	0.91553	1.00708	-3.2959	-0.03052	-2.31934	-0.7019	-0.45776	0.7019		19.6	-22.8627
																				219.7	-2.28158	-1.81976	-0.21998	2.01626	3.10064	1.06245	-1.82136	-4.56925	219.7	2.2583	-0.7019	0.36621	5.0354	-2.38037	3.23486	0.03052	0.06104	219.3	0.64087	0.24414	-2.19727	0.88501	-1.49536	-0.36621	-0.33569	2.71606		19.65	-24.175
																				219.75	-3.34969	-1.05682	-3.0276	0.73452	3.07012	1.03193	-2.82844	-2.64664	219.75	1.28174	-0.82397	-0.5188	5.31006	-1.49536	3.26538	1.19019	0.06104	219.35	0.15259	0.15259	-3.26538	0.88501	-0.5188	-0.54932	0.30518	4.24194		19.7	-24.4319
																				219.8	-3.62435	-0.47698	-2.53931	3.45058	3.40581	1.97797	-2.49275	-4.17252	219.8	1.5564	-0.18311	-0.42725	4.15039	-2.47192	2.19727	0.7019	0.79346	219.4	0.48828	-1.40381	-2.34985	0.5188	-1.83105	-0.85449	0	2.89917		19.75	-23.9944
																				219.85	-3.34969	-0.75164	0.45141	2.59609	5.32842	1.06245	-0.50911	-2.58561	219.85	2.01416	-2.31934	0.15259	4.36401	-3.05176	1.83105	0.73242	2.38037	219.45	0.48828	-1.40381	-3.11279	0	-0.73242	-0.82397	-1.49536	1.83105		19.8	-23.8368
																				219.9	-2.22054	-0.5075	-2.14259	0.91763	5.48101	-0.61602	-0.96687	-3.34855	219.9	2.86865	-2.7771	0.30518	3.75366	-0.88501	0.97656	1.86157	3.32642	219.5	0.97656	-0.5188	-2.59399	0.61035	-0.82397	-0.5188	-0.45776	1.80054		19.85	-24.0707
																				219.95	-1.7933	1.10993	-2.99708	0.91763	4.0772	-0.73809	-1.72981	-1.48697	219.95	2.44141	-0.76294	-0.33569	1.19019	-0.61035	2.9602	2.53296	2.83813	219.55	1.46484	0.03052	-3.44849	1.34277	-1.83105	-2.01416	0.73242	1.77002		19.9	-24.676
																				220	-1.03036	0.10285	-2.75294	0.12417	2.73442	-0.55499	-0.05134	0.74081	220	1.15967	-0.82397	1.67847	0.30518	-0.45776	2.44141	3.41797	1.15967	219.6	0	0.73242	-5.00488	0.39673	-1.12915	-1.49536	-0.67139	1.40381		19.95	-24.8973
																				220.05	-0.2369	-0.32439	-1.07447	0.55141	4.0772	0.72675	0.77263	-0.96817	220.05	1.09863	-2.19727	1.0376	-1.0376	0.12207	1.12915	2.2583	1.12915	219.65	-0.21362	0.15259	-4.24194	0.64087	0.06104	-2.0752	-0.94604	2.44141		20	-25.1846
																				220.1	-0.84725	0.10285	-0.34205	-0.08945	2.76494	1.73383	-2.0655	-4.44718	220.1	1.00708	-1.49536	-0.48828	0.82397	-0.97656	0.64087	0.48828	2.34985	219.7	1.28174	-1.2207	-3.90625	1.09863	0.21362	-0.54932	-1.2207	3.41797		20.05	-24.7383
																				220.15	-1.88485	0.43855	0.54296	0.58193	1.3001	-0.5855	-0.96687	-2.09732	220.15	0.76294	-4.30298	-1.40381	1.40381	-1.28174	2.01416	2.71606	0.12207	219.75	0.27466	-1.15967	-3.93677	0.85449	-1.34277	-1.0376	-1.61743	2.13623		20.1	-24.3301
																				220.2	-1.39657	-1.17889	0.45141	-0.30308	-1.66011	0.78779	1.35247	-2.49405	220.2	-1.15967	-3.96728	-0.27466	2.38037	-2.74658	1.2207	1.80054	0.42725	219.8	1.28174	-0.33569	-3.57056	0.48828	0.27466	-0.64087	0.24414	1.52588		20.15	-24.8769
																				220.25	-0.72518	-0.20232	2.0078	-1.70689	-1.35493	1.45918	1.19988	-4.05045	220.25	1.37329	-1.92261	1.89209	5.00488	-2.16675	-0.12207	2.01416	-0.91553	219.85	0.7019	-0.88501	-3.2959	0.24414	-1.7395	-0.57983	-0.06104	2.0752		20.2	-25.4339
																				220.3	-1.51864	-1.63665	0.23779	1.37539	0.20147	1.8559	1.56609	-4.41666	220.3	2.74658	-0.97656	0.7019	5.79834	-1.98364	0.12207	2.74658	-1.89209	219.9	0.64087	-0.88501	-2.83813	0.33569	-1.64795	-1.5564	-0.97656	2.59399		20.25	-25.4631
																				220.35	-2.06796	-2.52166	0.51244	2.99282	-0.62251	3.10712	0.62004	-4.69132	220.35	3.96728	0.12207	0.64087	4.21143	-3.72314	0.64087	2.74658	-2.31934	219.95	1.12915	-0.21362	-1.64795	1.70898	-0.94604	-1.52588	-1.12915	1.28174		20.3	-24.1089
																				220.4	2.05192	-2.00286	0.87865	2.29092	-0.2563	1.91694	-0.72273	-4.63028	220.4	2.99072	0.57983	0.33569	2.34985	-2.7771	1.49536	2.13623	-0.42725	220	1.46484	-0.48828	-2.41089	1.15967	-2.89917	-1.19019	-1.70898	2.01416		20.35	-23.735
																				220.45	4.61539	-2.79632	0.87865	0.61245	1.4832	-1.07378	0.95574	-4.6608	220.45	2.16675	0.5188	-1.49536	3.26538	-1.64795	1.31226	1.00708	1.80054	220.05	-0.24414	-0.79346	-3.50952	1.0376	-3.479	-2.28882	-0.33569	2.89917		20.4	-23.4655
																				220.5	1.13639	-4.62737	3.10643	0.55141	3.19219	-0.98223	0.98626	-3.9589	220.5	1.64795	1.0376	-2.31934	6.74438	-1.5564	0.21362	1.0376	1.06812	220.1	-1.40381	-1.5564	-2.65503	0.88501	-2.22778	-1.67847	-1.09863	1.80054		20.45	-23.8991
																				220.55	0.43449	-4.04754	3.53368	-1.98154	3.7415	-1.04327	1.32195	-2.95182	220.55	2.01416	0.73242	-2.16675	5.95093	-2.65503	0.12207	1.77002	1.89209	220.15	-1.09863	-1.2207	-0.33569	-0.21362	-0.91553	-0.27466	-1.0376	1.77002		20.5	-24.3276
																				220.6	0.92277	-2.09441	1.33642	-1.06602	2.002	-2.17242	1.16936	-3.16544	220.6	0	1.19019	-0.57983	3.38745	-3.54004	2.74658	1.5564	1.37329	220.2	-2.59399	-0.54932	-2.53296	1.31226	-2.0752	-0.61035	-0.30518	2.9602		20.55	-24.6162
																				220.65	0.03776	-1.57561	1.67211	-0.85239	1.91045	-0.03619	0.74212	-2.49405	220.65	-0.45776	0.18311	-1.25122	2.59399	-3.96728	5.82886	2.01416	0.15259	220.25	-3.32642	-1.77002	-4.5166	1.77002	-0.85449	-0.79346	-0.85449	2.59399		20.6	-25.088
																				220.7	1.53312	-2.03338	0.93969	-1.5543	4.19927	-0.18877	0.77263	-1.7006	220.7	1.2207	0.64087	-1.83105	0.27466	-2.92969	3.44849	2.16675	-2.56348	220.3	-2.10571	-1.89209	-4.21143	0.91553	-2.59399	-0.82397	-1.34277	2.41089		20.65	-25.5508
																				220.75	-0.26742	-0.72112	-1.44068	0.03262	2.5208	-1.71465	-1.0279	-3.07389	220.75	0.36621	-0.54932	-0.79346	-0.5188	-1.92261	1.70898	2.28882	-2.28882	220.35	-0.94604	-0.7019	-4.5166	2.92969	-1.77002	-1.83105	0.06104	0.18311		20.7	-25.7034
																				220.8	-0.20638	0.98786	-0.76929	0.15469	0.90337	-1.43999	-0.66169	-4.26407	220.8	-0.15259	-0.12207	-1.09863	3.20435	-0.48828	2.13623	1.09863	-0.06104	220.4	-3.20435	0.30518	-3.17383	2.2583	-2.89917	-2.34985	-0.30518	0.67139		20.75	-26.4536
																				220.85	-2.00692	1.10993	-0.18946	-1.92051	3.25322	-0.46343	0.34539	-2.64664	220.85	1.06812	0.48828	-1.2207	2.41089	-0.27466	2.86865	0.27466	0.06104	220.45	-2.86865	-0.21362	-3.23486	1.5564	-3.20435	-2.31934	-0.39673	1.58691		20.8	-26.4333
																				220.9	-0.60311	-0.17181	-1.77637	-2.46983	2.88701	-1.40948	1.59661	-0.63248	220.9	-0.45776	-0.15259	-1.58691	4.5166	-2.0752	0.91553	-1.2207	-1.46484	220.5	-0.91553	-1.00708	-2.59399	0.91553	-1.61743	-0.15259	-1.2207	1.46484		20.85	-26.6469
																				220.95	0.25138	-0.72112	-4.91969	-1.21861	1.23906	-1.59258	0.1928	0.80185	220.95	-0.91553	0.27466	-1.52588	5.27954	-2.2583	0.94604	-0.33569	1.31226	220.55	-1.15967	-1.09863	-2.53296	0.67139	-0.76294	-1.25122	-1.34277	0.94604		20.9	-27.1479
																				221	-0.78622	-3.9865	-1.95948	-2.19517	-1.50752	1.21503	-1.39412	-0.81559	221	-2.68555	-0.48828	-2.34985	4.76074	-3.11279	1.31226	3.8147	2.92969	220.6	-1.25122	0.27466	-2.71606	1.83105	1.06812	-1.49536	-0.76294	1.28174		20.95	-26.5579
																				221.05	-0.02328	-1.48406	-2.20362	-3.32432	-0.04268	0.17744	-2.03498	-0.8461	221.05	-1.00708	-0.61035	-1.86157	6.073	-1.19019	-0.94604	3.38745	2.80762	220.65	-0.33569	0.03052	-2.65503	2.0752	-2.13623	-1.89209	-0.03052	1.15967		21	-26.8758
																				221.1	-0.32845	-1.81976	-3.48536	-4.17881	0.10991	0.72675	-2.82844	-0.41886	221.1	-0.18311	-1.15967	-2.28882	6.40869	-1.46484	-1.19019	3.02124	2.86865	220.7	-0.45776	-1.43433	-2.56348	1.61743	-0.85449	-1.58691	-0.27466	1.7395		21.05	-26.811
																				221.15	0.00724	0.80475	-3.76002	-0.3336	-1.32441	-0.79913	-2.24861	1.35116	221.15	-0.36621	-2.38037	-2.16675	5.0354	-3.02124	-1.64795	3.2959	2.7771	220.75	-1.31226	-1.12915	-3.479	0.33569	-1.64795	-1.52588	-1.5564	2.62451		21.1	-27.8549
																				221.2	2.81486	1.7508	-3.33277	0.09365	-0.65303	-1.50103	-3.46931	-0.78507	221.2	-0.27466	-0.33569	-0.54932	4.08935	-4.02832	-1.25122	2.65503	2.04468	220.8	-1.61743	-1.92261	-3.38745	1.28174	-2.86865	-1.80054	-2.0752	2.28882		21.15	-28.3597
																				221.25	2.90641	0.43855	-3.24122	-1.24912	-1.01924	0.75727	-1.42463	-1.67008	221.25	0.12207	0	-1.19019	4.21143	-3.9978	-0.97656	2.56348	2.28882	220.85	-1.46484	-1.15967	-4.76074	1.0376	-2.04468	-1.37329	-0.42725	2.62451		21.2	-28.4576
																				221.3	2.05192	-0.81268	-1.56275	-1.5543	-0.68354	2.34418	-0.23445	-2.00577	221.3	-0.18311	-1.09863	-1.00708	4.63867	-3.50952	-1.43433	2.89917	3.35693	220.9	-1.58691	-0.09155	-3.90625	0.24414	-3.02124	-1.61743	0.73242	2.53296		21.25	-29.26
																				221.35	-0.48104	-0.78216	-0.9524	-1.5543	0.53716	2.77143	-2.5843	0.22201	221.35	-0.06104	-2.65503	-0.24414	5.0354	-2.65503	0.15259	2.31934	3.20435	220.95	-2.31934	-1.28174	-3.20435	0.42725	-2.83813	-2.19727	-1.31226	3.11279		21.3	-29.6834
																				221.4	-0.69466	-2.67425	-0.89137	-0.27256	1.45269	0.51313	-3.68293	0.58822	221.4	0.30518	-3.26538	2.13623	4.08935	-1.7395	-0.45776	2.41089	-0.09155	221	-1.25122	-1.61743	-2.89917	-0.27466	-3.26538	-2.89917	-1.19019	2.16675		21.35	-29.4266
																				221.45	-1.67123	-2.88787	-1.77637	-1.06602	2.06304	0.87934	-2.37068	-0.78507	221.45	-0.42725	-2.9602	3.20435	3.75366	-1.89209	-1.52588	3.08228	-1.15967	221.05	-2.22778	-1.86157	-2.04468	-0.61035	-2.31934	-0.5188	-0.57983	3.08228		21.4	-28.9281
																				221.5	-2.06796	-2.03338	-3.39381	1.19228	2.73442	-1.28741	-2.55378	-0.72403	221.5	-1.00708	-3.23486	3.8147	2.0752	-0.54932	-1.86157	2.16675	-2.92969	221.1	-2.41089	-1.28174	-2.71606	-1.12915	-0.88501	-0.18311	-0.97656	2.80762		21.45	-29.3121
																				221.55	-2.15951	-0.59905	-2.63087	1.2228	3.28374	-0.89068	-1.85188	2.32772	221.55	0.09155	-5.18799	2.31934	3.35693	-1.0376	-5.06592	1.06812	-3.23486	221.15	-2.01416	-0.5188	-4.39453	-2.13623	-1.52588	0.27466	-1.5564	1.2207		21.5	-29.8818
																				221.6	-2.28158	0.95734	-3.2107	1.34487	3.64995	1.42866	-1.14997	2.6329	221.6	-0.21362	-3.93677	2.13623	4.82178	-2.50244	-4.85229	0.24414	-2.74658	221.2	-2.47192	-0.76294	-3.54004	-0.64087	-1.0376	-0.48828	-1.64795	1.49536		21.55	-30.2772
																				221.65	-3.04452	0.25544	-4.58399	-1.61533	4.99273	2.61884	-4.29329	3.76205	221.65	0.33569	-0.39673	-0.27466	4.30298	-1.67847	-2.89917	1.52588	-0.18311	221.25	-1.61743	-0.09155	-1.89209	0.48828	-1.12915	-0.88501	-0.06104	3.2959		21.6	-30.4718
																				221.7	-3.31918	-0.84319	-2.90553	-1.18809	5.63359	1.88642	-1.27205	2.78549	221.7	-0.39673	2.41089	-2.53296	2.19727	-0.85449	-0.30518	1.19019	2.13623	221.3	-2.31934	1.09863	-1.86157	0.33569	-3.08228	-1.25122	-1.12915	2.89917		21.65	-30.2022
																				221.75	-3.38021	-1.08733	-2.29517	-0.88291	7.09844	1.79487	-1.97395	2.35824	221.75	-1.12915	1.5564	-1.00708	3.41797	-1.00708	-0.33569	-0.82397	1.70898	221.35	-2.0752	0.85449	-3.11279	-0.33569	-2.7771	-0.67139	-0.7019	2.47192		21.7	-30.5684
																				221.8	-3.31918	0.0113	-1.22706	-0.39463	2.06304	2.46626	0.22332	0.40512	221.8	-0.30518	1.40381	-1.00708	2.19727	-1.12915	0.15259	-0.48828	4.11987	221.4	-4.02832	-0.39673	-2.83813	1.00708	-2.62451	0.42725	-0.24414	2.47192		21.75	-30.2976
																				221.85	-2.46468	2.4527	-1.56275	1.55849	0.53716	2.25263	0.1928	0.61874	221.85	-0.76294	0.21362	-0.54932	-0.27466	-1.77002	-1.40381	-0.5188	5.06592	221.45	-3.02124	0.21362	-3.8147	1.70898	-1.83105	0.21362	-0.64087	3.02124		21.8	-29.9733
																				221.9	-0.96932	1.99494	-1.77637	1.00918	1.78838	1.30659	0.77263	0.28305	221.9	-0.42725	0.27466	2.56348	-1.77002	-1.61743	1.0376	0.5188	2.65503	221.5	-0.5188	0.06104	-3.20435	2.62451	-2.53296	0.12207	-1.46484	2.04468		21.85	-29.8284
																				221.95	-0.54208	0.43855	-4.15675	0.15469	2.06304	1.21503	-1.39412	-1.09024	221.95	1.34277	-1.61743	1.58691	0.12207	-0.21362	1.37329	0.64087	1.70898	221.55	-0.61035	-0.67139	-1.61743	2.62451	-1.7395	-0.57983	-0.21362	1.92261		21.9	-30.8075
																				222	-0.11483	1.38459	-4.06519	-1.61533	3.61943	2.31367	0.98626	-2.89078	222	1.31226	-1.34277	-0.27466	2.2583	0.33569	-0.57983	-0.48828	2.04468	221.6	-2.59399	-1.58691	-1.83105	1.77002	-2.13623	0.85449	-1.15967	1.77002		21.95	-31.915
																				222.05	-0.63363	0.04182	-5.19434	-0.66929	2.97857	1.61176	2.57317	-4.50821	222.05	1.31226	-0.36621	-1.86157	3.78418	-0.06104	0	-0.15259	2.16675	221.65	-1.95312	0.27466	-2.53296	2.47192	-0.06104	1.0376	-0.7019	1.77002		22	-32.9539
																				222.1	-0.02328	-0.93475	-4.82813	-0.60825	2.42925	0.23847	3.18352	-1.7006	222.1	1.00708	0.88501	-0.42725	2.83813	-1.92261	1.12915	0.79346	-0.15259	221.7	-1.2207	0.76294	-1.49536	1.83105	1.06812	1.77002	0.18311	2.59399		22.05	-32.4732
																				222.15	0.37345	-1.11785	-3.57691	-0.08945	2.82598	0.33002	5.19768	-2.37198	222.15	1.83105	0.57983	0.85449	0.97656	-2.0752	0.73242	1.64795	0.42725	221.75	-1.95312	1.5564	-1.67847	1.46484	0.21362	1.77002	0.73242	1.37329		22.1	-31.6747
																				222.2	1.59415	-2.09441	-1.77637	0.76504	4.32134	-0.09722	4.43474	-3.50113	222.2	-0.03052	-0.36621	1.49536	-0.64087	-0.82397	0.82397	0.18311	0.54932	221.8	-1.98364	1.67847	-2.10571	1.28174	-1.00708	2.31934	-0.03052	1.67847		22.15	-32.2469
																				222.25	0.22086	-2.21648	-1.31861	0.0021	3.07012	-0.64654	4.80095	-4.01993	222.25	-0.94604	-1.15967	-0.57983	-2.16675	-1.34277	1.95312	-2.56348	-1.19019	221.85	-3.08228	2.13623	-2.01416	-0.85449	-1.31226	2.2583	-0.64087	1.49536		22.2	-32.8267
																				222.3	-0.14535	-1.39251	-0.98292	-0.85239	-0.71406	-0.00567	4.80095	-3.59269	222.3	-0.5188	1.64795	-3.02124	-2.56348	-2.31934	1.64795	-1.37329	0.5188	221.9	-2.44141	1.77002	-2.01416	-0.06104	-2.34985	1.46484	-1.83105	2.01416		22.25	-32.5508
																				222.35	-1.57967	-0.26336	-0.21998	0.49038	0.96441	-1.19585	2.66472	-1.76163	222.35	0.36621	1.31226	-2.80762	-1.89209	-1.46484	1.49536	-1.92261	-0.57983	221.95	-1.43433	1.67847	-2.22778	-0.67139	-3.17383	1.15967	-1.98364	2.89917		22.3	-32.5292
																				222.4	-1.4576	0.1944	-1.28809	-1.21861	-0.68354	-3.45415	3.30559	-2.64664	222.4	1.06812	0.85449	-1.92261	-0.54932	-1.61743	2.0752	-2.80762	-0.82397	222	-0.82397	2.2583	-1.43433	0.79346	-3.66211	1.40381	-0.7019	3.35693		22.35	-33.4841
																				222.45	-2.3121	-0.08025	0.604	-1.64585	-0.19526	-2.35552	4.16008	-1.51749	222.45	1.09863	0.82397	0.76294	1.37329	-1.46484	1.09863	-0.57983	1.37329	222.05	-2.65503	1.34277	-1.31226	0.18311	-3.14331	1.83105	0.91553	3.35693		22.4	-33.844
																				222.5	-2.3121	1.38459	-1.99	-0.63877	1.39165	-1.77569	3.42766	-1.21231	222.5	2.04468	0.73242	5.70679	2.0752	-1.61743	1.46484	-1.58691	2.92969	222.1	-1.80054	1.5564	-2.74658	0.15259	-1.09863	1.0376	1.40381	2.50244		22.45	-34.6769
																				222.55	-2.09847	-0.41595	-3.11915	-0.36411	1.57476	1.21503	3.09197	-2.09732	222.55	1.98364	0.36621	3.93677	2.04468	-0.97656	0.03052	-1.58691	1.77002	222.15	-1.89209	-0.30518	-0.97656	-1.00708	-2.53296	1.06812	0.67139	0.73242		22.5	-34.7036
																				222.6	-1.03036	-1.23992	-2.66138	0.39883	0.99492	-1.71465	4.09905	-2.89078	222.6	0.48828	1.25122	0.7019	1.80054	-0.45776	1.0376	-2.50244	-0.12207	222.2	-1.12915	-0.15259	-1.49536	-0.67139	-3.26538	1.0376	1.80054	0.76294		22.55	-34.345
																				222.65	0.43449	0.43855	-3.48536	0.55141	0.38457	-1.68414	3.79387	-4.29459	222.65	0.88501	0.5188	-1.40381	1.49536	0.03052	1.09863	-2.10571	-1.34277	222.25	-1.40381	-0.09155	-1.80054	-0.06104	-2.47192	1.09863	2.34985	2.56348		22.6	-35.0037
																				222.7	0.25138	3.00202	-3.0276	0.94814	0.96441	-0.67706	3.58025	-1.51749	222.7	1.09863	-0.88501	-0.48828	0.57983	-1.06812	-1.25122	-0.7019	-1.00708	222.3	-2.22778	-0.21362	-2.92969	-0.57983	-0.88501	0.82397	0.73242	2.16675		22.65	-34.3005
																				222.75	-0.35897	5.19928	-1.19654	0.27676	1.36113	-0.34136	2.39006	-1.48697	222.75	1.92261	-0.39673	0.09155	0.73242	-0.03052	-1.12915	0.67139	-1.19019	222.35	-1.67847	-1.06812	-1.95312	-0.18311	0.30518	2.65503	0.85449	1.92261		22.7	-34.1161
																				222.8	2.14347	5.65705	-1.95948	0.97866	2.39873	1.18452	0.68108	-0.87662	222.8	1.15967	-0.39673	0.7019	0.24414	-0.73242	-0.21362	-0.57983	0.64087	222.4	-1.77002	-2.04468	-2.99072	0.36621	-0.30518	2.53296	1.83105	1.52588		22.75	-33.7728
																				222.85	2.41813	4.10065	-4.00416	-0.91343	1.54424	3.44282	-0.44807	-0.81559	222.85	0.45776	-2.41089	0.82397	-0.73242	-1.34277	0.48828	-1.12915	1.52588	222.45	-2.31934	-1.37329	-2.16675	0.54932	-0.39673	1.31226	0.94604	2.62451		22.8	-34.3094
																				222.9	2.05192	3.03254	-3.36329	-0.76084	1.60527	1.00141	1.19988	-0.35782	222.9	0.03052	-2.19727	1.43433	-2.50244	0.09155	-0.64087	-1.89209	3.57056	222.5	-2.38037	-0.61035	-1.37329	0.18311	0.12207	0.45776	1.77002	2.22778		22.85	-34.6311
																				222.95	3.88297	2.9715	-3.45484	0.27676	2.49028	2.49677	-0.02082	-0.44938	222.95	-0.61035	-1.43433	1.00708	-3.26538	0.39673	-0.15259	-1.00708	2.62451	222.55	-0.64087	-0.39673	-1.31226	-0.5188	-0.54932	0.03052	1.64795	1.83105		22.9	-34.7646
																				223	3.79142	2.94098	-4.67554	-1.27964	2.21563	3.74799	0.13176	-0.69352	223	-2.31934	-1.28174	1.46484	-4.54712	0.61035	1.43433	-0.97656	3.26538	222.6	-1.61743	-0.88501	-2.22778	-0.61035	-1.5564	0.54932	1.06812	1.19019		22.95	-34.832
																				223.05	3.54728	3.21564	-4.88917	-0.73032	0.53716	3.83955	0.34539	-1.60904	223.05	-1.12915	-1.49536	0.39673	-3.479	-0.18311	1.86157	-0.76294	2.71606	222.65	0.30518	-0.54932	-3.44849	0.67139	-1.5564	0.64087	0.7019	2.16675		23	-35.2173
																				223.1	5.53092	3.45978	-2.84449	1.10073	-0.31733	2.67988	2.54265	-1.21231	223.1	1.12915	-0.39673	0.30518	-4.60815	-0.67139	0.57983	-1.49536	1.80054	222.7	2.04468	-1.15967	-2.13623	0.39673	-2.83813	-0.54932	1.5564	2.56348		23.05	-35.909
																				223.15	6.93473	3.45978	-2.29517	2.56557	-2.91133	-0.73809	1.7492	-0.44938	223.15	2.47192	-1.09863	-0.91553	-7.01904	1.37329	-0.94604	-0.30518	2.19727	222.75	1.37329	0.03052	-2.28882	0.33569	-4.02832	0.06104	1.2207	1.43433		23.1	-36.0845
																				223.2	3.85246	5.29084	-3.45484	1.16177	0.10991	-1.50103	1.38298	-3.22647	223.2	1.89209	-2.10571	-0.79346	-8.94165	0.24414	0.82397	-0.30518	1.70898	222.8	0	-0.27466	-2.53296	-0.33569	-2.83813	-1.15967	0.7019	2.62451		23.15	-36.1239
																				223.25	2.69279	5.41291	-5.56055	0.49038	2.3377	1.18452	2.17644	-2.89078	223.25	0.57983	-0.21362	-1.19019	-9.09424	0.21362	1.89209	0.27466	1.37329	222.85	-0.85449	-1.0376	-2.80762	0.36621	-0.88501	0.54932	1.25122	1.92261		23.2	-36.0387
																				223.3	0.19035	5.59601	-5.01124	-0.11997	-0.28682	2.67988	0.46746	-2.12784	223.3	1.28174	-0.97656	0.57983	-9.94873	0.76294	2.71606	-0.03052	-0.7019	222.9	-1.46484	-0.42725	-2.38037	0.57983	-1.64795	1.43433	1.06812	1.5564		23.25	-35.5174
																				223.35	-1.06087	4.16169	-2.93604	-0.60825	-0.40889	2.25263	0.13176	-1.79215	223.35	0.85449	0.45776	0.64087	-6.98852	0.88501	0.73242	-1.12915	0	222.95	-0.12207	0.21362	-2.04468	0.54932	-2.16675	0.91553	1.52588	1.49536		23.3	-36.2549
																				223.4	1.92985	4.5279	-4.73658	0.49038	0.23198	0.17744	1.47454	-2.52457	223.4	0.30518	0.94604	1.5564	-2.71606	-1.43433	0.30518	-2.34985	2.0752	223	0.27466	-0.09155	-1.46484	0.67139	-3.60107	2.31934	0.64087	1.19019		23.35	-36.2892
																				223.45	3.27262	3.70392	-3.79053	0.33779	0.59819	0.78779	2.66472	-2.73819	223.45	-1.86157	-0.48828	0.64087	-0.85449	-0.91553	-0.24414	-0.18311	3.11279	223.05	1.0376	-1.67847	-1.7395	1.64795	-3.87573	0.73242	0.79346	2.47192		23.4	-36.1481
																				223.5	2.32658	4.61945	-4.15675	1.49746	1.8189	0.84882	0.46746	-0.87662	223.5	-1.31226	-1.43433	0	0.5188	-1.25122	1.64795	0.06104	3.84521	223.1	1.49536	-1.00708	-3.26538	0.36621	-2.59399	0.67139	1.80054	2.01416		23.45	-36.7381
																				223.55	-0.48104	2.4527	-5.86573	1.86367	1.75786	-0.64654	0.80315	-0.38834	223.55	-0.82397	-0.88501	-0.94604	1.34277	-0.36621	0.61035	-0.7019	2.34985	223.15	0.94604	-0.12207	-2.7771	-0.42725	-0.97656	1.7395	1.31226	1.77002		23.5	-37.6053
																				223.6	0.19035	2.91047	-5.22486	3.08437	3.43633	-0.31084	1.13884	-0.17472	223.6	1.06812	-0.85449	1.61743	1.09863	-0.36621	0.61035	-0.33569	3.63159	223.2	1.5564	-0.73242	-2.0752	-0.5188	-1.52588	0.54932	0.76294	1.80054		23.55	-37.6778
																				223.65	1.96037	2.91047	-4.4314	1.52798	2.27666	2.61884	2.20696	-2.00577	223.65	0.61035	-0.85449	0.82397	-1.00708	-0.76294	1.5564	0.82397	4.82178	223.25	0.64087	-1.40381	-1.40381	0.64087	-3.32642	2.22778	0.15259	2.19727		23.6	-37.3179
																				223.7	1.53312	2.87995	-5.10279	3.1454	1.75786	2.00849	2.51213	-2.67716	223.7	0	1.15967	0.36621	-0.88501	-1.52588	2.16675	-0.12207	5.95093	223.3	0.97656	-2.0752	-1.95312	0.5188	-3.17383	2.44141	0.67139	1.83105		23.65	-37.707
																				223.75	0.19035	2.20856	-2.29517	3.38955	3.40581	-0.52447	3.153	-2.34146	223.75	0.39673	-0.30518	-0.76294	-0.67139	-0.09155	3.32642	0.57983	5.18799	223.35	-0.03052	-1.40381	-2.41089	0.06104	-1.80054	0.15259	0.30518	0.57983		23.7	-38.2741
																				223.8	1.10587	1.7508	-1.89845	4.24404	1.51372	-1.25689	2.39006	-1.45646	223.8	0.57983	-0.06104	-0.45776	-1.95312	-0.54932	4.02832	1.92261	5.85937	223.4	-0.91553	-2.04468	-1.58691	0.03052	-0.5188	0.39673	1.00708	0.88501		23.75	-39.1693
																				223.85	2.60123	1.35407	-3.42432	2.90126	1.4832	2.55781	2.08489	-1.09024	223.85	-0.09155	-0.61035	-0.06104	-0.57983	-0.91553	3.72314	0.88501	5.5542	223.45	-0.27466	-1.0376	-2.31934	0.94604	-0.57983	2.41089	-0.45776	2.89917		23.8	-39.4058
																				223.9	1.28898	0.80475	-2.56983	1.58901	1.3001	2.7104	0.74212	-1.45646	223.9	0.39673	-1.12915	0.09155	-0.15259	-0.82397	4.73022	1.77002	8.02612	223.5	0.15259	-0.64087	-3.20435	0.61035	-0.57983	0.36621	0.06104	2.28882		23.85	-39.2036
																				223.95	3.51676	0.59113	-2.38673	0.88711	3.19219	0.6352	-0.47859	-0.72403	223.95	0.42725	-0.64087	-1.43433	-0.76294	-1.0376	3.87573	2.38037	6.92749	223.55	0.85449	-1.28174	-3.66211	-0.94604	0.30518	0.27466	-0.30518	2.59399		23.9	-39.0828
																				224	4.82902	0.40803	-1.83741	2.16885	4.56548	3.68696	-3.28621	1.22909	224	-0.79346	-0.61035	-1.46484	0	0	3.08228	1.83105	4.30298	223.6	1.58691	-2.80762	-2.80762	-1.2207	-2.19727	1.58691	-0.36621	3.35693		23.95	-39.9831
																				224.05	4.95109	1.04889	-3.60743	2.80971	5.54204	5.06025	-3.46931	1.53427	224.05	1.15967	-0.06104	0.09155	-1.28174	-0.15259	2.01416	2.80762	4.15039	223.65	2.47192	-3.8147	-2.68555	-0.18311	-2.16675	2.65503	-0.03052	3.41797		24	-39.4618
																				224.1	3.2421	-3.58978	-2.26466	1.37539	3.7415	3.16816	-3.805	-0.11368	224.1	1.12915	-0.39673	0.85449	-2.38037	-0.76294	0.54932	2.80762	5.15747	223.7	0.67139	-3.08228	-3.60107	-0.42725	-1.28174	2.68555	0.91553	2.50244		24.05	-39.4096
																				224.15	2.23502	-2.09441	-2.05103	0.49038	5.2979	1.61176	-3.65242	2.99911	224.15	-0.03052	-0.06104	1.0376	-2.80762	-0.12207	0.82397	2.74658	2.41089	223.75	0.36621	-3.11279	-3.11279	-0.85449	-1.61743	2.41089	0.36621	3.02124		24.1	-40.0213
																				224.2	3.21159	-0.75164	-2.14259	1.49746	7.64775	1.64228	-2.61482	2.75497	224.2	-2.99072	0	1.92261	-2.01416	-0.21362	2.47192	1.5564	1.43433	223.8	0.73242	-2.74658	-2.68555	0.67139	-2.56348	2.89917	-0.67139	2.34985		24.15	-40.5083
																				224.25	1.62467	-0.29388	-0.46412	2.99282	9.32622	0.90986	-1.72981	0.19149	224.25	0	-1.43433	1.80054	-3.23486	-0.33569	3.72314	1.83105	2.22778	223.85	1.40381	-1.12915	-3.32642	0.36621	-3.32642	2.16675	-0.45776	3.50952		24.2	-40.5833
																				224.3	2.7233	-0.11077	-0.83033	2.59609	7.98345	2.13056	-3.77449	-0.23575	224.3	-0.85449	-0.73242	1.34277	-2.19727	-0.24414	3.17383	1.7395	1.40381	223.9	0.94604	-2.04468	-2.13623	0.15259	-1.7395	1.58691	0.15259	1.86157		24.25	-39.463
																				224.35	5.22575	0.5301	-1.04395	1.46694	5.48101	1.45918	-2.98103	0.5577	224.35	-2.10571	-1.31226	1.58691	-0.61035	-1.2207	3.23486	2.53296	1.64795	223.95	0.54932	-2.80762	-2.10571	0.06104	-2.28882	2.89917	-0.15259	2.65503		24.3	-39.4389
																				224.4	3.79142	-0.53802	-1.80689	0.97866	4.96221	0.69624	-3.46931	2.26669	224.4	-2.47192	-1.43433	0.7019	0.39673	-1.12915	2.04468	3.93677	-1.80054	224	1.00708	-1.49536	-2.01416	0.27466	-2.41089	3.38745	-0.73242	1.61743		24.35	-40.1942
																				224.45	2.32658	-0.47698	0.87865	0.1852	5.20635	-0.89068	-4.17122	1.56479	224.45	-1.40381	-0.82397	-0.30518	-1.2207	-1.64795	2.9602	1.70898	-4.73022	224.05	1.19019	-1.98364	-1.70898	-0.82397	-1.34277	2.56348	1.89209	2.31934		24.4	-40.2934
																				224.5	3.60831	-0.17181	0.54296	-0.24204	5.69463	0.48261	-2.95051	0.80185	224.5	-1.64795	1.37329	-0.33569	-2.71606	-0.39673	2.62451	1.0376	-3.75366	224.1	1.92261	-2.0752	-1.40381	-0.27466	-0.54932	1.37329	1.7395	2.59399		24.45	-40.9355
																				224.55	4.34074	-0.32439	-0.76929	-0.85239	8.68535	-0.9212	-1.8824	0.43563	224.55	-1.09863	0.5188	-0.33569	-1.64795	-1.19019	4.11987	0.88501	-3.44849	224.15	0.42725	-1.49536	-2.0752	-1.12915	0.5188	2.62451	0.45776	2.92969		24.5	-40.7232
																				224.6	2.66227	-2.5827	-3.30225	-0.39463	8.28862	-1.53155	-1.27205	-0.3273	224.6	-2.74658	2.68555	0.39673	-1.0376	-0.61035	2.92969	0.42725	-3.69263	224.2	-1.5564	-1.31226	-2.01416	-1.34277	1.61743	2.04468	0.12207	2.19727		24.55	-40.3328
																				224.65	2.35709	-2.09441	-3.66846	-1.31016	3.5584	0.26899	-1.05842	-1.21231	224.65	-3.93677	2.13623	-0.21362	-0.91553	-0.61035	3.08228	1.64795	-4.18091	224.25	0.09155	-1.2207	-2.56348	0.18311	0.73242	3.63159	-0.24414	1.2207		24.6	-41.2877
																				224.7	2.41813	-2.0639	-3.08863	-0.30308	2.55132	0.1164	-1.51619	-1.05973	224.7	-2.92969	2.0752	-2.56348	-1.83105	-1.19019	1.43433	1.40381	-4.60815	224.3	-0.18311	-1.19019	-2.89917	0.5188	0.03052	3.78418	0.48828	2.74658		24.65	-41.7353
																				224.75	0.2819	-1.75872	-3.85157	-1.82896	4.04668	0.02485	-0.326	0.43563	224.75	-2.44141	3.63159	-1.98364	-1.98364	0.21362	1.58691	0.42725	-0.36621	224.35	-0.18311	-2.50244	-3.11279	1.31226	1.09863	2.47192	0.67139	2.71606		24.7	-41.5166
																				224.8	0.55656	1.32355	-4.30933	-0.79136	4.22979	1.30659	1.87127	2.23617	224.8	-1.34277	3.72314	-1.00708	-1.92261	-0.06104	0.94604	2.38037	2.7771	224.4	-0.64087	-1.7395	-2.89917	-0.30518	1.80054	2.2583	-0.61035	2.65503		24.75	-42.0011
																				224.85	1.68571	0.68268	-1.31861	-0.36411	4.19927	0.42158	1.53557	0.80185	224.85	0.82397	1.28174	-0.73242	-1.86157	-0.45776	0	1.7395	1.31226	224.45	-0.09155	-0.91553	-2.2583	-0.48828	1.49536	1.28174	-0.03052	2.50244		24.8	-42.0583
																				224.9	3.08952	0.37751	-1.10499	-0.79136	3.25322	0.87934	0.46746	0.67978	224.9	2.41089	0.21362	-0.12207	-0.7019	-1.64795	-1.09863	2.2583	0.91553	224.5	-1.86157	-0.61035	-2.16675	-0.57983	1.77002	1.12915	-0.76294	1.37329		24.85	-41.6743
																				224.95	2.47916	0.62165	-0.06739	-1.09653	3.5584	-0.95171	-1.94343	-0.69352	224.95	1.86157	-3.08228	-0.42725	-1.92261	-0.76294	0.64087	2.59399	-0.27466	224.55	-2.56348	-0.39673	-3.54004	1.28174	3.11279	1.5564	-1.31226	2.7771		24.9	-42.1015
																				225	2.69279	0.49958	-0.18946	-1.0355	2.79546	-0.9212	-1.60774	-1.54801	225	-0.88501	-3.90625	-0.21362	-4.21143	-1.2207	1.67847	2.34985	0.33569	224.6	-1.40381	-0.54932	-3.54004	1.46484	2.7771	2.10571	0.06104	2.2583		24.95	-42.1397
																				225.05	1.01432	-0.99578	-0.67774	-0.97446	2.85649	-1.22637	0.49797	-1.85318	225.05	-0.88501	-2.38037	-0.48828	-3.02124	-2.0752	1.31226	0.18311	0.57983	224.65	-1.00708	0.27466	-1.77002	1.49536	1.98364	1.43433	-1.00708	1.98364		25	-41.9642
																				225.1	1.5026	-1.2094	1.45849	-0.30308	3.10064	-1.80621	-0.90583	-0.41886	225.1	-0.36621	1.28174	-0.61035	-2.34985	-1.28174	1.46484	0.64087	0.88501	224.7	-0.73242	-0.39673	-2.50244	1.77002	0.61035	1.5564	0.09155	1.7395		25.05	-43.1798
																				225.15	2.84538	-1.48406	0.29882	-0.57774	2.18511	-1.43999	-1.57722	-0.02213	225.15	0.67139	-1.2207	-1.09863	-2.56348	-0.18311	-0.27466	2.10571	1.19019	224.75	-0.97656	-1.09863	-3.66211	2.53296	-0.21362	1.95312	1.34277	1.0376		25.1	-43.3553
																				225.2	4.92057	-1.2094	-0.76929	-0.69981	1.17803	-1.07378	0.34539	-0.26627	225.2	2.0752	-3.9978	-0.57983	-1.64795	-1.09863	1.7395	3.05176	2.31934	224.8	-0.73242	-1.15967	-2.13623	2.53296	0	2.2583	0.85449	1.98364		25.15	-44.1271
																				225.25	3.79142	-1.27044	-1.77637	-0.60825	1.42217	0.14692	2.51213	2.08358	225.25	-0.42725	-3.20435	-1.06812	-1.64795	-1.98364	0.94604	3.23486	3.96728	224.85	-0.57983	0.61035	-1.89209	2.86865	0.06104	3.05176	0.73242	2.86865		25.2	-43.1468
																				225.3	4.64591	-2.03338	-0.15894	-0.85239	2.97857	-0.55499	5.53337	2.26669	225.3	-2.13623	-2.31934	-2.31934	-0.36621	-1.19019	-0.06104	1.2207	2.65503	224.9	-1.7395	0.39673	-2.74658	1.43433	1.95312	2.16675	1.83105	1.06812		25.25	-42.5771
																				225.35	2.05192	-1.42303	2.46557	-2.22569	3.92461	-0.46343	5.25872	1.44271	225.35	-2.99072	-4.36401	-2.28882	-0.12207	-1.00708	-0.76294	1.92261	4.05884	224.95	-1.77002	-0.21362	-2.16675	1.92261	1.31226	2.16675	1.89209	1.70898		25.3	-43.2358
																				225.4	1.16691	-0.41595	4.11351	-1.95103	1.36113	-0.31084	3.64128	0.8934	225.4	-1.12915	-3.72314	-2.83813	0.73242	-1.7395	0.97656	1.28174	4.48608	225	-0.88501	-0.33569	-3.23486	2.68555	1.34277	3.05176	0.85449	2.0752		25.35	-43.6795
																				225.45	0.70914	-0.01922	2.19091	-2.43931	2.06304	0.90986	2.23748	1.19857	225.45	1.37329	-2.22778	-1.89209	1.12915	-0.15259	1.98364	0.42725	3.17383	225.05	-1.92261	0.24414	-1.46484	3.02124	2.10571	2.74658	-0.09155	2.31934		25.4	-44.3649
																				225.5	-0.54208	-0.38543	0.57348	-4.69761	3.13115	1.27607	3.58025	0.13046	225.5	0.06104	-2.56348	-1.52588	1.34277	-0.76294	2.50244	0.03052	2.89917	225.1	-0.09155	-0.18311	0.03052	2.56348	2.31934	0.85449	1.06812	2.0752		25.45	-44.4921
																				225.55	-1.21346	-2.61321	0.39037	-3.23277	2.21563	-0.24981	4.37371	1.0765	225.55	-0.73242	-2.38037	-1.5564	2.01416	-0.42725	1.83105	0.15259	2.80762	225.15	0	0.48828	-0.91553	2.19727	-0.03052	2.04468	1.64795	2.38037		25.5	-44.604
																				225.6	1.25846	-3.31512	1.91625	-4.02622	3.16167	0.48261	2.4511	1.0765	225.6	-2.86865	-1.15967	-0.85449	2.68555	-1.28174	1.95312	0.73242	2.9602	225.2	0.21362	0.09155	-2.83813	2.50244	0.21362	0.73242	1.7395	2.10571		25.55	-44.6587
																				225.65	1.89933	-2.36907	3.77782	-3.8126	2.94805	-1.74517	3.73284	-0.3273	225.65	-1.7395	-1.19019	-0.85449	4.54712	-0.24414	0	2.04468	2.44141	225.25	-0.67139	-0.27466	-2.74658	2.53296	1.70898	1.06812	1.00708	2.65503		25.6	-44.6065
																				225.7	3.5778	-1.14837	4.32714	-2.19517	-0.28682	-0.95171	4.25164	0.09994	225.7	-1.95312	-1.89209	1.37329	5.49316	0.36621	-1.70898	1.7395	1.98364	225.3	-0.36621	-0.7019	-2.44141	1.58691	1.83105	0.5188	1.15967	3.57056		25.65	-44.9066
																				225.75	2.41813	-3.52874	3.89989	-1.49326	0.62871	-2.11138	6.60149	0.03891	225.75	0.09155	-2.86865	2.13623	5.21851	0.06104	1.83105	1.95312	2.01416	225.35	0.67139	-0.94604	-1.31226	1.37329	1.0376	1.34277	0.12207	2.01416		25.7	-44.5429
																				225.8	1.56364	-3.92547	4.083	-1.52378	1.78838	0.48261	7.18132	0.19149	225.8	-0.03052	-4.24194	2.9602	3.35693	-0.12207	2.80762	1.06812	1.89209	225.4	1.46484	0	-1.52588	1.12915	0.42725	0.57983	0.61035	1.15967		25.75	-44.7477
																				225.85	3.51676	-4.841	5.24266	0.45986	3.28374	0.54365	6.4489	-0.17472	225.85	-0.97656	-5.70679	2.74658	1.61743	0.03052	1.43433	0.76294	1.67847	225.45	1.28174	1.00708	-2.74658	0.48828	1.19019	1.70898	1.09863	1.61743		25.8	-45.8501
																				225.9	4.37125	-4.59686	3.77782	0.0021	4.01616	-0.55499	4.89251	0.52719	225.9	0	-7.96509	3.35693	0.03052	-0.54932	2.04468	1.37329	1.43433	225.5	0.76294	0.42725	-1.46484	-0.39673	1.83105	1.34277	0.97656	2.0752		25.85	-46.2303
																				225.95	3.69987	-5.63445	3.77782	-0.91343	3.40581	0.78779	4.77044	1.65634	225.95	-0.48828	-6.13403	3.54004	-1.28174	-1.52588	1.92261	0.82397	1.34277	225.55	0.39673	-0.61035	0	-2.13623	0.5188	1.06812	1.28174	1.37329		25.9	-46.0307
																				226	4.40177	-6.15325	2.58764	-0.79136	3.10064	0.78779	3.153	1.16806	226	-1.40381	-2.50244	3.41797	-3.72314	-1.46484	0.94604	1.58691	1.77002	225.6	0.5188	0.15259	-1.34277	-1.15967	0.36621	1.43433	0.79346	2.47192		25.95	-46.5062
																				226.05	2.69279	-6.82464	1.8247	-0.88291	3.37529	1.27607	3.27507	-0.17472	226.05	-1.43433	-1.64795	2.7771	-3.60107	-1.34277	0.94604	2.16675	3.17383	225.65	0.82397	-0.03052	-1.12915	-0.15259	0.27466	1.06812	0.64087	2.68555		26	-46.3613
																				226.1	2.11295	-4.841	0.81762	-0.76084	1.63579	1.09296	4.73992	-1.3649	226.1	-0.15259	0.33569	1.89209	-0.33569	-1.19019	1.2207	1.2207	2.01416	225.7	1.80054	-0.97656	-2.13623	-0.24414	0.79346	2.28882	1.77002	2.99072		26.05	-46.2112
																				226.15	2.90641	-5.26824	1.45849	-1.88999	1.87993	1.3371	5.16716	-3.01285	226.15	0.85449	-0.64087	2.01416	0.42725	-1.2207	1.19019	2.2583	3.69263	225.75	0.42725	-0.7019	-2.2583	-1.49536	-0.76294	3.44849	1.52588	2.22778		26.1	-46.7606
																				226.2	1.65519	-4.77996	3.68627	-2.34776	2.85649	1.00141	5.35027	-2.34146	226.2	0.97656	-1.86157	2.44141	-0.61035	-0.09155	0.97656	0.39673	3.54004	225.8	-0.18311	0.45776	-0.82397	-1.86157	-1.67847	1.0376	0.42725	1.77002		26.15	-46.2507
																				226.25	2.90641	-3.00994	4.02196	-2.50034	4.74858	0.23847	5.83855	-0.87662	226.25	2.13623	-3.96728	2.62451	-0.06104	0.39673	0.94604	0.24414	4.11987	225.85	0.79346	-0.24414	-1.25122	-0.33569	-2.62451	-0.03052	0.79346	0.64087		26.2	-46.992
																				226.3	2.47916	-0.66009	3.28954	-1.24912	5.8167	0.08588	5.2282	1.5953	226.3	1.98364	-5.09644	3.54004	-0.42725	-0.30518	1.58691	-0.03052	5.49316	225.9	1.67847	-0.82397	-2.01416	-0.21362	-2.80762	-0.06104	2.04468	0.03052		26.25	-46.7962
																				226.35	3.36417	0.7132	3.53368	-0.60825	4.65703	0.08588	4.28215	0.8934	226.35	1.5564	-7.26318	4.27246	-2.28882	-1.70898	1.70898	-1.2207	5.98144	225.95	2.04468	0.27466	-1.40381	-0.67139	-3.50952	0.33569	1.00708	-1.89209		26.3	-46.4452
																				226.4	3.48624	0.43855	1.48901	-3.38535	4.71807	0.60468	4.34319	2.20565	226.4	1.49536	-7.1106	3.84521	-2.99072	-0.5188	2.83813	-0.42725	7.26318	226	1.64795	0.15259	-1.67847	-1.2207	-1.92261	0.79346	1.52588	-0.54932		26.35	-45.8298
																				226.45	1.99088	0.49958	1.1228	-1.92051	4.90117	2.95454	5.13665	2.14462	226.45	1.40381	-7.20215	2.83813	-3.75366	-0.48828	2.13623	-0.88501	5.61523	226.05	1.46484	-0.76294	-3.50952	-0.39673	-0.97656	0.61035	0.48828	-1.40381		26.4	-45.0668
																				226.5	0.70914	-1.75872	1.36694	-2.95811	5.26738	-0.55499	5.83855	3.27377	226.5	2.50244	-6.65283	0.94604	-3.17383	-0.06104	1.80054	0.64087	6.50024	226.1	0.30518	-0.33569	-0.76294	-1.70898	1.15967	0.97656	0.67139	-0.30518		26.45	-45.5271
																				226.55	4.98161	-2.36907	1.51952	-3.59898	3.5584	-0.03619	6.38787	2.6329	226.55	2.0752	-2.9602	2.56348	-0.64087	-0.45776	2.38037	-1.12915	5.34058	226.15	1.37329	-1.00708	-2.31934	-0.67139	-0.76294	1.31226	0.33569	0.30518		26.5	-46.3028
																				226.6	6.14127	-3.07098	0.54296	-2.775	3.89409	-0.5855	5.38079	1.50375	226.6	1.40381	-0.33569	2.92969	-0.7019	-0.57983	2.86865	0.33569	4.82178	226.2	2.19727	-0.88501	-0.61035	0.39673	-3.35693	1.12915	0.61035	1.40381		26.55	-46.4172
																				226.65	4.70695	-0.53802	3.65575	-1.34068	4.68755	0.1164	3.97698	0.58822	226.65	1.00708	0.36621	3.23486	1.0376	-1.25122	2.59399	1.70898	2.04468	226.25	2.04468	-0.85449	-0.5188	-0.94604	-2.74658	0.91553	1.46484	0.03052		26.6	-46.5774
																				226.7	3.88297	-1.7282	3.35057	-0.39463	3.83306	1.3371	4.12957	0.86288	226.7	2.13623	-0.03052	2.56348	0.94604	0.09155	2.41089	3.90625	0.7019	226.3	2.80762	-0.67139	-1.77002	-0.61035	-0.09155	0.76294	2.65503	-0.36621		26.65	-47.2425
																				226.75	1.47208	-0.56853	3.50316	0.06313	2.79546	1.64228	5.44182	4.46395	226.75	3.05176	-2.65503	3.69263	1.61743	-0.12207	2.59399	3.44849	0.30518	226.35	2.13623	-0.5188	-1.12915	0.27466	0.85449	0.7019	2.92969	-0.21362		26.7	-47.5413
																				226.8	1.41105	-1.7282	4.6018	0.61245	2.85649	0.33002	4.40422	1.35116	226.8	1.12915	-0.54932	4.15039	1.0376	-0.09155	1.83105	2.44141	0.79346	226.4	1.25122	1.00708	-1.64795	-0.18311	0.64087	1.00708	2.2583	0.27466		26.75	-47.3404
																				226.85	2.87589	-0.90423	4.02196	-0.18101	4.35186	-0.98223	5.44182	-0.35782	226.85	1.67847	0.12207	2.34985	0.57983	-0.42725	2.31934	1.34277	2.68555	226.45	1.31226	1.34277	-2.19727	0.7019	0.39673	0	0.21362	0.54932		26.8	-48.1033
																				226.9	4.06608	-0.14129	3.28954	0.12417	4.13823	-1.22637	4.64837	-0.35782	226.9	1.25122	-1.43433	1.46484	1.46484	-1.31226	1.19019	-1.28174	3.96728	226.5	1.5564	-0.42725	-1.92261	-0.21362	-0.42725	-0.36621	1.64795	0.57983		26.85	-48.3538
																				226.95	7.36198	-1.39251	2.46557	-1.06602	3.00908	-1.37896	5.01458	0.77133	226.95	0.82397	-2.86865	1.89209	1.89209	-0.45776	1.46484	-2.44141	3.08228	226.55	0.91553	-0.5188	-2.38037	-0.54932	-1.7395	0.03052	1.61743	0.06104		26.9	-48.8841
																				227	5.56144	-0.69061	1.36694	0.39883	5.63359	-1.83672	4.46526	1.83944	227	-0.61035	-3.02124	2.83813	-0.73242	-0.33569	2.2583	-3.20435	4.5166	226.6	1.86157	-0.15259	-3.32642	0.27466	0.27466	2.04468	0.5188	0.09155		26.95	-48.6882
																				227.05	4.52384	0.22492	2.77074	0.94814	5.45049	-0.46343	2.26799	2.84652	227.05	-0.91553	-4.3335	2.50244	-0.39673	-0.5188	2.22778	-1.40381	5.06592	226.65	1.49536	-0.42725	-1.15967	1.09863	-1.09863	1.92261	1.00708	1.09863		27	-48.9654
																				227.1	4.58488	0.80475	4.51024	0.64297	4.7791	0.54365	3.4887	4.61654	227.1	1.31226	-2.89917	3.57056	2.47192	0.88501	3.05176	0.91553	5.49316	226.7	0.21362	-1.43433	-1.64795	0.15259	-1.98364	0.79346	1.34277	-0.79346		27.05	-49.2655
																				227.15	4.85954	2.02546	4.11351	1.65005	8.16655	-0.00567	4.83147	3.24325	227.15	0.94604	-3.41797	3.38745	2.04468	-0.18311	4.15039	0.27466	4.73022	226.75	1.52588	-0.18311	-2.0752	0.94604	-1.15967	1.5564	1.64795	0.27466		27.1	-50.3896
																				227.2	5.37833	3.42926	4.23558	1.07021	5.78618	1.39814	4.37371	2.05307	227.2	1.52588	-4.63867	3.23486	2.47192	-0.61035	3.17383	-0.09155	1.95312	226.8	1.98364	0.64087	-2.59399	0.39673	-1.15967	1.77002	2.04468	0.39673		27.15	-50.7495
																				227.25	3.27262	2.4527	5.8225	1.89419	3.64995	0.78779	4.43474	2.14462	227.25	0.97656	-3.87573	3.479	0.7019	-0.27466	3.20435	-0.67139	1.5564	226.85	0.5188	-0.03052	-0.54932	-0.73242	-0.18311	-0.45776	1.77002	-0.27466		27.2	-49.5631
																				227.3	3.97453	3.24616	3.25902	1.25332	2.61235	1.52021	2.51213	1.10702	227.3	2.89917	0.45776	2.13623	0.33569	0.03052	2.56348	-0.76294	1.92261	226.9	1.0376	-0.64087	-0.97656	-0.45776	-1.83105	0.61035	1.06812	-1.06812		27.25	-49.1155
																				227.35	4.73746	3.79548	2.3435	0.36831	2.03252	3.01557	4.67888	-0.23575	227.35	2.04468	1.15967	2.92969	-0.15259	-0.42725	1.0376	-1.86157	2.89917	226.95	1.25122	0.09155	-1.89209	-0.36621	-1.95312	1.52588	0.61035	-0.97656		27.3	-49.1994
																				227.4	5.3173	3.55133	0.81762	1.10073	2.002	2.46626	4.31267	-2.43302	227.4	1.98364	1.95312	3.05176	-0.42725	0.94604	2.31934	-2.13623	2.44141	227	0.91553	0.12207	-1.64795	-0.03052	-1.61743	2.19727	0.42725	-0.15259		27.35	-49.2668
																				227.45	4.76798	3.85651	2.06884	-0.36411	1.57476	0.97089	6.05217	-2.76871	227.45	1.98364	1.92261	2.44141	0.33569	0	2.99072	-3.17383	4.88281	227.05	1.37329	1.31226	-1.64795	-0.91553	-2.7771	2.10571	0.54932	-0.36621		27.4	-49.2172
																				227.5	4.31022	3.39875	1.55004	-1.58482	1.8189	1.70332	8.06633	-1.7006	227.5	1.00708	1.15967	1.7395	0.76294	-2.22778	2.62451	-0.33569	4.63867	227.1	0.91553	0.85449	-3.02124	0	-2.01416	2.34985	0.30518	-1.28174		27.45	-49.5542
																				227.55	3.36417	0.28596	1.03124	1.16177	2.30718	1.06245	6.17424	-0.11368	227.55	0.79346	1.00708	2.7771	1.19019	-2.53296	3.78418	1.0376	4.24194	227.15	1.98364	0.33569	-3.44849	-0.48828	-0.79346	1.83105	-0.45776	-1.15967		27.5	-49.4563
																				227.6	3.5778	0.95734	2.09936	1.46694	3.25322	1.12348	4.67888	-1.60904	227.6	1.15967	0.67139	3.41797	1.31226	-2.0752	2.99072	-0.54932	5.76782	227.2	0.91553	-0.5188	-3.44849	-0.18311	-1.86157	0.21362	0.54932	0.82397		27.55	-49.825
																				227.65	4.31022	2.78839	1.18383	-1.37119	2.58184	2.00849	6.11321	-1.97525	227.65	0.03052	1.19019	3.41797	0.88501	-2.80762	1.80054	-1.28174	6.40869	227.25	0.45776	-0.5188	-3.38745	0.67139	-2.10571	0.88501	1.19019	0.12207		27.6	-50.6999
																				227.7	4.76798	1.29303	2.5266	0.27676	1.75786	0.02485	5.01458	-1.02921	227.7	0.42725	0.33569	2.92969	2.59399	-3.05176	0.15259	-0.85449	5.5542	227.3	0.67139	-0.82397	-3.69263	0.94604	-0.97656	-1.09863	-0.18311	1.12915		27.65	-51.1411
																				227.75	5.56144	-0.62957	0.11572	-2.22569	3.64995	-0.37188	2.60369	-0.3273	227.75	1.12915	0.57983	2.0752	0.67139	-3.05176	0.06104	-0.36621	5.61523	227.35	1.52588	-0.64087	-2.56348	0.09155	-1.06812	-0.57983	-0.03052	0.94604		27.7	-50.6948
																				227.8	4.82902	-3.00994	1.70263	-4.20933	4.19927	0.84882	3.153	1.90048	227.8	1.40381	0.67139	2.59399	-0.91553	-0.39673	-3.50952	0.15259	6.04248	227.4	0.88501	-0.39673	-3.2959	0.06104	-0.57983	-0.5188	0	0.03052		27.75	-50.9427
																				227.85	4.31022	-3.86443	2.64867	-0.27256	4.10772	2.43574	2.32903	1.90048	227.85	1.80054	0.06104	3.54004	0	-1.34277	-3.72314	0.09155	7.1106	227.45	0.30518	-0.12207	-5.24902	0.42725	0.18311	0.33569	-0.45776	-0.03052		27.8	-51.3814
																				227.9	2.47916	-3.43719	2.5266	-1.06602	4.47393	0.78779	0.16228	-0.29679	227.9	1.64795	-1.77002	2.9602	2.22778	-2.47192	-1.95312	-0.36621	7.96509	227.5	1.31226	1.09863	-3.41797	1.2207	0.33569	-0.79346	-1.46484	-1.37329		27.85	-51.5556
																				227.95	2.7233	-1.33147	3.41161	-1.12705	2.30718	1.6728	0.25383	-0.57145	227.95	0.91553	-2.16675	2.2583	2.34985	-1.77002	0.94604	-0.42725	8.69751	227.55	2.16675	0.64087	-1.12915	0.73242	-0.12207	-1.15967	-0.94604	0.15259		27.9	-52.0452
																				228	1.99088	-1.5451	2.46557	0.21572	1.02544	1.06245	0.65056	-0.69352	228	-0.21362	-0.12207	0.88501	3.23486	-1.34277	0.06104	0.45776	7.1106	227.6	1.52588	-0.73242	-0.39673	-0.27466	-2.0752	-1.86157	-0.57983	-1.12915		27.95	-50.8359
																				228.05	3.97453	0.46906	2.37402	-0.54722	1.23906	1.52021	2.32903	-0.93766	228.05	0.64087	-1.12915	0.36621	3.69263	-1.7395	-1.31226	-1.37329	4.66919	227.65	2.41089	-1.95312	-1.28174	0.36621	-1.86157	-1.09863	-0.88501	-0.15259		28	-50.7812
																				228.1	2.66227	-0.5075	3.38109	-0.15049	1.84941	2.06953	2.48162	-1.05973	228.1	2.89917	-1.37329	0.67139	2.71606	-3.14331	0.09155	-0.15259	4.73022	227.7	1.64795	-1.7395	-2.16675	0.03052	-1.09863	-1.12915	-0.82397	0		28.05	-50.7698
																				228.15	3.69987	0.92682	4.63231	-0.18101	2.30718	3.47334	3.6718	-2.64664	228.15	2.13623	-2.19727	0.7019	2.9602	-2.92969	-0.30518	-0.18311	4.79126	227.75	1.28174	-0.30518	-3.66211	1.0376	-0.76294	-1.00708	-0.33569	-1.2207		28.1	-50.1328
																				228.2	3.66935	1.32355	4.29662	-0.30308	3.22271	2.80195	4.25164	-2.70768	228.2	3.05176	-0.27466	0.97656	2.99072	-2.62451	-1.80054	0.76294	4.97436	227.8	0.64087	-0.64087	-2.56348	0.64087	0.03052	-1.12915	0.18311	-0.67139		28.15	-50.2307
																				228.25	3.48624	1.14045	3.13695	1.89419	1.39165	0.36054	1.77971	-1.48697	228.25	3.50952	0.30518	0.24414	2.0752	-1.19019	-0.09155	2.19727	4.66919	227.85	1.43433	-0.39673	-2.56348	-0.27466	0.33569	0.03052	-1.09863	0.79346		28.2	-51.2365
																				228.3	5.43937	2.14753	2.95385	4.42714	3.13115	2.13056	3.00042	-1.12076	228.3	3.17383	-0.88501	-0.64087	2.38037	-2.01416	0.30518	1.12915	5.0354	227.9	1.89209	-0.91553	-2.19727	0.45776	-0.79346	-0.76294	-1.67847	0.09155		28.25	-51.5607
																				228.35	1.38053	-0.41595	3.47264	1.37539	4.84014	1.94746	3.91594	-2.70768	228.35	3.20435	-2.50244	-0.06104	2.80762	-1.70898	0.88501	-0.45776	4.60815	227.95	1.00708	0.88501	-0.79346	-0.09155	-1.2207	-1.00708	-2.0752	-0.21362		28.3	-52.2181
																				228.4	1.68571	0.28596	5.33422	-3.66001	5.38945	-0.52447	3.51921	-2.55509	228.4	1.80054	-0.21362	-0.42725	0	-0.67139	-0.42725	-0.06104	5.49316	228	0.79346	-0.27466	-0.7019	-0.03052	0.12207	-0.88501	-1.95312	-0.42725		28.35	-51.857
																				228.45	1.92985	1.47614	0.97021	-1.5543	5.96929	-0.37188	1.59661	-2.21939	228.45	1.19019	1.00708	-0.42725	0.12207	-1.46484	-0.12207	0.91553	5.37109	228.05	0.94604	-0.15259	-1.52588	-0.57983	-2.53296	-1.49536	-2.0752	0.21362		28.4	-51.4501
																				228.5	2.23502	1.29303	0.17675	0.85659	4.93169	-1.19585	1.59661	0.00839	228.5	1.31226	0.12207	0.85449	0	-0.45776	0.5188	0.79346	4.36401	228.1	0.7019	0.30518	-1.46484	-0.03052	-0.5188	-0.88501	-1.12915	-1.12915		28.45	-51.7019
																				228.55	2.96745	0.74372	1.67211	1.34487	1.51372	-1.43999	0.77263	2.75497	228.55	3.20435	-0.27466	0.73242	0.73242	-4.11987	0.88501	1.31226	3.2959	228.15	0	0.36621	-1.95312	-0.33569	-0.30518	-1.12915	0.54932	2.2583		28.5	-52.1215
																				228.6	1.16691	-0.5075	1.91625	-0.24204	0.44561	-2.38604	-1.24153	2.99911	228.6	2.7771	-0.61035	-0.06104	2.10571	-4.73022	0.39673	0.67139	5.37109	228.2	0	-0.06104	-3.11279	-0.79346	-1.67847	-0.64087	0.06104	0.42725		28.55	-53.1858
																				228.65	2.0214	1.04889	2.55712	-3.20225	-0.04268	-2.50811	0.92522	0.43563	228.65	1.77002	-0.33569	-0.18311	1.64795	-4.60815	-0.33569	1.52588	4.94385	228.25	-0.36621	0.82397	-2.9602	-0.94604	-1.70898	-2.62451	0.21362	0.15259		28.6	-53.6652
																				228.7	3.12003	1.29303	3.68627	-3.53794	-0.01216	-1.43999	1.68816	-1.1818	228.7	1.98364	1.06812	0.18311	2.71606	-2.65503	-0.06104	2.56348	3.38745	228.3	0.79346	-0.06104	-3.50952	-2.19727	-1.25122	-2.71606	-0.12207	2.22778		28.65	-53.552
																				228.75	3.51676	0.43855	2.28246	-3.50742	-0.71406	-1.19585	-0.29548	-2.31095	228.75	2.59399	1.31226	0.12207	2.86865	-1.46484	0.64087	1.49536	4.36401	228.35	2.22778	-0.5188	-3.41797	-3.75366	-1.25122	-2.44141	1.5564	2.53296		28.7	-53.6575
																				228.8	4.0966	1.87287	1.58056	-3.32432	-0.59199	-1.1043	-1.05842	-2.24991	228.8	3.02124	1.77002	0.48828	1.67847	-2.2583	0.5188	1.12915	2.80762	228.4	1.28174	-0.03052	-2.74658	-2.59399	-0.7019	-2.41089	-0.24414	2.62451		28.75	-52.9861
																				228.85	3.7609	0.13337	3.71679	-1.15757	-1.17183	-0.0667	-0.96687	-2.18888	228.85	1.92261	1.46484	0.85449	1.7395	-1.77002	0.24414	0.7019	3.87573	228.45	-0.03052	-1.06812	-2.74658	-1.77002	-0.97656	-1.5564	-2.56348	2.86865		28.8	-52.6657
																				228.9	3.5778	-1.2094	5.15111	0.42934	-0.83613	-0.73809	1.26091	-2.28043	228.9	0.67139	2.22778	1.58691	0.48828	-1.15967	-0.67139	0.79346	4.36401	228.5	0.06104	-0.39673	-2.13623	-2.71606	-2.01416	-1.61743	-2.53296	2.31934		28.85	-52.9022
																				228.95	-0.02328	-1.66717	2.43505	2.04678	-2.23994	-2.01983	2.26799	-4.93546	228.95	0.39673	1.92261	1.15967	1.46484	-0.94604	-1.28174	0.73242	4.27246	228.55	1.40381	-0.64087	-3.02124	-1.2207	-2.10571	-2.28882	-2.59399	2.0752		28.9	-52.7522
																				229	-0.51156	-0.53802	0.69555	0.97866	-0.31733	-1.68414	0.74212	-2.73819	229	3.08228	-0.64087	1.34277	1.40381	-0.91553	-3.96728	0.42725	4.05884	228.6	0.57983	-0.7019	-3.38745	-1.34277	-0.76294	-1.15967	-1.92261	2.34985		28.95	-53.4058
																				229.05	0.70914	-1.85027	1.06176	-0.82188	1.84941	0.36054	0.31487	-4.142	229.05	1.43433	-3.87573	0.61035	1.0376	-0.12207	-3.17383	0.15259	3.60107	228.65	-0.97656	-0.94604	-2.50244	-1.12915	-1.28174	-1.64795	-2.53296	4.57764		29	-53.8712
																				229.1	2.20451	-0.62957	3.65575	1.2228	3.16167	0.1164	0.55901	-3.71476	229.1	0.76294	-2.31934	0.73242	1.34277	-0.64087	0.18311	0.88501	4.02832	228.7	-1.49536	0.12207	-3.20435	-1.70898	-0.64087	-0.7019	-1.83105	3.32642		29.05	-54.1484
																				229.15	4.03556	-1.17889	3.50316	0.03262	2.21563	-2.08086	1.87127	-2.28043	229.15	1.92261	-1.34277	1.70898	0.57983	1.00708	-0.94604	0.06104	3.84521	228.75	0.91553	-1.0376	-4.73022	-3.90625	-1.7395	-1.37329	-2.44141	2.28882		29.1	-53.8381
																				229.2	4.15763	-1.51458	3.0454	-0.63877	3.49736	-1.13482	2.23748	-2.9213	229.2	0.82397	-3.35693	2.16675	1.83105	1.28174	-0.7019	0.21362	3.50952	228.8	0.79346	-0.24414	-4.88281	-2.50244	-0.94604	-2.22778	-1.98364	2.2583		29.15	-54.3187
																				229.25	3.27262	-0.08025	2.28246	0.09365	1.20855	-1.50103	1.07781	-3.04337	229.25	-0.42725	-3.41797	1.09863	2.22778	-0.7019	-0.06104	0.03052	3.75366	228.85	1.25122	-0.03052	-3.75366	-2.01416	-1.28174	-0.33569	-1.5564	1.58691		29.2	-53.7796
																				229.3	4.03556	-0.93475	2.06884	-1.06602	4.0772	-3.24053	-0.35652	-2.76871	229.3	2.10571	-2.47192	-0.06104	2.92969	-0.06104	0.64087	-0.33569	3.08228	228.9	1.0376	-0.57983	-2.89917	-1.49536	-0.57983	-0.03052	-0.76294	1.00708		29.25	-53.1629
																				229.35	3.94401	0.74372	2.37402	-2.65293	4.56548	-2.325	-0.29548	-2.70768	229.35	1.34277	-2.22778	0.67139	3.20435	-0.85449	0.57983	0.91553	4.69971	228.95	-1.83105	-0.85449	-2.38037	-1.80054	-0.94604	0.76294	-0.27466	1.31226		29.3	-52.3147
																				229.4	4.61539	2.20856	1.39745	-0.97446	3.86357	-2.1419	0.43694	-1.15128	229.4	0.12207	-3.02124	0.42725	2.10571	-3.87573	0.57983	1.09863	5.76782	229	-1.43433	-0.97656	-2.2583	-1.70898	-0.42725	1.31226	-0.76294	1.83105		29.35	-53.0561
																				229.45	2.75382	0.22492	1.15331	-1.82896	0.90337	-2.23345	2.23748	-2.09732	229.45	0.30518	-1.67847	-0.94604	1.83105	-2.74658	0.91553	0.67139	6.01196	229.05	-1.28174	-0.09155	-3.05176	-0.33569	-0.76294	-0.64087	-1.43433	2.13623		29.4	-52.3961
																				229.5	2.47916	-2.00286	1.03124	-1.58482	1.63579	-2.59966	2.90886	-4.44718	229.5	2.19727	-1.58691	-0.45776	0.33569	-1.92261	1.40381	1.15967	6.86645	229.1	-0.73242	-0.30518	-3.23486	-1.2207	-1.43433	-1.25122	-0.30518	1.06812		29.45	-52.3974
																				229.55	1.83829	-3.95599	0.05468	-3.04966	0.81182	-3.1795	3.33611	-2.86026	229.55	2.13623	-2.50244	0.09155	-0.36621	-0.91553	1.34277	0.61035	7.41577	229.15	-0.76294	-0.79346	-3.17383	-2.34985	-1.43433	-1.40381	0.27466	1.49536		29.5	-53.1387
																				229.6	0.8007	-1.51458	-0.18946	-4.23985	0.14043	-1.92828	4.40422	-2.67716	229.6	2.0752	-2.68555	-0.24414	0.27466	-0.61035	0.61035	0.42725	8.66699	229.2	-0.39673	-0.30518	-1.67847	-0.73242	0.12207	-2.01416	-1.80054	3.44849		29.55	-53.9894
																				229.65	-0.35897	0.62165	0.14623	-3.2938	0.59819	-1.71465	4.92302	-3.92838	229.65	1.2207	-2.31934	-0.48828	0.67139	0.18311	-0.61035	0.97656	7.90405	229.25	0	0.73242	0.57983	-1.95312	0.06104	-1.92261	-0.39673	2.59399		29.6	-54.1356
																				229.7	-1.94588	1.38459	1.09228	-1.15757	1.36113	-2.35552	3.70232	-2.58561	229.7	1.0376	-1.5564	0.24414	1.5564	-0.5188	-0.79346	0	6.43921	229.3	0.21362	1.2207	-1.25122	-1.46484	0.09155	-1.46484	-0.64087	2.83813		29.65	-53.8953
																				229.75	0.92277	0.86579	1.03124	-0.08945	1.69683	-0.49395	1.65764	-2.15836	229.75	0.67139	-2.31934	-0.79346	2.59399	0.15259	-0.45776	-0.42725	5.92041	229.35	-2.01416	0.88501	-0.91553	-0.73242	2.44141	-0.12207	-0.73242	1.92261		29.7	-52.9887
																				229.8	1.68571	-0.11077	2.80126	0.704	1.91045	0.20795	0.74212	-3.25699	229.8	0.7019	-0.76294	0.82397	0.73242	-2.0752	-0.7019	-0.33569	6.04248	229.4	-1.86157	1.80054	-0.06104	-2.86865	0.15259	-0.36621	-1.00708	1.67847		29.75	-52.8692
																				229.85	1.62467	1.47614	3.80834	0.91763	1.57476	-1.1043	0.95574	-4.90494	229.85	0.82397	0.67139	-0.06104	-0.61035	-2.56348	0.27466	0.61035	3.20435	229.45	-0.09155	1.15967	0.64087	-3.11279	-0.48828	-2.62451	-0.54932	1.52588		29.8	-52.8666
																				229.9	1.3195	-0.78216	2.22143	-1.52378	-0.19526	-0.28033	1.90178	-3.22647	229.9	1.70898	1.00708	0.94604	0.42725	-1.77002	-0.15259	2.22778	3.41797	229.5	-0.45776	0.67139	-0.57983	-1.58691	0.76294	-2.19727	-0.91553	1.80054		29.85	-53.8623
																				229.95	0.25138	-2.18597	2.46557	-1.12705	2.18511	0.23847	2.93938	-2.55509	229.95	0.61035	0.7019	0.36621	1.2207	-1.19019	-0.7019	1.12915	4.54712	229.55	-1.12915	1.0376	-0.97656	-0.06104	-0.85449	-2.7771	-0.57983	2.31934		29.9	-55.3411
																				230	0.31242	-0.93475	3.19799	-0.57774	1.36113	-0.89068	4.37371	-2.18888	230	-0.15259	-0.5188	-0.12207	2.04468	-1.46484	-1.2207	1.31226	3.72314	229.6	-2.01416	2.47192	-1.31226	-0.61035	-1.52588	-1.95312	0	2.38037		29.95	-54.8464
																				230.05	1.10587	0.83527	2.58764	-2.71397	0.62871	-0.76861	4.49578	-2.09732	230.05	0.42725	0.06104	0.12207	1.37329	0.09155	-0.12207	2.13623	4.97436	229.65	-0.94604	0.61035	-2.83813	-3.11279	-0.21362	-1.98364	-0.18311	1.58691		30	-53.2964
																				230.1	2.20451	1.7508	1.21435	-5.33848	0.44561	-0.15826	3.39714	-2.43302	230.1	-0.09155	-1.40381	-1.25122	1.12915	-0.91553	-0.24414	2.74658	3.23486	229.7	-1.19019	1.89209	-2.83813	-3.41797	-2.01416	-1.86157	-0.12207	2.38037		30.05	-53.1858
																				230.15	2.14347	1.07941	2.22143	-4.5145	0.29302	-2.01983	3.61077	-1.42594	230.15	-0.39673	-1.95312	1.09863	0.94604	-1.58691	-0.42725	0.57983	2.9602	229.75	-1.19019	1.58691	-2.41089	-3.50952	-2.0752	-1.46484	-0.97656	2.47192		30.1	-54.011
																				230.2	-0.54208	1.17096	1.33642	-1.85947	0.68975	-2.11138	3.79387	-3.25699	230.2	-1.40381	-2.16675	1.19019	1.31226	-1.2207	-1.46484	0	3.57056	229.8	-1.5564	1.40381	-1.28174	-1.52588	-0.76294	-1.89209	-1.2207	1.37329		30.15	-53.6766
																				230.25	-0.05379	-0.14129	1.27538	-3.01914	0.96441	-1.95879	2.6342	-1.7006	230.25	-0.48828	-2.22778	1.06812	-2.71606	-0.5188	-0.09155	-0.5188	4.18091	229.85	0	0.30518	-2.44141	-0.64087	-0.79346	-1.58691	-1.61743	1.5564		30.2	-54.0568
																				230.3	-0.72518	-1.05682	2.46557	-4.69761	-0.07319	-0.79913	3.36663	-3.28751	230.3	1.09863	-2.04468	2.13623	-6.22559	-0.15259	-0.12207	-1.34277	4.24194	229.9	1.34277	1.52588	-1.34277	-2.28882	-1.43433	-2.56348	-1.19019	1.95312		30.25	-54.1776
																				230.35	-0.17587	0.37751	0.66503	-3.93467	-2.42305	-0.28033	3.94646	-3.28751	230.35	1.25122	-1.40381	1.28174	-4.73022	-0.30518	1.0376	-1.64795	4.73022	229.95	0.33569	2.62451	-0.85449	-2.59399	-2.71606	-2.16675	-1.25122	2.38037		30.3	-53.6677
																				230.4	1.28898	0.37751	1.03124	-4.23985	-1.08027	0.36054	3.82439	-2.24991	230.4	1.34277	-1.25122	0.61035	-1.43433	-0.82397	0.54932	-2.01416	4.42505	230	-0.45776	2.50244	-2.04468	-2.10571	-2.41089	-0.45776	-1.67847	1.92261		30.35	-54.2755
																				230.45	1.96037	0.43855	0.84814	-3.08018	0.53716	0.14692	2.84783	-0.60196	230.45	1.7395	-1.52588	2.83813	0.30518	-1.25122	1.98364	-2.10571	3.72314	230.05	-0.06104	1.09863	-2.71606	-2.59399	-2.7771	-1.37329	-1.61743	1.80054		30.4	-54.7918
																				230.5	1.74674	-0.01922	-0.06739	-4.05674	-0.59199	0.1164	3.153	-1.57853	230.5	-0.24414	-1.40381	3.08228	-2.74658	-0.24414	1.2207	-3.41797	3.84521	230.1	-0.27466	0.91553	-1.83105	-0.57983	-1.5564	-2.99072	-1.0376	2.0752		30.45	-55.0957
																				230.55	1.13639	-1.66717	0.11572	-2.71397	-0.31733	0.05537	4.67888	-2.98233	230.55	-1.46484	0.24414	2.01416	-1.46484	0.48828	2.19727	-3.17383	3.84521	230.15	-0.57983	1.06812	-2.38037	-1.64795	0.39673	-2.19727	-0.21362	1.12915		30.5	-55.3233
																				230.6	2.47916	-1.78924	0.0852	-4.57554	-0.56147	0.48261	3.24456	-1.73111	230.6	-0.18311	-0.67139	0.88501	-0.09155	0.85449	1.37329	-2.41089	3.54004	230.2	-0.67139	1.40381	-1.43433	-3.32642	0.45776	-1.70898	-0.24414	1.77002		30.55	-54.8604
																				230.65	1.01432	-0.29388	-0.46412	-3.08018	2.61235	-0.86016	2.05437	-3.16544	230.65	-0.15259	0	0.73242	4.05884	0.57983	-2.13623	-4.30298	3.75366	230.25	-1.70898	1.67847	-1.40381	-2.10571	-0.09155	-3.17383	-1.28174	1.77002		30.6	-55.0969
																				230.7	-0.9388	-0.29388	-0.52515	0.45986	1.14751	-0.95171	2.14592	-2.21939	230.7	0.33569	0.42725	1.19019	3.38745	0.39673	-0.73242	-5.46265	2.80762	230.3	0.03052	1.95312	-2.65503	-1.31226	1.12915	-3.50952	-0.5188	1.31226		30.65	-55.1796
																				230.75	1.01432	-0.04974	-1.95948	-0.39463	-0.65303	-0.89068	-0.02082	-1.27335	230.75	1.28174	-0.45776	0.57983	4.88281	0.27466	0.45776	-4.3335	2.68555	230.35	1.2207	0.54932	-1.2207	-0.45776	2.0752	-2.71606	-0.30518	0.45776		30.7	-55.542
																				230.8	-0.08431	2.94098	-0.89137	-1.49326	1.54424	-1.31792	-0.87532	-1.45646	230.8	1.64795	-1.40381	0.18311	5.21851	-0.67139	1.95312	-1.0376	3.32642	230.4	0.21362	-0.03052	0.39673	-0.18311	2.10571	-2.34985	-0.57983	0.73242		30.75	-55.0486
																				230.85	-0.14535	2.42218	1.61108	-3.04966	1.84941	0.51313	1.87127	-2.4025	230.85	1.28174	-2.47192	-0.85449	2.10571	-1.31226	-0.06104	1.06812	4.54712	230.45	-0.79346	-0.36621	-0.76294	-0.09155	2.62451	-0.82397	-0.27466	1.95312		30.8	-54.3543
																				230.9	-1.4576	2.17804	1.51952	-2.5919	1.72734	0.4521	1.13884	-1.91422	230.9	0.85449	-2.01416	1.43433	1.83105	-0.61035	0	0.48828	6.37817	230.5	-0.73242	1.0376	-1.70898	-0.54932	2.38037	-1.61743	0.42725	2.65503		30.85	-54.5654
																				230.95	0.55656	2.33063	0.84814	-0.76084	1.33062	-0.5855	-1.0279	-2.4025	230.95	1.00708	-0.7019	2.01416	1.5564	0.09155	1.06812	-0.09155	6.31714	230.55	0.12207	1.67847	-0.42725	0	1.70898	-2.0752	0.45776	1.83105		30.9	-54.5578
																				231	0.31242	2.60529	-1.44068	-1.67637	0.01836	0.4521	-0.57014	-1.97525	231	-0.67139	-2.2583	1.00708	1.7395	-1.06812	-0.36621	-2.92969	3.84521	230.6	-0.18311	2.74658	-0.42725	-0.94604	1.0376	-2.01416	-1.0376	2.13623		30.95	-54.3899
																				231.05	0.70914	3.30719	0.66503	-1.70689	-1.66011	1.00141	0.8947	-1.24283	231.05	-1.09863	-1.06812	0.24414	0.42725	-1.31226	-1.00708	-3.17383	2.04468	230.65	-2.19727	1.40381	-0.48828	0	2.16675	-2.99072	-1.2207	2.10571		31	-54.1916
																				231.1	0.06828	5.2298	0.45141	-1.37119	0.32354	0.87934	0.1928	-3.77579	231.1	-0.33569	-0.24414	0.24414	1.77002	-1.00708	-1.0376	-1.15967	1.31226	230.7	-2.74658	0.82397	-0.64087	1.37329	3.02124	-2.68555	-0.85449	2.13623		31.05	-54.0721
																				231.15	-0.90829	6.54206	0.45141	-0.42515	0.10991	-0.73809	1.07781	-5.66788	231.15	2.0752	-1.15967	-1.00708	0.94604	-0.5188	-0.36621	-0.88501	2.19727	230.75	-0.48828	0.64087	-0.79346	1.67847	2.28882	-2.38037	-0.97656	1.98364		31.1	-53.4999
																				231.2	-2.03744	6.48102	0.66503	0.24624	-1.23286	-1.40948	-0.20393	-6.33927	231.2	2.28882	-1.95312	-0.42725	2.2583	-1.25122	0.94604	-1.00708	3.08228	230.8	0.5188	-0.21362	0	0.24414	-0.18311	-3.14331	0.64087	3.05176		31.15	-53.8915
																				231.25	-1.70174	6.20636	1.18383	-0.11997	-1.41597	-1.31792	0.55901	-4.20304	231.25	1.49536	-1.00708	1.34277	2.41089	0.33569	1.31226	-1.09863	2.65503	230.85	0.54932	1.95312	-0.12207	0.24414	-0.09155	-2.99072	0.73242	1.83105		31.2	-55.013
																				231.3	-0.35897	4.0091	2.31298	-3.11069	-0.19526	-0.64654	2.90886	-4.20304	231.3	1.19019	-0.36621	2.01416	1.70898	1.28174	0.61035	0.18311	1.80054	230.9	1.09863	1.34277	-0.06104	0.61035	-1.0376	-3.66211	0.45776	0.82397		31.25	-54.4116
																				231.35	0.34293	3.64289	1.64159	-0.97446	-0.92768	-0.64654	3.21404	-4.96598	231.35	0.09155	0.06104	1.92261	-0.33569	3.02124	-0.03052	0.12207	3.87573	230.95	0.30518	1.28174	-0.33569	0.64087	-0.30518	-4.39453	0	1.28174		31.3	-53.9754
																				231.4	-1.39657	2.63581	0.14623	-0.88291	-2.30098	-1.16534	1.7492	-4.20304	231.4	0.03052	-0.03052	1.28174	-0.33569	2.31934	0.88501	-0.21362	2.59399	231	-1.70898	1.28174	-0.54932	-0.24414	1.12915	-3.20435	-0.12207	1.92261		31.35	-54.1445
																				231.45	-3.07504	1.44562	-1.74586	-2.53086	0.81182	-2.01983	0.8947	-4.78287	231.45	-1.64795	0.15259	1.89209	-1.0376	3.87573	0.18311	-0.36621	1.37329	231.05	-0.94604	1.19019	-0.76294	0.18311	0.64087	-2.74658	-0.7019	1.77002		31.4	-53.978
																				231.5	-2.00692	1.53717	-3.36329	0.06313	0.59819	0.97089	-0.72273	-5.60685	231.5	-3.35693	1.43433	1.49536	0	2.47192	-0.94604	-1.25122	1.7395	231.1	0.21362	0.91553	-1.2207	0.15259	-1.40381	-0.03052	-2.22778	1.86157		31.45	-52.9048
																				231.55	-1.94588	-0.01922	-1.71534	-1.31016	0.32354	-0.61602	0.62004	-6.03409	231.55	-2.22778	0.91553	-0.21362	-0.12207	0.97656	-0.03052	-0.06104	3.479	231.15	0.7019	1.52588	-0.7019	-0.57983	-2.01416	-1.43433	-0.94604	1.28174		31.5	-52.5309
																				231.6	-0.32845	0.10285	-2.14259	-1.61533	-0.62251	0.39106	1.29143	-7.4379	231.6	-0.57983	0.54932	0.76294	0.61035	1.28174	-2.44141	0.09155	3.20435	231.2	0.42725	2.83813	-0.57983	-0.48828	0.54932	-3.11279	-0.91553	1.46484		31.55	-53.5278
																				231.65	0.03776	0.77423	-4.49244	-1.12705	-0.9582	0.1164	1.81023	-6.9191	231.65	-0.5188	0.36621	1.12915	1.5564	2.10571	-3.66211	0.15259	2.19727	231.25	0.94604	2.16675	-0.33569	-0.09155	0.88501	-2.16675	0	1.92261		31.6	-53.5329
																				231.7	-1.30502	0.95734	-2.96656	0.58193	1.45269	-1.22637	2.84783	-9.3605	231.7	-0.45776	-0.12207	-0.09155	0.88501	3.08228	-0.94604	1.83105	0.79346	231.3	0.18311	2.10571	0.15259	-1.98364	-0.42725	-3.05176	-0.36621	1.0376		31.65	-54.7078
																				231.75	-1.48812	1.32355	-3.42432	0.88711	-0.56147	-0.5855	0.68108	-7.31583	231.75	-0.18311	-1.95312	-0.54932	0.21362	4.45557	-0.79346	2.16675	0.12207	231.35	1.09863	1.0376	-0.21362	-3.11279	-0.15259	-1.58691	-1.7395	1.31226		31.7	-56.3787
																				231.8	-2.3121	0.98786	-1.4712	-0.39463	-0.86665	0.02485	0.65056	-6.9191	231.8	1.40381	-1.09863	-0.36621	0.64087	3.90625	-1.52588	1.98364	0.94604	231.4	1.12915	-0.57983	-1.06812	-2.83813	-0.76294	-0.5188	-1.61743	1.52588		31.75	-55.6806
																				231.85	-2.25106	1.38459	-2.90553	-1.12705	1.23906	-0.03619	-1.21101	-6.58341	231.85	0.79346	-2.65503	0.39673	0.91553	2.7771	0.91553	0.82397	1.80054	231.45	1.12915	1.86157	-1.09863	-2.31934	-1.28174	-1.06812	-0.48828	2.28882		31.8	-55.5801
																				231.9	-1.09139	2.05597	-2.41724	-0.76084	0.38457	-0.79913	-1.33308	-4.78287	231.9	1.61743	0.15259	0.39673	1.25122	3.26538	1.0376	2.13623	1.0376	231.5	0.67139	1.12915	-1.15967	-1.40381	-1.19019	-1.09863	-0.18311	1.49536		31.85	-55.9603
																				231.95	0.77018	4.43634	0.93969	-1.00498	1.3001	0.42158	1.56609	-5.60685	231.95	1.7395	0.15259	0.73242	2.56348	3.96728	-0.61035	1.25122	-0.15259	231.55	0.82397	-0.21362	-0.61035	-0.94604	0.94604	-0.79346	-0.27466	1.64795		31.9	-55.542
																				232	-2.4952	5.41291	-0.28101	0.5209	-0.56147	1.18452	3.09197	-6.15616	232	2.10571	0.42725	0.88501	3.17383	2.38037	-3.17383	0.21362	-0.54932	231.6	0.91553	1.25122	-0.88501	-1.43433	-0.79346	-1.0376	2.10571	0.97656		31.95	-56.3482
																				232.05	-2.19003	1.87287	1.76366	0.12417	-0.53096	-0.28033	3.61077	-6.43082	232.05	1.77002	-0.27466	1.5564	2.0752	2.53296	-2.31934	1.58691	-0.79346	231.65	-0.12207	1.34277	-0.24414	-0.12207	0.06104	-1.92261	1.70898	2.2583		32	-56.6762
																				232.1	-0.14535	2.75788	-0.61671	-1.37119	-0.71406	0.51313	1.32195	-5.30167	232.1	3.54004	1.7395	0.5188	0.15259	2.83813	-0.27466	3.479	2.01416	231.7	0.94604	1.67847	-0.94604	-0.39673	0.18311	-1.61743	1.12915	1.77002		32.05	-56.282
																				232.15	1.13639	5.07721	-2.08155	-1.95103	0.0794	0.20795	-0.96687	-4.6608	232.15	2.86865	1.34277	0.61035	0.88501	2.86865	-0.91553	2.22778	1.80054	231.75	2.89917	1.49536	-0.85449	-1.34277	0.64087	-1.5564	1.52588	0.85449		32.1	-54.7562
																				232.2	-0.48104	6.14533	-0.28101	-0.27256	-0.40889	0.75727	-0.29548	-5.66788	232.2	1.43433	0	0.7019	-0.64087	1.52588	-1.43433	2.38037	2.59399	231.8	1.19019	1.19019	-0.7019	-1.40381	-0.48828	-1.46484	0.94604	1.28174		32.15	-54.5069
																				232.25	-1.76278	5.62653	0.11572	-0.18101	0.72026	1.24555	1.65764	-4.38614	232.25	0.76294	-0.33569	1.61743	0.91553	1.15967	-0.09155	2.2583	2.50244	231.85	0.33569	1.25122	-1.80054	-1.37329	0.03052	-1.49536	1.31226	1.7395		32.2	-55.5649
																				232.3	0.34293	3.85651	0.604	-2.92759	1.14751	2.00849	1.38298	-4.38614	232.3	0.5188	-0.27466	4.15039	-0.94604	0.94604	-0.85449	2.16675	2.34985	231.9	1.43433	1.86157	-1.49536	-1.15967	0.54932	0.88501	2.19727	2.38037		32.25	-56.5351
																				232.35	0.15983	4.28376	-0.00636	-4.05674	3.61943	1.24555	-0.11238	-3.53165	232.35	0.5188	1.61743	2.59399	-4.24194	-0.21362	-2.2583	1.80054	4.11987	231.95	0.54932	1.2207	0.36621	-0.57983	0.45776	0.64087	1.77002	2.59399		32.3	-55.6106
																				232.4	-0.20638	4.711	-1.83741	-3.26328	4.22979	2.00849	2.11541	-3.47062	232.4	0.88501	1.64795	1.28174	-5.06592	-0.57983	-1.49536	1.43433	5.18799	232	0.57983	1.28174	0.82397	-0.36621	2.59399	-1.7395	1.34277	-0.64087		32.35	-55.2724
																				232.45	1.10587	6.38947	1.76366	-0.57774	1.91045	3.44282	3.6718	-4.56925	232.45	1.2207	1.46484	1.12915	-4.24194	-0.88501	-0.09155	0.5188	3.54004	232.05	-0.48828	1.52588	-1.77002	0.12207	3.05176	-1.49536	0.33569	-1.00708		32.4	-55.542
																				232.5	1.56364	6.90827	2.83178	0.21572	-1.62959	2.1916	2.11541	-5.82047	232.5	1.70898	1.15967	-2.83813	-5.58472	-0.64087	-1.40381	0.48828	5.34058	232.1	-1.12915	1.92261	-2.19727	-0.94604	2.44141	0.61035	1.43433	-0.57983		32.45	-55.8217
																				232.55	0.43449	4.25324	0.87865	0.76504	-1.59907	4.38886	4.43474	-4.69132	232.55	1.98364	1.49536	-2.80762	-6.95801	-0.5188	0.12207	-0.85449	5.92041	232.15	-0.54932	1.98364	-0.15259	0.36621	2.59399	-0.82397	0.12207	-0.42725		32.5	-54.2984
																				232.6	0.09879	2.81891	-0.70826	0.704	0.14043	3.32075	4.80095	-4.11148	232.6	1.2207	1.49536	-0.54932	-5.58472	0	1.43433	-1.00708	4.94385	232.2	-1.86157	1.52588	-0.33569	0.73242	2.0752	-0.54932	2.13623	-1.31226		32.55	-54.4802
																				232.65	0.83121	3.58185	-0.21998	0.1852	0.14043	2.31367	3.76336	-5.78995	232.65	1.09863	1.80054	-1.43433	-4.36401	0.06104	0.7019	-0.33569	4.08935	232.25	-2.22778	1.61743	-1.34277	0	2.28882	-0.36621	2.44141	-1.19019		32.6	-55.2495
																				232.7	1.65519	3.61237	0.57348	0.55141	-1.14131	3.32075	2.54265	-4.35563	232.7	1.92261	2.10571	-0.5188	-7.56836	1.98364	-1.15967	1.34277	3.63159	232.3	-0.64087	2.10571	-0.18311	0.18311	1.28174	-0.73242	1.31226	0.33569		32.65	-55.2457
																				232.75	-0.45052	2.94098	-0.37257	0.36831	-2.45356	2.64936	4.1906	-5.85099	232.75	0.27466	2.01416	-0.30518	-7.44629	2.34985	-1.58691	1.25122	3.72314	232.35	-1.09863	1.19019	0.36621	-0.06104	1.40381	-1.15967	1.00708	-0.67139		32.7	-54.863
																				232.8	-1.54916	2.23908	-1.74586	0.27676	-0.31733	2.3747	6.50994	-3.92838	232.8	0	1.80054	-1.06812	-8.27026	3.23486	-1.09863	2.34985	2.86865	232.4	0.33569	1.46484	-1.19019	-0.30518	2.31934	-1.64795	1.92261	0.15259		32.75	-55.6564
																				232.85	0.22086	3.52082	-0.64722	-0.39463	0.81182	1.21503	2.93938	-4.29459	232.85	0.7019	0.88501	0.09155	-7.96509	3.50952	-0.39673	2.22778	1.28174	232.45	-1.49536	1.40381	-1.64795	-0.39673	2.04468	-0.97656	1.86157	-0.45776		32.8	-55.9311
																				232.9	0.03776	3.12409	1.58056	0.5209	0.68975	1.39814	2.05437	-3.50113	232.9	1.12915	2.2583	0.76294	-8.20923	2.65503	0.24414	3.41797	0.82397	232.5	-1.89209	1.31226	-0.64087	1.46484	0.42725	-1.19019	1.70898	0.57983		32.85	-55.1173
																				232.95	-2.09847	3.4903	3.65575	2.9623	1.39165	-0.52447	2.9699	-3.40958	232.95	3.44849	2.74658	-1.06812	-7.56836	3.11279	-1.25122	2.31934	0.33569	232.55	-1.31226	1.80054	0.03052	-0.21362	1.28174	-2.89917	0.12207	0.03052		32.9	-55.4682
																				233	-0.20638	3.52082	5.05956	0.91763	0.59819	-1.53155	3.94646	-3.50113	233	4.45557	0.91553	-1.92261	-7.78198	2.38037	-0.85449	-0.79346	1.12915	232.6	-1.5564	1.67847	-0.03052	-1.67847	0.5188	-2.04468	0.36621	-1.61743		32.95	-55.3983
																				233.05	-3.07504	2.08649	1.8247	-0.42515	-1.23286	-0.76861	5.13665	-4.72184	233.05	3.87573	0.64087	-2.80762	-5.12695	2.38037	-0.30518	-0.36621	2.86865	232.65	-0.76294	1.37329	-0.09155	1.06812	1.31226	-2.47192	0.33569	-0.76294		33	-56.0226
																				233.1	-2.37313	0.86579	-0.2505	-1.70689	-3.09443	-0.34136	3.61077	-4.90494	233.1	4.30298	1.31226	-1.25122	-3.57056	3.14331	-1.43433	-0.09155	4.02832	232.7	-0.27466	1.19019	-1.31226	1.34277	1.25122	-2.22778	0.18311	-0.91553		33.05	-56.7436
																				233.15	-2.80038	2.36115	0.02416	-1.18809	-0.89717	-0.49395	3.94646	-5.72892	233.15	4.63867	-1.40381	-1.12915	-1.92261	3.54004	-1.5564	1.77002	3.96728	232.75	0.18311	0.82397	0.54932	0.97656	0.88501	-1.43433	1.15967	-2.22778		33.1	-56.0048
																				233.2	-1.15243	2.69684	1.88573	0.49038	-0.28682	-0.9212	3.85491	-6.36979	233.2	3.38745	-2.47192	-1.09863	-2.41089	2.56348	-0.94604	0.7019	3.84521	232.8	-0.03052	0.30518	0.54932	0.97656	2.7771	-1.37329	0.36621	-1.5564		33.15	-55.5051
																				233.25	-0.60311	1.04889	1.45849	1.0397	1.05596	-1.77569	2.42058	-7.1022	233.25	4.21143	-0.88501	-0.67139	-0.57983	0.73242	-0.82397	-1.2207	3.54004	232.85	-0.79346	0.30518	-0.94604	0.5188	2.50244	-1.5564	1.89209	-1.58691		33.2	-55.7607
																				233.3	-1.85433	2.4527	1.21435	-1.0355	-0.28682	0.20795	2.29851	-8.04825	233.3	5.95093	-1.43433	-0.97656	1.15967	1.89209	-2.28882	0.03052	4.18091	232.9	-1.00708	0.15259	-1.40381	0.85449	1.25122	-1.67847	1.19019	-0.57983		33.25	-55.336
																				233.35	-1.51864	2.36115	0.42089	-1.67637	-1.59907	-0.55499	4.1906	-6.24771	233.35	5.00488	-0.73242	-2.41089	1.49536	3.08228	-0.54932	-1.00708	4.82178	232.95	-0.76294	0.54932	-2.28882	-0.85449	1.34277	-0.94604	0.21362	-0.85449		33.3	-55.3741
																				233.4	-0.78622	1.44562	0.72607	0.94814	-2.30098	-0.89068	1.87127	-5.21012	233.4	5.34058	-1.64795	-1.80054	1.89209	1.67847	1.19019	-1.58691	6.5918	233	-1.52588	0.27466	-1.67847	-0.7019	1.61743	-1.06812	-0.64087	-0.79346		33.35	-55.6539
																				233.45	-1.03036	0.59113	0.81762	2.04678	-1.2939	-0.98223	2.93938	-7.46841	233.45	5.21851	-3.02124	-0.97656	-1.77002	1.64795	1.92261	-0.15259	6.53076	233.05	-0.24414	0.61035	0	-1.80054	1.12915	-0.85449	-0.36621	-1.12915		33.4	-54.8325
																				233.5	0.8007	1.50666	-0.12843	-0.02842	-2.54512	1.39814	3.33611	-7.77359	233.5	5.12695	-3.14331	-1.98364	-1.98364	1.86157	1.37329	-0.09155	6.16455	233.1	-0.15259	1.40381	-1.67847	-1.19019	0.48828	-0.42725	-1.40381	-1.7395		33.45	-54.479
																				233.55	-0.60311	2.78839	-0.46412	-0.54722	-2.91133	1.3371	2.60369	-8.47549	233.55	3.63159	-3.17383	-3.87573	-0.54932	1.34277	0.12207	-0.36621	5.76782	233.15	0.76294	1.37329	-1.40381	-1.43433	0.03052	-1.95312	-0.67139	-0.97656		33.5	-54.6493
																				233.6	-2.83089	2.36115	-1.28809	-0.30308	-0.83613	1.27607	3.06145	-8.81119	233.6	1.7395	-3.44849	-5.0354	-1.06812	3.50952	1.34277	-1.2207	3.50952	233.2	-0.27466	2.2583	-1.52588	-0.82397	-0.85449	-4.15039	-0.39673	-1.31226		33.55	-55.1936
																				233.65	-1.03036	4.22272	-2.5088	-2.65293	0.29302	1.58125	3.70232	-8.07877	233.65	3.38745	-0.76294	-1.64795	-1.80054	3.08228	1.95312	-0.48828	5.24902	233.25	-0.88501	2.13623	-2.16675	-0.67139	0.15259	-3.17383	0.18311	-1.49536		33.6	-55.8929
																				233.7	-1.61019	6.9693	-0.79981	-2.22569	0.7813	1.73383	4.49578	-7.621	233.7	5.15747	0.67139	-0.03052	-1.5564	1.64795	1.5564	-1.2207	7.26318	233.3	-0.88501	1.00708	-4.08935	-0.91553	0.39673	-0.57983	-0.94604	-0.97656		33.65	-55.6145
																				233.75	-2.3121	4.64997	-2.1731	-1.82896	0.47612	2.95454	2.72576	-8.84171	233.75	4.3335	1.92261	0.36621	-1.77002	1.52588	0.03052	-3.26538	3.69263	233.35	0.30518	-0.18311	-2.31934	-1.7395	2.47192	-2.38037	-1.19019	-0.82397		33.7	-55.6005
																				233.8	-2.43417	3.76496	-1.19654	-1.46275	-1.14131	2.86298	3.88543	-8.10928	233.8	2.53296	1.06812	1.61743	-0.18311	2.34985	0.36621	-2.56348	3.96728	233.4	1.00708	0.7019	-2.01416	-3.78418	2.2583	-2.22778	0.18311	-1.5564		33.75	-54.7002
																				233.85	-1.91537	3.64289	0.39037	-0.11997	-0.80561	2.34418	0.80315	-8.1398	233.85	3.63159	-0.06104	0.79346	1.64795	2.13623	2.71606	0.06104	2.92969	233.45	0	1.7395	-2.7771	-2.50244	1.64795	-2.59399	-0.15259	-1.98364		33.8	-55.2572
																				233.9	1.53312	4.68048	-0.12843	0.73452	0.32354	3.44282	0.92522	-6.736	233.9	3.479	0.06104	0.42725	2.89917	2.44141	0.73242	0.27466	1.37329	233.5	-0.03052	0.57983	-2.34985	-0.88501	0.94604	-2.2583	-1.0376	-1.00708		33.85	-55.3296
																				233.95	2.41813	4.43634	-0.49464	-1.79844	0.01836	2.46626	0.46746	-6.58341	233.95	3.9978	-0.48828	0.67139	2.41089	2.62451	-0.36621	1.92261	2.47192	233.55	-0.12207	1.40381	-0.61035	-1.0376	1.61743	-1.80054	-2.2583	0.06104		33.9	-55.9006
																				234	0.22086	4.43634	-0.4336	-0.42515	-0.71406	2.74091	-0.326	-7.65152	234	3.60107	1.52588	0.94604	3.60107	3.35693	1.70898	1.19019	2.38037	233.6	-0.06104	2.01416	-1.5564	-1.58691	1.25122	-1.46484	-1.2207	-1.49536		33.95	-56.474
																				234.05	-1.15243	2.87995	0.05468	-1.67637	0.59819	4.66352	2.11541	-7.40738	234.05	2.28882	-0.06104	0.61035	2.41089	5.24902	1.7395	1.43433	1.64795	233.65	-0.57983	0.82397	-1.09863	-0.18311	0.39673	-1.70898	-0.03052	-2.10571		34	-56.7932
																				234.1	1.86881	1.17096	-1.59327	-1.70689	2.49028	2.22211	2.87835	-7.40738	234.1	2.92969	0.64087	1.19019	2.71606	4.82178	1.12915	2.62451	2.04468	233.7	-0.39673	0	-1.52588	0.36621	-0.76294	-3.11279	-0.73242	-0.61035		34.05	-56.3469
																				234.15	1.07536	1.72028	-1.71534	-2.2562	0.84233	2.31367	2.26799	-7.13272	234.15	3.20435	0.36621	0.79346	3.2959	4.48608	1.80054	1.80054	3.26538	233.75	0.30518	0.94604	-1.61743	-0.76294	-1.06812	-3.87573	-1.43433	-1.31226		34.1	-56.5313
																				234.2	-0.9388	2.60529	-1.10499	-1.98154	1.14751	2.64936	0.65056	-7.31583	234.2	3.93677	-0.39673	0.61035	2.10571	5.34058	1.37329	1.61743	3.63159	233.8	-0.03052	0.79346	-2.56348	-0.21362	0.61035	-3.14331	0.45776	-2.04468		34.15	-56.0048
																				234.25	0.12931	2.66632	1.42797	-3.01914	1.84941	3.38178	0.25383	-6.09513	234.25	5.09644	-0.7019	-1.09863	2.65503	5.18799	1.19019	1.37329	3.14331	233.85	-0.79346	1.0376	-1.37329	0.12207	0.76294	-2.7771	1.95312	-1.43433		34.2	-55.2012
																				234.3	0.61759	1.65924	1.51952	-3.01914	-0.01216	2.22211	-0.26497	-7.31583	234.3	4.85229	0.18311	-0.94604	2.41089	3.93677	0.30518	1.09863	2.04468	233.9	-1.00708	1.49536	-0.18311	-0.91553	-0.7019	-3.479	2.04468	-1.80054		34.25	-55.1313
																				234.35	-1.42709	-0.26336	1.64159	-0.85239	-0.56147	1.45918	2.48162	-7.80411	234.35	2.04468	1.43433	-1.67847	1.40381	3.50952	-1.83105	-0.61035	-2.56348	233.95	-0.12207	0.15259	1.34277	-1.00708	-0.30518	-2.38037	1.31226	-2.74658		34.3	-55.3869
																				234.4	-0.35897	2.54425	0.2683	-1.67637	-0.04268	0.20795	2.72576	-5.24063	234.4	1.7395	1.49536	-1.34277	0.67139	3.20435	-0.54932	0.48828	-2.01416	234	0.64087	0.7019	0.82397	-1.46484	0.30518	-2.10571	1.28174	-2.04468		34.35	-55.453
																				234.45	-0.29794	2.69684	-1.28809	0.0021	0.72026	-0.70757	3.12249	-4.08097	234.45	2.89917	0.57983	-0.03052	1.92261	5.18799	0.12207	-0.36621	-0.82397	234.05	0.57983	1.61743	1.00708	-0.88501	0.15259	-1.09863	2.56348	-1.80054		34.4	-55.7963
																				234.5	0.58707	0.92682	-0.58619	2.16885	2.55132	-1.01275	1.32195	-6.06461	234.5	2.7771	-2.44141	1.06812	2.47192	4.57764	-0.73242	-0.03052	1.5564	234.1	0.64087	2.86865	1.58691	0	0.54932	-1.77002	1.92261	0.73242		34.45	-56.5071
																				234.55	1.16691	-1.45354	-0.49464	2.53505	1.17803	0.72675	0.52849	-4.56925	234.55	3.23486	-2.56348	1.46484	0.45776	3.84521	-0.57983	1.92261	0.24414	234.15	0.7019	1.28174	2.22778	0.79346	1.31226	-2.0752	0.39673	0.5188		34.5	-56.2541
																				234.6	1.38053	-0.38543	-0.89137	2.2604	-1.35493	1.70332	1.13884	-5.33219	234.6	3.57056	-0.24414	0.09155	-0.57983	4.27246	-0.61035	2.2583	0.91553	234.2	0	0.36621	-0.06104	0.03052	0.97656	-1.40381	1.52588	0.85449		34.55	-56.5262
																				234.65	1.62467	1.96442	-3.24122	0.42934	-0.46992	0.72675	-0.05134	-5.42374	234.65	4.11987	-0.73242	-0.61035	-0.42725	5.0354	-1.15967	2.74658	2.44141	234.25	-1.25122	0.91553	-1.86157	0.12207	-0.57983	-2.74658	1.28174	0.91553		34.6	-56.6406
																				234.7	-2.15951	1.7508	-4.88917	2.04678	0.38457	-0.24981	0.86419	-5.54581	234.7	3.66211	-2.10571	-0.82397	0.06104	6.28662	-2.31934	2.34985	2.22778	234.3	0.18311	0.82397	-1.46484	0.7019	0.64087	-2.28882	0.73242	1.06812		34.65	-57.0272
																				234.75	-2.95296	-0.08025	-4.2483	2.32143	0.14043	1.3371	0.86419	-3.50113	234.75	4.42505	-5.31006	0.18311	-0.39673	5.85937	-0.64087	2.99072	2.13623	234.35	0.54932	1.95312	-0.73242	-0.03052	1.19019	-0.5188	2.01416	0.73242		34.7	-57.9529
																				234.8	-2.89193	-2.73528	-2.5088	2.2604	0.38457	2.61884	0.65056	-2.9213	234.8	3.35693	-3.54004	0.48828	-1.28174	4.57764	0	3.50952	3.32642	234.4	-1.7395	0	-0.39673	-0.36621	-0.12207	-2.22778	2.10571	1.12915		34.75	-59.2893
																				234.85	-1.70174	-1.45354	-2.47828	1.43642	-0.2563	4.69404	0.22332	-4.38614	234.85	4.5166	-2.53296	-0.64087	1.83105	5.09644	-1.5564	5.67627	5.27954	234.45	-1.19019	0.27466	-1.00708	0.36621	1.5564	-0.61035	2.22778	1.37329		34.8	-58.4869
																				234.9	-1.12191	0.86579	-2.63087	-0.45567	0.20147	2.28315	2.93938	-4.41666	234.9	5.98144	-1.64795	-0.15259	3.05176	5.34058	-1.0376	3.2959	5.34058	234.5	-0.06104	0.57983	-0.48828	1.46484	0.27466	-1.0376	1.83105	1.89209		34.85	-59.1291
																				234.95	-2.00692	1.68976	-2.60035	1.49746	0.32354	1.76435	1.53557	-4.56925	234.95	4.85229	-0.06104	-0.7019	2.53296	2.47192	-0.18311	3.08228	5.18799	234.55	-0.79346	-1.43433	-1.15967	0.97656	0.12207	-1.64795	0.73242	1.64795		34.9	-59.288
																				235	-3.47176	2.08649	-2.63087	2.87075	-0.80561	-0.52447	1.81023	-3.65372	235	5.40161	0.27466	-0.21362	2.65503	1.61743	0.24414	3.08228	5.37109	234.6	-1.61743	-0.94604	-2.31934	0.5188	0.76294	-2.01416	0.82397	0.57983		34.95	-59.3987
																				235.05	-4.50936	2.2696	-2.38673	-0.97446	-0.86665	1.00141	1.44402	-4.90494	235.05	5.64575	-2.99072	-0.64087	3.50952	1.64795	-0.45776	2.50244	3.479	234.65	-1.00708	-0.39673	-0.7019	0.54932	1.06812	-2.71606	1.31226	2.47192		35	-59.2295
																				235.1	-4.17367	0.13337	-0.40308	-1.00498	-0.34785	1.8559	-0.326	-4.05045	235.1	4.45557	-4.97436	-0.18311	2.83813	2.99072	-0.45776	1.77002	3.41797	234.7	1.28174	-0.85449	0.73242	0.09155	1.15967	-2.28882	1.46484	0.21362		35.05	-60.0179
																				235.15	-1.64071	-0.32439	-1.62379	2.01626	1.39165	2.25263	-1.39412	-3.89786	235.15	5.67627	-1.37329	-1.80054	2.2583	2.83813	1.34277	1.80054	3.02124	234.75	-0.24414	0.21362	1.89209	0.61035	2.59399	-2.47192	0.7019	0.18311		35.1	-60.173
																				235.2	0.09879	-1.66717	0.0852	-0.5167	0.62871	1.94746	-1.21101	-4.26407	235.2	5.58472	-0.67139	-2.65503	1.52588	2.68555	1.58691	2.10571	4.27246	234.8	-0.39673	-0.39673	2.04468	0.36621	1.31226	-1.06812	2.92969	0.82397		35.15	-59.3007
																				235.25	2.75382	-1.11785	0.05468	0.49038	0.62871	2.06953	-0.90583	-5.08805	235.25	4.79126	-1.15967	-5.85937	3.41797	2.71606	0.5188	1.77002	4.05884	234.85	-1.92261	-1.70898	0.21362	0.21362	1.89209	-1.0376	1.31226	1.89209		35.2	-59.2626
																				235.3	1.80778	0.89631	-1.89845	0.30727	1.87993	0.87934	0.52849	-7.07169	235.3	3.479	-1.09863	-4.11987	3.66211	2.41089	0.85449	1.31226	4.15039	234.9	-0.57983	-0.33569	1.49536	-0.30518	1.5564	-1.98364	1.98364	1.52588		35.25	-59.6466
																				235.35	-0.29794	1.14045	-1.71534	-0.11997	1.51372	1.18452	0.34539	-4.41666	235.35	3.02124	-1.31226	-2.56348	3.11279	1.28174	-1.7395	2.10571	4.97436	234.95	0.67139	-1.12915	1.64795	0.36621	0.57983	-3.08228	1.92261	1.28174		35.3	-59.2066
																				235.4	-1.18295	1.53717	-1.41016	-0.76084	2.24614	1.06245	0.31487	-3.6232	235.4	2.47192	-2.80762	-1.46484	2.13623	0.76294	-1.83105	2.74658	3.63159	235	0.09155	-1.98364	1.83105	1.28174	2.04468	-1.46484	1.58691	1.43433		35.35	-58.4221
																				235.45	-0.11483	0.95734	-0.86085	0.42934	0.99492	0.72675	-1.18049	-4.44718	235.45	-1.5564	-4.27246	0.48828	3.17383	1.15967	0	2.0752	3.50952	235.05	0.21362	-0.48828	1.98364	1.64795	2.01416	-0.5188	1.06812	1.25122		35.4	-57.8537
																				235.5	-0.35897	2.81891	-1.77637	0.06313	-1.96528	2.00849	-1.3636	-2.28043	235.5	-0.94604	-3.54004	0.79346	3.9978	2.71606	-0.54932	0.61035	2.01416	235.1	1.0376	-0.48828	-0.12207	0.39673	0.88501	-0.36621	0.67139	1.86157		35.45	-57.6248
																				235.55	0.8007	0.07233	-1.83741	-1.61533	0.04888	3.32075	-0.69221	-0.99869	235.55	0.27466	0	1.7395	2.44141	2.34985	0	0	0.24414	235.15	0.36621	-1.52588	-0.15259	-0.57983	0.36621	-1.98364	0.97656	1.52588		35.5	-58.8608
																				235.6	0.58707	-0.69061	0.604	-2.92759	0.38457	1.88642	-0.44807	-1.8837	235.6	0.61035	0.06104	0.79346	1.7395	1.86157	0.85449	1.86157	0.79346	235.2	-0.73242	-1.92261	0.64087	0.67139	0.06104	-2.47192	0.61035	1.7395		35.55	-59.3173
																				235.65	0.89225	1.81183	2.58764	-5.94883	0.90337	1.94746	-2.0655	-4.81339	235.65	1.25122	-1.34277	0.94604	0.48828	2.19727	-0.06104	2.56348	2.13623	235.25	-1.15967	-0.82397	1.7395	-0.88501	0.33569	-1.49536	0.79346	2.01416		35.6	-58.9447
																				235.7	-1.03036	3.03254	2.25195	-4.8502	-1.04976	0.97089	-2.09602	-5.14908	235.7	1.15967	-2.80762	-0.03052	2.16675	3.479	0.97656	3.78418	2.34985	235.3	-1.77002	-0.48828	0.97656	-0.85449	0.67139	-1.89209	2.13623	1.15967		35.65	-58.2034
																				235.75	-1.54916	1.32355	3.13695	-4.81968	-2.08735	3.35126	-1.11946	-3.9589	235.75	0.5188	-4.27246	1.58691	3.02124	1.92261	1.25122	2.65503	2.92969	235.35	-0.54932	-1.5564	0.45776	-1.49536	0.7019	-1.00708	0.7019	2.10571		35.7	-58.7209
																				235.8	-1.4576	1.26252	2.70971	-3.90415	-2.42305	2.46626	-0.17341	-3.53165	235.8	0.57983	-5.37109	1.15967	2.83813	0.54932	1.19019	1.58691	2.92969	235.4	-2.65503	-2.59399	0.33569	-0.94604	0.5188	-0.54932	0.88501	1.98364		35.75	-59.2562
																				235.85	-1.09139	1.53717	1.21435	-1.79844	-1.59907	1.42866	-0.96687	-4.23355	235.85	1.09863	-4.27246	0.94604	2.74658	2.83813	-0.64087	2.22778	1.83105	235.45	-1.83105	-2.2583	-0.15259	-0.15259	1.0376	-0.85449	3.11279	1.46484		35.8	-60.4808
																				235.9	-4.0516	1.32355	0.11572	-2.775	-0.07319	0.94038	0.62004	-5.51529	235.9	0.57983	-3.90625	0.76294	3.08228	3.66211	0.42725	2.65503	2.28882	235.5	-0.79346	-1.92261	-0.39673	0.73242	1.15967	-1.00708	3.2959	0.27466		35.85	-60.4286
																				235.95	-3.74642	1.50666	0.02416	-3.41587	0.7813	2.06953	1.16936	-3.83683	235.95	0.27466	-3.90625	0.57983	2.62451	3.23486	0.94604	3.96728	4.30298	235.55	-0.97656	-2.31934	0.57983	0.12207	2.59399	-1.61743	2.2583	0.06104		35.9	-60.4629
																				236	-1.91537	1.29303	0.42089	-4.88071	2.06304	4.32783	1.01677	-4.69132	236	-1.34277	-2.56348	2.04468	0.61035	3.63159	0.85449	4.57764	4.3335	235.6	-0.82397	-2.13623	0.39673	-0.12207	2.28882	-0.57983	1.64795	0.97656		35.95	-60.2557
																				236.05	-0.87777	2.14753	0.97021	-4.30088	-0.86665	4.1142	0.3759	-3.68424	236.05	-2.01416	-0.54932	1.43433	1.12915	4.27246	0.97656	4.66919	6.10352	235.65	-2.19727	-0.7019	0.79346	-0.15259	0.85449	-1.25122	1.5564	0.88501		36	-60.173
																				236.1	-2.25106	0.80475	0.54296	-3.08018	-1.90425	3.16816	-0.72273	-1.94474	236.1	-0.15259	-1.61743	0.15259	1.40381	3.60107	0.09155	4.82178	5.00488	235.7	-1.70898	-1.92261	2.56348	0.57983	1.43433	-0.79346	1.06812	1.67847		36.05	-60.7592
																				236.15	-1.70174	-1.11785	1.3059	-4.72813	-2.14839	0.69624	-0.05134	-1.79215	236.15	-1.7395	-1.28174	0.88501	2.89917	3.02124	-0.06104	4.18091	4.3335	235.75	-0.61035	-2.13623	1.89209	0.76294	0.03052	-0.76294	1.80054	1.89209		36.1	-61.3836
																				236.2	-1.54916	1.35407	0.7871	-5.67417	-0.7751	0.6352	0.34539	-1.42594	236.2	-2.50244	-1.92261	-0.57983	5.12695	2.74658	0.24414	3.87573	4.48608	235.8	0.67139	-0.09155	1.92261	1.06812	0.94604	-1.15967	1.98364	1.0376		36.15	-61.4599
																				236.25	-2.95296	1.44562	0.63451	-3.35484	-0.68354	0.02485	-0.38704	-0.08316	236.25	-2.65503	-1.28174	-1.0376	2.2583	2.83813	-0.45776	4.36401	2.68555	235.85	1.77002	-0.91553	2.28882	-0.36621	1.15967	-1.25122	2.13623	1.00708		36.2	-61.3403
																				236.3	-1.51864	1.232	-0.12843	-1.76792	0.35405	1.39814	-1.24153	-0.08316	236.3	-0.85449	-1.70898	-0.85449	0.76294	3.32642	-1.70898	3.02124	3.63159	235.9	0.42725	-2.04468	1.92261	-0.21362	0.94604	-1.31226	1.86157	0.15259		36.25	-60.6524
																				236.35	-3.13607	2.87995	-0.89137	-0.85239	1.26958	2.1916	-0.44807	1.50375	236.35	0.27466	-2.2583	-0.33569	2.44141	3.60107	0.39673	3.35693	3.26538	235.95	0.06104	-1.19019	1.40381	0.33569	0.09155	-1.64795	1.2207	0.30518		36.3	-60.023
																				236.4	-1.91537	2.05597	-1.28809	-3.56846	1.36113	1.88642	1.19988	0.00839	236.4	0.67139	-2.7771	0.64087	2.65503	3.57056	2.19727	4.24194	5.12695	236	0.42725	-3.14331	1.40381	-1.34277	0.12207	-1.2207	-0.36621	0.45776		36.35	-59.3351
																				236.45	-1.94588	1.7508	0.23779	-4.36192	1.57476	2.55781	-0.99739	-0.60196	236.45	0.67139	-1.89209	0.27466	2.47192	2.34985	1.46484	3.479	5.09644	236.05	0.42725	-2.56348	1.25122	-1.09863	0.30518	-1.00708	0.42725	0.94604		36.4	-59.6924
																				236.5	-0.29794	1.04889	-0.34205	-2.53086	2.24614	1.03193	-0.29548	-0.90714	236.5	0.39673	-0.42725	-0.48828	0	1.7395	1.92261	3.38745	4.97436	236.1	0.15259	-2.83813	0.91553	-0.76294	-0.7019	-1.70898	1.52588	0.39673		36.45	-60.8126
																				236.55	0.8007	0.77423	0.84814	-1.0355	-0.83613	3.32075	-0.90583	0.8934	236.55	-0.88501	-1.83105	-1.86157	1.06812	1.58691	2.68555	3.44849	5.34058	236.15	0.82397	-3.41797	2.13623	-0.67139	-0.79346	-1.0376	2.01416	0		36.5	-60.2697
																				236.6	-0.26742	-0.38543	1.58056	-1.15757	-0.98872	4.81611	1.56609	2.51083	236.6	-0.57983	-3.20435	-0.91553	3.08228	2.41089	3.2959	3.66211	4.21143	236.2	-0.97656	-2.89917	0	-0.54932	-0.36621	0.09155	1.34277	0.94604		36.55	-59.2867
																				236.65	-0.63363	-1.14837	-0.76929	-3.84312	-0.68354	3.50385	0.7116	-0.02213	236.65	1.00708	-2.16675	-1.06812	2.28882	2.65503	3.05176	3.63159	3.44849	236.25	-1.37329	-2.44141	0.57983	-1.31226	-0.36621	-1.67847	1.49536	1.86157		36.6	-58.4386
																				236.7	-0.54208	-1.17889	-2.20362	-2.83604	-2.78926	1.88642	1.56609	1.19857	236.7	0.06104	-1.80054	-0.76294	3.02124	4.60815	3.26538	3.84521	4.42505	236.3	-0.03052	-3.41797	1.58691	-0.39673	-0.57983	-1.98364	1.43433	1.0376		36.65	-58.698
																				236.75	-3.04452	-1.48406	-0.09791	0.79556	-2.08735	-0.46343	2.23748	0.77133	236.75	-0.18311	-3.23486	-0.21362	3.2959	4.94385	2.53296	3.479	3.93677	236.35	-1.40381	-2.01416	1.40381	-1.61743	-0.61035	-0.30518	-0.42725	1.95312		36.7	-60.0408
																				236.8	-3.59383	-1.30096	0.93969	-1.09653	-0.07319	-0.15826	1.29143	-1.12076	236.8	-1.46484	-1.70898	-0.24414	3.08228	4.94385	1.58691	4.42505	3.8147	236.4	-2.65503	-2.04468	-0.27466	-0.33569	-0.5188	0.09155	0.15259	1.37329		36.75	-60.3142
																				236.85	-2.43417	-0.84319	1.48901	-1.18809	2.15459	0.6352	-0.44807	-1.15128	236.85	-1.19019	-2.13623	2.41089	3.26538	4.27246	1.52588	3.41797	5.7373	236.45	-0.12207	-2.50244	-2.34985	-2.44141	0.21362	-0.97656	0	0.12207		36.8	-60.6689
																				236.9	-1.94588	-1.11785	2.5266	-1.67637	-0.04268	3.65644	-1.0279	-1.3649	236.9	-0.7019	-2.16675	2.68555	1.77002	4.36401	1.49536	4.02832	5.24902	236.5	1.5564	-3.14331	-2.0752	-1.00708	-0.18311	-1.0376	-1.15967	1.00708		36.85	-60.0497
																				236.95	-1.70174	-1.63665	2.64867	0.704	1.45269	5.64008	-2.49275	-0.96817	236.95	0.48828	-2.53296	2.13623	2.28882	3.63159	0.39673	5.70679	2.99072	236.55	0.33569	-3.23486	0.5188	-1.12915	-0.54932	-0.79346	-1.49536	2.71606		36.9	-60.0306
																				237	-2.43417	-0.08025	2.58764	-0.11997	2.67339	5.70112	-0.75325	-0.81559	237	1.19019	-2.22778	3.17383	3.87573	3.02124	1.64795	5.95093	2.80762	236.6	1.40381	-2.2583	1.34277	0.39673	0.45776	-1.0376	-0.15259	0.73242		36.95	-60.2302
																				237.05	-2.89193	3.42926	2.28246	1.68056	-0.65303	3.38178	-1.08894	-0.02213	237.05	1.83105	-4.63867	2.71606	2.59399	1.89209	2.22778	3.38745	2.83813	236.65	2.13623	-3.2959	-1.37329	-0.48828	-0.06104	-1.46484	-0.57983	-1.25122		37	-60.2951
																				237.1	-2.28158	1.232	1.55004	1.77212	-1.477	-0.37188	-1.48567	-1.12076	237.1	3.14331	-4.88281	3.78418	3.2959	2.71606	1.83105	3.8147	3.60107	236.7	2.62451	-3.11279	-0.57983	-0.85449	0	-0.64087	-0.27466	-1.15967		37.05	-60.6778
																				237.15	-1.82381	-0.5075	1.45849	1.68056	-1.41597	0.17744	-2.67585	-0.69352	237.15	2.34985	-4.69971	3.05176	4.08935	3.02124	2.56348	3.32642	3.57056	236.75	2.01416	-2.19727	0.33569	-1.52588	0.7019	-1.89209	-0.39673	-0.82397		37.1	-60.5291
																				237.2	0.2819	0.74372	2.58764	3.35903	-3.12495	0.84882	-2.43171	-0.26627	237.2	0.54932	-4.18091	2.89917	4.69971	2.71606	1.28174	2.41089	3.08228	236.8	2.22778	0.18311	1.2207	-0.24414	0.79346	-2.22778	-0.39673	-0.61035		37.15	-60.2264
																				237.25	0.12931	-0.87371	0.20727	2.10781	-1.477	1.61176	-0.35652	-0.87662	237.25	2.80762	-3.90625	3.87573	4.3335	2.10571	1.25122	1.49536	3.9978	236.85	2.16675	-0.67139	1.77002	-0.67139	2.13623	-1.31226	-1.25122	-0.5188		37.2	-60.5011
																				237.3	-1.21346	-0.32439	0.84814	0.0021	-0.62251	4.4499	1.71868	-1.48697	237.3	2.74658	-2.41089	3.2959	5.64575	1.83105	0.82397	2.68555	5.15747	236.9	0	-2.44141	1.31226	-0.06104	2.28882	-2.22778	-0.5188	-1.43433		37.25	-61.0186
																				237.35	-1.76278	0.95734	1.39745	-1.92051	-2.39253	5.30439	2.08489	-2.34146	237.35	2.65503	-2.13623	1.61743	6.40869	3.05176	2.22778	3.63159	6.92749	236.95	-1.06812	-2.28882	0.12207	0.15259	0.85449	-2.9602	-0.48828	-2.0752		37.3	-60.5926
																				237.4	-2.06796	2.66632	0.97021	0.36831	-1.44648	6.34199	3.42766	-1.8837	237.4	2.13623	-1.34277	1.61743	5.15747	3.32642	2.56348	2.7771	7.62939	237	-0.67139	-2.83813	0.73242	-0.7019	0.7019	-1.58691	-1.31226	-0.33569		37.35	-60.3981
																				237.45	0.37345	4.31427	1.15331	-0.11997	-0.13423	5.06025	1.9323	-2.86026	237.45	2.62451	-2.0752	-0.48828	4.39453	2.13623	1.37329	2.10571	5.09644	237.05	-0.67139	-2.50244	0.91553	-0.64087	1.15967	-1.12915	-0.48828	-0.42725		37.4	-61.821
																				237.5	1.68571	1.96442	1.18383	-1.95103	0.04888	2.22211	1.7492	-3.37906	237.5	3.11279	-2.56348	0.30518	2.31934	2.89917	2.13623	2.53296	5.85937	237.1	-0.03052	-1.64795	1.25122	0	1.12915	-1.37329	-1.06812	-1.7395		37.45	-61.9367
																				237.55	0.00724	1.44562	3.2285	-1.27964	-2.48408	2.28315	1.84075	-3.19596	237.55	2.74658	-2.16675	1.2207	3.20435	3.20435	1.7395	3.72314	7.87353	237.15	1.52588	-2.56348	2.01416	-0.27466	-0.67139	-0.5188	-0.64087	-1.40381		37.5	-61.938
																				237.6	-0.02328	2.9715	1.8247	-2.56138	-1.93476	1.30659	2.51213	-4.35563	237.6	3.57056	-1.43433	2.19727	4.05884	3.69263	1.98364	4.48608	9.15527	237.2	0.94604	-2.47192	1.28174	0.30518	-0.97656	-1.31226	-0.85449	-1.43433		37.55	-62.4924
																				237.65	2.57072	1.26252	4.2661	-3.17173	-0.86665	0.66572	2.17644	-5.33219	237.65	2.99072	-1.25122	1.61743	4.05884	3.66211	3.2959	3.9978	7.90405	237.25	0.88501	-1.52588	1.83105	0.36621	-0.76294	-1.49536	1.15967	-0.91553		37.6	-62.2508
																				237.7	1.3195	0.68268	3.0454	-3.38535	-0.98872	0.87934	-0.20393	-5.1796	237.7	1.46484	-1.15967	0.91553	5.15747	5.0354	3.75366	3.20435	7.20215	237.3	1.46484	-1.52588	1.40381	-0.06104	1.00708	-1.61743	-0.06104	-1.2207		37.65	-61.8172
																				237.75	0.73966	-0.47698	4.23558	-0.73032	0.50664	0.81831	0.92522	-3.22647	237.75	1.12915	-0.73242	0.5188	4.57764	3.60107	4.63867	4.18091	6.98852	237.35	1.28174	-0.64087	1.77002	0.7019	0.91553	-1.28174	-0.33569	-1.00708		37.7	-61.2361
																				237.8	-0.7557	-1.36199	3.77782	-1.49326	-0.07319	-0.49395	-0.20393	-2.34146	237.8	1.83105	-2.01416	0.42725	5.00488	3.35693	3.93677	3.479	6.10352	237.4	1.89209	-0.42725	2.31934	0.61035	1.64795	-1.43433	-1.19019	-0.76294		37.75	-61.1242
																				237.85	-1.33553	-1.78924	5.51732	0.06313	-1.56855	1.30659	0.46746	-2.64664	237.85	2.56348	-1.64795	-0.57983	1.7395	2.31934	4.21143	2.9602	5.46265	237.45	2.22778	-0.97656	0.94604	-1.09863	3.08228	-0.76294	-1.46484	-0.73242		37.8	-60.8877
																				237.9	-0.05379	1.7508	5.3037	0.33779	-1.44648	3.04609	0.62004	-2.86026	237.9	1.00708	-1.43433	-0.36621	1.2207	2.99072	4.11987	3.60107	6.22559	237.5	1.92261	-0.82397	1.06812	-1.83105	2.71606	0.15259	-1.61743	-1.15967		37.85	-61.6811
																				237.95	0.2819	1.14045	6.43285	-1.49326	0.56768	3.71748	4.03801	-0.57145	237.95	0.79346	-3.05176	-0.21362	2.22778	2.0752	3.23486	3.8147	4.73022	237.55	1.77002	-0.73242	1.0376	-0.39673	2.28882	-0.67139	-0.48828	-1.46484		37.9	-63.0061
																				238	0.465	2.33063	5.70043	-1.98154	-0.92768	3.07661	4.49578	-2.18888	238	1.46484	-3.54004	0	1.89209	3.96728	1.70898	3.17383	5.98144	237.6	1.52588	-1.67847	1.98364	0.36621	1.40381	-0.57983	-1.12915	-1.34277		37.95	-62.9794
																				238.05	-0.66415	2.48322	3.83886	-1.31016	-2.48408	3.19868	2.54265	-2.64664	238.05	1.37329	-5.21851	0	0.88501	4.3335	0.42725	3.14331	6.62231	237.65	1.5564	-0.5188	2.38037	-1.28174	1.0376	-1.95312	-2.89917	-0.57983		38	-63.7716
																				238.1	0.15983	4.77204	2.95385	-1.7374	-1.9958	1.09296	2.05437	-3.83683	238.1	0.91553	-3.23486	-0.15259	0.57983	3.93677	1.46484	2.9602	5.18799	237.7	0.03052	-0.76294	1.00708	-0.42725	1.37329	-2.01416	-2.10571	-0.12207		38.05	-65.1004
																				238.15	-0.69466	5.16877	4.083	0.61245	-2.05684	1.48969	3.39714	-3.71476	238.15	0	-1.19019	-0.45776	0.7019	3.14331	-0.33569	1.7395	3.93677	237.75	0.45776	-1.12915	2.62451	0.73242	2.71606	-0.30518	-1.28174	-0.94604		38.1	-66.5944
																				238.2	0.15983	4.10065	5.27318	-1.21861	-0.7751	1.18452	5.38079	-1.85318	238.2	2.92969	-2.62451	0.57983	-0.45776	2.22778	-0.54932	1.43433	3.26538	237.8	1.5564	0	3.20435	-0.06104	1.37329	-0.42725	-1.7395	0.45776		38.15	-65.5543
																				238.25	-0.26742	5.07721	5.05956	-2.92759	0.59819	-1.19585	1.84075	-2.86026	238.25	3.9978	-1.67847	0.42725	0.30518	2.59399	-0.7019	2.9602	3.35693	237.85	0.97656	-0.30518	2.22778	-0.91553	2.34985	-0.91553	-1.40381	0.39673		38.2	-65.1296
																				238.3	0.00724	3.33771	2.64867	-1.98154	1.39165	-0.49395	-0.66169	-4.11148	238.3	3.08228	-1.86157	-2.50244	0.73242	1.34277	-2.04468	3.57056	3.14331	237.9	1.43433	-1.64795	1.15967	0.67139	1.61743	-1.64795	-1.58691	0.45776		38.25	-66.3884
																				238.35	-0.35897	2.2696	0.48193	-1.52378	0.84233	1.82539	1.07781	-4.29459	238.35	2.19727	-2.22778	-2.19727	0.18311	-1.49536	-1.5564	4.45557	4.57764	237.95	0.45776	-3.20435	0.61035	0.48828	-0.15259	-1.58691	-0.85449	-0.03052		38.3	-65.5314
																				238.4	-1.7933	4.46686	2.43505	-1.76792	-0.04268	0.75727	0.62004	-3.4401	238.4	2.38037	-2.16675	0.03052	0.24414	-1.52588	-0.42725	4.73022	6.04248	238	0.21362	-1.19019	1.46484	-0.03052	1.15967	-0.94604	-1.0376	-1.49536		38.35	-64.565
																				238.45	-1.18295	3.39875	0.97021	-2.22569	1.14751	1.24555	-0.38704	-2.21939	238.45	1.83105	-2.31934	-0.45776	0.03052	-0.12207	0.24414	4.21143	5.70679	238.05	0.61035	-1.5564	2.10571	-1.12915	1.12915	-1.37329	-1.7395	-1.61743		38.4	-65.5187
																				238.5	-1.57967	3.42926	2.43505	-1.09653	-2.17891	2.03901	-0.26497	-2.61612	238.5	1.2207	-3.26538	-0.36621	-0.36621	-0.5188	-1.34277	3.63159	5.79834	238.1	-0.85449	-1.80054	1.89209	-0.97656	-0.03052	-2.28882	-2.10571	0.33569		38.45	-64.9579
																				238.55	-0.51156	3.94806	3.77782	-1.52378	-1.41597	0.69624	0.46746	-2.03629	238.55	0.30518	-2.89917	-0.33569	-0.03052	0.7019	-1.98364	5.24902	7.65991	238.15	0.27466	-3.479	1.28174	-0.33569	-0.54932	-1.28174	-2.01416	1.40381		38.5	-64.532
																				238.6	0.9838	1.65924	4.17455	-1.27964	0.96441	1.21503	-1.3636	-4.08097	238.6	-1.83105	-3.90625	0.88501	0.33569	1.98364	-3.41797	6.19507	7.08008	238.2	1.86157	-2.10571	1.58691	-0.42725	-1.61743	-1.25122	-1.37329	0.45776		38.55	-66.068
																				238.65	0.95329	3.12409	3.0454	-1.61533	0.65923	0.20795	-0.96687	-4.26407	238.65	-1.46484	-1.80054	-0.15259	-0.03052	2.2583	-3.96728	5.82886	5.79834	238.25	-1.0376	-1.61743	0.5188	-0.27466	-2.2583	-1.2207	-2.13623	1.49536		38.6	-67.4133
																				238.7	-0.11483	3.30719	2.83178	-0.79136	0.72026	0.66572	1.07781	-3.16544	238.7	-0.97656	-3.75366	-0.79346	0.30518	1.09863	-1.95312	4.45557	7.01904	238.3	-3.11279	-0.85449	-0.7019	0.94604	-1.15967	-1.09863	-1.77002	2.19727		38.65	-67.7922
																				238.75	0.61759	0.89631	2.3435	0.03262	-0.2563	0.84882	0.8947	-4.56925	238.75	-0.5188	-3.87573	-0.42725	1.31226	2.50244	0.73242	3.02124	7.04956	238.35	-1.00708	-1.00708	1.40381	0	-0.36621	-1.2207	-1.77002	0.7019		38.7	-68.2424
																				238.8	-0.14535	3.52082	4.11351	-0.76084	-1.01924	-1.56207	2.72576	-6.85806	238.8	1.61743	-2.0752	-0.21362	-0.30518	0.15259	2.47192	2.16675	6.43921	238.4	-0.45776	0	2.16675	-1.15967	0.27466	-1.09863	-2.01416	2.19727		38.75	-68.1674
																				238.85	1.13639	4.37531	1.73315	-0.48618	0.47612	-2.87432	1.96282	-5.91202	238.85	4.02832	0.94604	-0.67139	0.76294	0.30518	1.0376	1.28174	6.65283	238.45	-0.5188	-0.97656	1.34277	0.27466	-0.91553	-0.48828	-1.19019	1.89209		38.8	-68.6239
																				238.9	1.19743	4.5279	1.97729	-3.96519	1.57476	-1.16534	2.32903	-5.1796	238.9	3.44849	0.97656	0.03052	0.06104	3.60107	0.12207	-0.61035	6.83594	238.5	0.06104	-1.06812	1.80054	1.40381	0.85449	-1.2207	-2.47192	1.67847		38.85	-69.0651
																				238.95	1.83829	1.90339	2.92333	-2.98862	0.59819	-3.02691	2.35955	-4.6608	238.95	2.92969	-1.49536	1.83105	-2.01416	2.92969	-1.2207	-0.18311	5.06592	238.55	1.83105	-1.40381	1.61743	0	0.82397	-1.37329	-3.35693	1.98364		38.9	-69.252
																				239	1.68571	-0.84319	0.54296	-2.01206	3.00908	-3.33208	1.81023	-2.79923	239	3.69263	-2.0752	1.00708	-2.41089	2.86865	-0.09155	0.61035	5.79834	238.6	2.16675	-1.70898	0.27466	-0.85449	0.09155	-1.89209	-2.0752	2.10571		38.95	-69.9056
																				239.05	2.87589	-0.75164	1.58056	-2.0731	3.83306	-0.5855	2.32903	-4.41666	239.05	2.83813	-3.05176	0.09155	-0.94604	1.46484	-0.64087	-0.79346	5.67627	238.65	1.2207	-1.43433	0.54932	0.57983	0.30518	-1.00708	-0.94604	1.95312		39	-69.369
																				239.1	3.27262	-0.81268	3.25902	-1.5543	4.96221	0.17744	3.153	-6.24771	239.1	2.53296	-4.27246	-0.12207	-0.76294	0.09155	-1.12915	-1.00708	5.40161	238.7	0.73242	-1.15967	0.91553	-0.76294	-0.33569	-0.48828	-2.2583	1.09863		39.05	-69.224
																				239.15	3.36417	1.17096	1.18383	-1.67637	5.14531	-1.19585	2.75628	-4.26407	239.15	1.5564	-3.05176	-0.09155	1.19019	-0.79346	-1.25122	1.61743	6.92749	238.75	0.67139	-0.42725	1.19019	-1.12915	-0.57983	-0.91553	-0.91553	1.86157		39.1	-70.0022
																				239.2	3.33366	2.02546	2.74023	-2.0731	1.42217	-0.55499	3.18352	-4.69132	239.2	1.98364	-2.38037	0.18311	0.64087	-1.89209	-0.76294	2.31934	6.37817	238.8	0.5188	-1.25122	1.83105	-0.33569	-0.15259	-0.61035	-1.40381	1.06812		39.15	-70.4829
																				239.25	3.73038	0.68268	2.83178	-2.19517	0.35405	-0.76861	3.18352	-2.21939	239.25	1.00708	-2.9602	2.2583	0.61035	-2.74658	-0.61035	3.38745	5.43213	238.85	0.54932	0.64087	0.88501	-0.15259	-0.06104	-0.57983	-1.00708	2.53296		39.2	-70.5592
																				239.3	1.77726	-1.75872	3.25902	-2.98862	-0.16475	-1.04327	1.68816	-1.91422	239.3	-1.19019	-2.47192	2.0752	1.0376	-1.58691	-1.83105	2.65503	6.073	238.9	-2.10571	0.39673	0.33569	-1.43433	-0.12207	-0.18311	0.15259	2.65503		39.25	-71.1428
																				239.35	0.465	-2.21648	1.85522	-2.43931	0.14043	-0.76861	3.39714	-3.6232	239.35	0.5188	-1.92261	1.5564	1.80054	-1.19019	-1.12915	2.7771	8.08716	238.95	-1.49536	1.12915	1.58691	-0.73242	0.33569	0.45776	-0.85449	0.91553		39.3	-71.373
																				239.4	1.10587	0.37751	2.25195	-2.13413	0.53716	-2.26397	4.73992	-2.86026	239.4	1.89209	-1.95312	1.2207	0.48828	2.74658	-1.25122	2.59399	7.44629	239	0.24414	1.31226	2.16675	-0.79346	1.25122	0.79346	-1.92261	1.52588		39.35	-71.4429
																				239.45	0.19035	-1.66717	1.8247	0.24624	1.54424	-0.98223	4.40422	-1.94474	239.45	3.05176	-1.28174	1.25122	-0.33569	1.15967	0.12207	1.37329	8.11767	239.05	-0.88501	1.43433	2.04468	-1.37329	-0.42725	0.88501	-1.92261	1.67847		39.4	-72.3216
																				239.5	2.05192	-1.05682	-0.28101	-2.68345	3.77202	0.08588	5.65545	-2.06681	239.5	3.50952	-0.85449	0.21362	1.5564	0.27466	-0.06104	2.2583	7.62939	239.1	-0.82397	1.43433	2.16675	-2.16675	-0.79346	1.40381	-1.70898	2.13623		39.45	-71.7061
																				239.55	0.83121	-0.14129	1.55004	-4.17881	2.88701	-0.89068	7.4865	-4.90494	239.55	1.98364	-1.06812	0.67139	1.83105	-0.21362	-1.37329	1.15967	8.27026	239.15	-0.03052	1.67847	1.34277	-1.98364	1.0376	1.46484	-1.49536	3.02124		39.5	-71.3577
																				239.6	-0.57259	-0.81268	3.0454	-3.59898	0.62871	-2.96587	6.81511	-4.69132	239.6	2.59399	-0.76294	1.89209	2.10571	-0.30518	-1.49536	0.54932	7.87353	239.2	-1.43433	1.12915	1.12915	-2.34985	1.34277	-0.97656	-0.94604	1.86157		39.55	-71.476
																				239.65	-0.02328	-0.75164	4.87645	-3.14121	1.91045	-2.325	4.86199	-1.67008	239.65	2.28882	-1.25122	1.12915	1.70898	-0.82397	-0.15259	-0.39673	7.01904	239.25	-1.49536	0.91553	1.15967	-1.64795	0.7019	-1.2207	-2.0752	1.58691		39.6	-72.1334
																				239.7	-0.17587	-2.27752	4.41869	-1.5543	2.55132	-0.9212	3.91594	-0.8461	239.7	0.03052	-1.95312	0.42725	1.7395	-0.18311	0.33569	-0.18311	3.54004	239.3	-2.62451	0.79346	0.5188	-0.45776	0.18311	-1.06812	-0.33569	2.89917		39.65	-71.8231
																				239.75	2.17399	-0.32439	3.16747	-2.50034	1.87993	-0.4024	3.12249	-3.13492	239.75	-0.54932	-1.80054	0.97656	2.83813	0.91553	-0.12207	1.7395	2.53296	239.35	-2.47192	0.12207	0.61035	0.27466	0.54932	-1.49536	-0.88501	1.89209		39.7	-72.1283
																				239.8	2.38761	0.10285	2.03832	-2.74448	1.17803	-2.17242	3.85491	-2.55509	239.8	-2.34985	0.45776	0.06104	3.11279	0.30518	-0.5188	3.32642	4.66919	239.4	-1.92261	0.67139	1.5564	0.12207	0.64087	-1.28174	-1.77002	1.67847		39.75	-72.6204
																				239.85	2.69279	-2.0639	3.65575	-1.18809	1.42217	-2.99639	2.81731	-2.09732	239.85	-1.34277	0.54932	1.89209	4.18091	0.12207	-1.00708	3.72314	3.93677	239.45	-2.53296	1.09863	0.61035	-1.52588	0	-2.86865	-0.97656	2.04468		39.8	-71.5663
																				239.9	3.5778	-2.33855	3.0454	-1.61533	0.38457	-1.47051	2.14592	-2.95182	239.9	-0.24414	-2.2583	2.56348	4.05884	-1.00708	-0.79346	4.18091	3.84521	239.5	-1.86157	1.0376	1.80054	-0.73242	0.88501	-1.89209	-0.82397	1.0376		39.85	-71.7265
																				239.95	2.23502	-1.51458	2.43505	-1.27964	-0.04268	-0.31084	0.55901	-3.53165	239.95	-0.21362	-3.57056	2.41089	3.9978	0.7019	-0.73242	3.38745	5.40161	239.55	-0.39673	0.73242	1.40381	-1.15967	0.7019	-3.08228	0.97656	1.67847		39.9	-71.2128
																				240	2.50968	-0.01922	2.3435	-2.46983	-0.16475	-1.04327	1.44402	-3.01285	240	-0.61035	-1.43433	2.2583	3.41797	0.64087	-1.58691	2.50244	5.46265	239.6	-1.15967	1.61743	1.95312	0.42725	1.12915	-3.20435	0.18311	1.09863		39.95	-70.7359
																				240.05	0.40397	-0.08025	2.64867	-3.53794	-0.92768	-1.25689	4.49578	-1.94474	240.05	-0.73242	-0.45776	1.43433	1.80054	-1.52588	-1.25122	3.08228	6.37817	239.65	-2.34985	1.31226	1.86157	0.42725	1.52588	-3.23486	1.28174	2.22778		40	-71.3145
																				240.1	2.20451	-1.14837	2.09936	-3.66001	-0.07319	-2.08086	3.36663	-1.54801	240.1	-0.18311	-0.91553	-0.7019	0.79346	-0.57983	1.43433	4.3335	6.34766	239.7	-1.7395	1.5564	0.88501	1.06812	0.85449	-1.77002	1.70898	2.31934		40.05	-71.8969
																				240.15	2.78434	0.59113	2.3435	-3.69053	0.68975	-3.51519	2.84783	-1.76163	240.15	1.25122	-0.76294	-1.61743	1.37329	-1.40381	1.19019	3.2959	5.92041	239.75	-2.83813	1.2207	2.01416	1.46484	1.25122	-2.71606	1.19019	2.16675		40.1	-72.0367
																				240.2	1.10587	-1.23992	2.12988	-3.17173	-0.92768	-2.29449	5.83855	-0.63248	240.2	0.06104	0.18311	-0.79346	-1.98364	-1.19019	1.19019	3.23486	5.40161	239.8	-2.38037	2.31934	2.0752	2.19727	0.7019	-2.80762	2.71606	2.04468		40.15	-72.2287
																				240.25	-1.15243	-0.38543	1.06176	-1.58482	-1.01924	-1.50103	4.25164	1.22909	240.25	-1.95312	-0.85449	-0.42725	0.76294	-1.2207	0.61035	2.13623	5.0354	239.85	-1.40381	0.30518	1.37329	1.70898	0.03052	-2.01416	1.15967	0.88501		40.2	-72.4335
																				240.3	0.03776	0.83527	1.42797	-1.00498	-0.92768	-0.64654	2.20696	0.40512	240.3	-1.2207	-0.5188	-0.67139	2.80762	-0.48828	1.52588	1.00708	5.52368	239.9	-1.92261	1.37329	1.46484	2.34985	0.73242	-1.64795	0	2.28882		40.25	-72.67
																				240.35	0.55656	-0.20232	2.3435	-1.79844	1.78838	-0.98223	2.02385	-1.33438	240.35	-0.57983	0.18311	-0.33569	-0.12207	0.15259	2.01416	0.94604	6.37817	239.95	-2.38037	1.40381	2.13623	3.20435	0.03052	-1.34277	0.15259	1.64795		40.3	-74.1882
																				240.4	1.62467	1.29303	2.16039	-3.44639	0.84233	-2.17242	3.24456	-1.05973	240.4	-0.67139	1.77002	-0.57983	3.69263	-0.12207	1.7395	3.02124	3.93677	240	-2.59399	0.67139	0.5188	2.41089	0.79346	-2.44141	0.30518	0.48828		40.35	-73.7953
																				240.45	2.26554	0.89631	0.604	-2.2562	-0.22578	-1.01275	4.12957	-1.48697	240.45	-0.03052	0.7019	-1.40381	4.21143	0.39673	-0.06104	2.9602	3.08228	240.05	-2.62451	1.12915	0.12207	3.14331	0.79346	-1.15967	1.52588	1.5564		40.4	-73.8271
																				240.5	0.8007	0.31647	0.51244	-2.2562	0.44561	-0.43291	4.0075	-2.73819	240.5	-0.67139	-1.61743	-1.40381	2.31934	-0.5188	0.82397	2.04468	4.63867	240.1	-2.80762	-0.42725	2.47192	3.2959	0.33569	-2.31934	1.67847	2.10571		40.45	-72.7145
																				240.55	0.03776	1.17096	1.85522	-1.46275	1.23906	-1.47051	4.03801	-1.51749	240.55	-0.36621	-1.43433	-0.21362	4.36401	-1.2207	1.40381	1.00708	3.60107	240.15	-3.11279	-0.64087	1.5564	3.38745	-1.0376	-3.93677	0.33569	2.28882		40.5	-72.1715
																				240.6	0.86173	1.20148	2.55712	-2.89707	2.39873	-1.25689	6.72356	-2.64664	240.6	1.0376	-1.61743	-0.24414	5.95093	0.67139	2.92969	-0.03052	3.90625	240.2	-3.60107	0.30518	1.95312	3.50952	-0.42725	-4.42505	0.36621	0.88501		40.55	-72.628
																				240.65	1.01432	2.48322	4.11351	-2.50034	-0.40889	-0.31084	5.31975	0.83236	240.65	0.39673	-0.5188	0.03052	2.41089	1.49536	6.073	-1.25122	4.18091	240.25	-2.50244	0.91553	1.5564	4.24194	0.21362	-2.68555	0.5188	0.39673		40.6	-73.5779
																				240.7	1.44157	1.9339	4.87645	-0.05894	-0.92768	-1.01275	5.65545	0.8934	240.7	-0.03052	-0.61035	0	1.06812	2.83813	3.57056	-1.61743	4.08935	240.3	-0.76294	0.54932	1.0376	4.5166	-0.54932	-2.71606	1.43433	3.02124		40.65	-74.7045
																				240.75	0.15983	0.77423	3.93041	0.27676	0.65923	-2.81329	4.83147	-1.12076	240.75	2.59399	-0.57983	-0.76294	3.2959	2.22778	3.38745	-2.86865	2.89917	240.35	-1.67847	0.61035	0.33569	3.87573	0.85449	-3.72314	0.39673	2.44141		40.7	-74.7248
																				240.8	0.77018	-0.72112	2.77074	-0.24204	0.62871	-1.68414	5.747	-1.79215	240.8	4.18091	-1.19019	0.06104	3.35693	2.53296	2.68555	-4.79126	3.479	240.4	-2.13623	1.58691	-0.24414	3.50952	0.82397	-2.80762	0.82397	3.50952		40.75	-74.3713
																				240.85	-0.08431	-1.69769	2.92333	-2.65293	1.4832	-0.70757	4.31267	-2.86026	240.85	1.80054	-0.64087	0.03052	4.11987	2.53296	1.49536	-4.21143	3.05176	240.45	-2.65503	0.45776	1.25122	2.34985	1.19019	-2.62451	1.46484	2.38037		40.8	-74.6485
																				240.9	-1.64071	-1.7282	4.63231	-1.95103	1.39165	-0.64654	1.4135	-3.31803	240.9	1.67847	-0.48828	1.37329	3.14331	3.17383	2.74658	-3.479	1.43433	240.5	-2.59399	1.09863	1.2207	2.34985	0.15259	-1.98364	1.61743	1.95312		40.85	-75.0287
																				240.95	-1.09139	-0.75164	3.10643	-1.00498	3.00908	-0.79913	1.77971	-1.3649	240.95	2.56348	-1.61743	0.82397	2.19727	2.34985	2.62451	-2.04468	0.85449	240.55	-2.56348	2.01416	0.33569	2.99072	0.7019	-1.09863	0.09155	0.79346		40.9	-75.0402
																				241	0.34293	0.07233	2.49609	-1.49326	1.84941	-0.28033	2.32903	-1.97525	241	2.28882	-0.33569	1.70898	2.83813	2.65503	2.0752	4.60815	0.57983	240.6	-2.22778	1.86157	0.24414	4.18091	0.64087	-1.64795	0.7019	1.86157		40.95	-75.9773
																				241.05	0.92277	1.65924	3.13695	-2.98862	0.20147	-2.72173	3.06145	-1.05973	241.05	1.98364	1.34277	1.31226	4.08935	2.56348	1.7395	6.83594	-1.46484	240.65	-0.36621	0.76294	-0.30518	2.56348	0.09155	-3.41797	-0.18311	0.57983		41	-77.0009
																				241.1	1.35001	0.74372	1.85522	-2.92759	0.32354	-3.05743	2.60369	0.64926	241.1	1.12915	-0.33569	0.27466	3.26538	3.63159	0.54932	3.26538	0.06104	240.7	-0.18311	1.12915	-0.82397	3.17383	0.79346	-4.88281	0.06104	2.13623		41.05	-76.7136
																				241.15	0.37345	0.1944	0.604	-1.46275	1.63579	-0.37188	2.90886	1.99203	241.15	0.88501	0.7019	-0.06104	3.87573	2.47192	1.12915	3.38745	0.79346	240.75	-1.49536	0.67139	-1.09863	4.66919	0.36621	-3.60107	-0.67139	2.28882		41.1	-76.3143
																				241.2	-0.99984	1.232	1.79418	-4.3314	0.72026	-0.24981	2.69524	0.09994	241.2	0.03052	0.30518	0.21362	4.85229	2.04468	2.22778	2.65503	0.54932	240.8	-0.21362	1.46484	-2.01416	4.21143	1.0376	-2.59399	1.00708	2.92969		41.15	-75.9379
																				241.25	-1.94588	3.4903	3.53368	-4.69761	0.90337	-0.61602	2.81731	-1.97525	241.25	-0.06104	-3.78418	0.73242	4.30298	2.62451	1.5564	2.2583	0.48828	240.85	-0.5188	2.10571	-1.83105	4.27246	2.01416	-2.9602	2.47192	3.44849		41.2	-76.6958
																				241.3	-1.09139	1.17096	6.24974	-3.38535	0.87285	0.36054	1.9323	-0.75455	241.3	-1.0376	-8.54492	1.19019	5.70679	1.15967	1.15967	1.28174	1.80054	240.9	0.06104	2.0752	-0.21362	3.35693	1.80054	-3.72314	1.12915	3.57056		41.25	-76.9463
																				241.35	0.73966	1.17096	4.32714	-3.84312	0.96441	0.26899	2.93938	-1.21231	241.35	-0.73242	-11.0168	1.06812	5.21851	0.64087	1.52588	1.77002	1.77002	240.95	0.09155	0.94604	-0.21362	3.32642	1.43433	-2.89917	1.89209	2.53296		41.3	-76.6779
																				241.4	0.67863	3.6734	2.43505	-2.40879	0.53716	0.87934	0.28435	1.25961	241.4	-2.28882	-9.3689	0.94604	3.41797	1.80054	1.06812	2.92969	1.64795	241	-0.15259	1.58691	0.67139	4.36401	0	-3.38745	1.40381	1.83105		41.35	-76.5597
																				241.45	-1.4576	2.20856	4.32714	-3.08018	3.19219	1.45918	0.65056	0.46615	241.45	-2.89917	-5.52368	0.85449	4.82178	2.38037	-0.15259	3.72314	4.5166	241.05	1.80054	2.47192	-0.91553	4.48608	1.12915	-3.63159	0.21362	2.47192		41.4	-76.477
																				241.5	-0.48104	1.38459	5.8225	-3.66001	2.5208	-0.55499	1.2304	-2.79923	241.5	-1.43433	-3.60107	0.03052	4.76074	2.31934	1.37329	3.63159	3.35693	241.1	1.58691	1.95312	-1.12915	3.41797	1.49536	-2.41089	0.91553	3.08228		41.45	-78.5268
																				241.55	-0.05379	2.17804	6.40233	-2.83604	4.56548	-1.22637	-0.69221	-1.05973	241.55	-1.40381	-4.45557	-0.45776	3.87573	3.50952	0.94604	3.60107	4.88281	241.15	0.67139	1.06812	0.21362	1.61743	1.25122	-3.05176	0.76294	2.41089		41.5	-78.331
																				241.6	0.15983	3.70392	5.09008	-2.34776	3.89409	-0.64654	-1.05842	0.19149	241.6	-0.88501	-6.04248	-0.57983	3.26538	3.66211	2.22778	4.05884	5.46265	241.2	1.25122	2.16675	0.33569	2.2583	1.67847	-1.83105	0.85449	1.15967		41.55	-77.8262
																				241.65	-1.91537	3.58185	5.94457	-2.80552	2.39873	-2.01983	-0.53962	-1.1818	241.65	-1.00708	-5.52368	-1.95312	1.49536	1.34277	2.19727	4.88281	4.36401	241.25	1.77002	1.40381	-2.01416	1.61743	1.28174	-2.74658	0.33569	3.23486		41.6	-78.3361
																				241.7	-2.52572	0.40803	3.80834	-2.775	0.81182	-1.1043	-2.67585	-1.02921	241.7	0.45776	-5.27954	-1.52588	1.09863	1.67847	1.89209	6.31714	3.87573	241.3	1.2207	1.12915	-0.61035	4.02832	1.19019	-2.53296	0.12207	1.25122		41.65	-77.563
																				241.75	-1.54916	1.78131	3.99144	-2.28672	-0.50044	1.00141	-3.89656	0.71029	241.75	1.70898	-7.41577	0.42725	-0.03052	2.74658	2.19727	3.26538	4.48608	241.35	0.82397	-0.21362	-0.67139	3.66211	0.94604	-2.19727	1.83105	1.34277		41.7	-77.2171
																				241.8	-0.17587	3.21564	2.43505	0.94814	1.60527	-1.22637	-3.53035	-0.44938	241.8	1.92261	-7.26318	0.45776	0.91553	3.60107	1.0376	3.75366	3.32642	241.4	-0.21362	1.40381	-0.06104	3.17383	1.92261	-2.74658	0.79346	2.34985		41.75	-77.0315
																				241.85	-0.72518	3.58185	2.0078	-2.01206	1.42217	-1.43999	-2.91999	-0.41886	241.85	3.05176	-7.90405	-0.15259	0.7019	2.31934	1.31226	3.78418	3.66211	241.45	-0.39673	0.88501	-0.24414	3.02124	2.53296	-2.19727	1.19019	0.73242		41.8	-77.6214
																				241.9	-0.54208	2.94098	3.44213	-2.22569	0.56768	0.33002	-0.11238	-2.79923	241.9	2.56348	-8.08716	0.09155	0.7019	0.79346	1.61743	3.87573	3.20435	241.5	0.15259	1.0376	-0.09155	2.62451	2.34985	-2.62451	0.42725	1.2207		41.85	-78.6985
																				241.95	-1.57967	2.23908	4.14403	-2.01206	0.10991	1.39814	-0.29548	-3.6232	241.95	3.41797	-8.75854	1.49536	0.09155	0.67139	1.5564	3.479	3.17383	241.55	-0.06104	2.16675	0.79346	3.96728	1.49536	-1.25122	0	0		41.9	-77.6647
																				242	-1.51864	2.69684	3.99144	-1.34068	-0.50044	0.14692	1.65764	-1.12076	242	4.57764	-8.42285	0.97656	0.54932	0.15259	1.46484	2.53296	1.5564	241.6	-1.37329	1.92261	1.2207	3.2959	1.15967	-2.53296	0	-0.15259		41.95	-78.2178
																				242.05	-0.78622	2.42218	0.57348	-1.09653	-0.71406	-0.21929	2.14592	-0.44938	242.05	3.54004	-8.57544	1.06812	0.91553	0.61035	2.01416	3.75366	-1.61743	241.65	-2.47192	1.00708	0.57983	4.02832	-0.30518	-2.89917	-0.30518	0.67139		42	-78.4302
																				242.1	-1.70174	0.13337	0.23779	-0.45567	0.35405	-0.70757	2.54265	-3.59269	242.1	1.58691	-10.376	0.12207	-0.15259	1.46484	1.89209	4.76074	-0.48828	241.7	-3.72314	1.2207	-0.09155	3.44849	-0.21362	-1.98364	-0.21362	-0.57983		42.05	-79.1499
																				242.15	-0.45052	-0.62957	0.45141	-1.95103	0.41509	-0.24981	2.35955	-4.35563	242.15	2.19727	-11.1084	-0.61035	-1.70898	2.10571	3.11279	2.83813	0.7019	241.75	-2.74658	1.31226	0.85449	1.70898	-0.27466	-3.66211	-0.15259	-1.00708		42.1	-79.3355
																				242.2	0.61759	0.59113	1.61108	-2.62241	0.53716	-1.68414	1.56609	-3.65372	242.2	1.67847	-11.8103	-0.09155	-0.94604	1.86157	1.5564	4.11987	2.41089	241.8	-1.67847	0.09155	2.44141	2.7771	-0.61035	-2.99072	0.64087	-0.09155		42.15	-78.9261
																				242.25	0.00724	1.47614	2.03832	-3.50742	0.7813	-1.28741	1.32195	-3.19596	242.25	0.61035	-9.76562	-1.95312	-1.12915	0.61035	2.62451	4.94385	2.22778	241.85	-1.77002	0.67139	2.74658	1.19019	-0.73242	-3.57056	0.61035	0.15259		42.2	-78.0462
																				242.3	-0.69466	0.98786	0.84814	-2.22569	0.96441	-1.16534	3.09197	-3.34855	242.3	-0.36621	-10.2844	-4.69971	1.34277	1.86157	3.35693	5.12695	3.72314	241.9	-2.44141	0.27466	2.44141	1.5564	-0.54932	-2.62451	1.2207	-1.28174		42.25	-79.3724
																				242.35	-0.2369	0.0113	1.61108	0.06313	0.93389	-0.00567	5.71648	-3.59269	242.35	0.76294	-11.9324	-2.53296	2.38037	3.05176	2.56348	4.88281	3.78418	241.95	-2.7771	0.82397	2.13623	1.2207	-0.79346	-2.86865	0.82397	-1.77002		42.3	-80.246
																				242.4	-0.14535	0.59113	1.91625	-0.30308	0.99492	-0.0667	6.50994	-2.52457	242.4	1.83105	-7.84302	-3.75366	1.7395	2.13623	2.28882	6.2561	4.11987	242	-3.96728	0.67139	1.43433	1.40381	-0.39673	-2.28882	0.09155	-1.34277		42.35	-80.1175
																				242.45	-0.42001	1.26252	1.76366	-3.17173	-1.96528	-0.12774	5.25872	-2.79923	242.45	-0.21362	-6.22559	-4.15039	-0.54932	1.40381	1.00708	6.19507	4.63867	242.05	-3.479	1.7395	0	1.86157	-1.2207	-2.34985	0.64087	-0.06104		42.4	-78.7481
																				242.5	-2.00692	3.70392	1.8247	-1.43223	-0.62251	-0.67706	3.91594	0.31356	242.5	-2.89917	-5.40161	1.83105	-1.15967	3.08228	1.5564	5.46265	2.86865	242.1	-2.86865	1.31226	-0.45776	3.60107	-1.49536	-2.10571	1.34277	-1.67847		42.45	-77.9559
																				242.55	-2.95296	2.4527	-0.37257	-4.81968	-0.68354	-0.43291	4.06853	2.35824	242.55	-1.12915	-5.21851	1.5564	-2.2583	3.38745	1.28174	4.97436	1.5564	242.15	-1.67847	0.85449	-0.15259	2.0752	-0.97656	-2.47192	1.19019	-0.67139		42.5	-77.1612
																				242.6	-2.25106	3.45978	-1.4712	-7.07798	-1.84321	-0.03619	3.33611	2.99911	242.6	-0.33569	-2.89917	0	-0.64087	1.7395	0.79346	4.69971	2.80762	242.2	0.39673	0.64087	0.5188	1.61743	-1.0376	-3.66211	0.27466	-0.76294		42.55	-77.6672
																				242.65	-2.83089	4.58893	-1.95948	-5.24693	-2.78926	-0.18877	3.153	0.16098	242.65	1.80054	-1.5564	-0.91553	-1.43433	-0.03052	1.83105	3.60107	3.2959	242.25	0.5188	0.06104	-0.33569	2.92969	-1.40381	-3.08228	0.91553	-0.54932		42.6	-77.3544
																				242.7	-4.53988	5.10773	-2.53931	-5.21641	-2.60615	0.69624	4.73992	-1.09024	242.7	2.31934	0.06104	-2.04468	-0.06104	0.27466	1.89209	3.60107	2.44141	242.3	0.06104	1.52588	0.09155	3.14331	-0.67139	-2.38037	0.76294	-0.30518		42.65	-76.608
																				242.75	-5.11971	3.15461	-2.44776	-6.80332	-1.44648	1.8559	2.4511	-1.24283	242.75	1.52588	-0.15259	-0.79346	0.03052	1.15967	1.49536	4.60815	2.19727	242.35	-2.13623	-0.03052	1.00708	2.86865	-1.43433	-2.83813	-0.33569	-0.45776		42.7	-76.4592
																				242.8	-2.95296	2.30011	-2.08155	-6.16245	0.47612	1.79487	1.77971	-1.79215	242.8	-1.92261	-0.7019	-0.85449	-1.83105	1.46484	2.19727	5.76782	2.28882	242.4	-0.76294	0.64087	-0.61035	4.08935	-0.57983	-2.7771	0.33569	0		42.75	-76.9043
																				242.85	-0.96932	2.08649	-1.25758	-7.23057	-1.35493	0.20795	2.72576	-3.01285	242.85	-0.30518	1.83105	-2.80762	-2.04468	2.59399	2.13623	4.3335	3.26538	242.45	0.27466	0.67139	-0.97656	2.41089	-0.54932	-3.50952	0.36621	-0.12207		42.8	-77.7639
																				242.9	-0.57259	2.69684	0.7871	-7.16953	-2.81977	-1.6231	2.4511	-0.99869	242.9	1.28174	0.39673	-3.63159	-1.19019	1.09863	1.5564	4.88281	0.24414	242.5	0.39673	0.33569	0.57983	2.89917	0	-2.99072	0.27466	-0.15259		42.85	-77.3163
																				242.95	-2.09847	2.87995	1.79418	-6.25401	-0.4394	-0.73809	0.65056	-1.3649	242.95	2.16675	-0.18311	-4.24194	-2.22778	0.73242	0.82397	4.48608	1.80054	242.55	0	0.94604	-1.31226	2.7771	-0.06104	-1.0376	1.43433	-0.5188		42.9	-76.6423
																				243	-3.04452	4.1922	0.54296	-6.80332	0.59819	-0.09722	0.34539	-1.57853	243	3.60107	0.91553	-4.05884	-2.68555	0.45776	0.91553	4.45557	2.47192	242.6	-0.45776	1.7395	-1.34277	2.34985	0.76294	-3.08228	1.61743	1.25122		42.95	-76.9297
																				243.05	-3.41073	0.83527	-1.04395	-6.86436	-1.14131	2.40522	1.53557	-2.64664	243.05	2.74658	0.42725	-3.54004	-1.49536	1.98364	0.82397	5.0354	0.36621	242.65	1.06812	0.91553	-0.06104	2.13623	-1.0376	-4.60815	1.46484	0.48828		43	-77.1128
																				243.1	-2.19003	1.90339	0.75658	-6.22349	-1.11079	2.55781	3.42766	-2.03629	243.1	2.9602	1.19019	-2.04468	-1.89209	3.05176	0.03052	5.21851	0.94604	242.7	-0.18311	0.67139	-0.88501	2.71606	-0.18311	-2.59399	1.70898	-0.64087		43.05	-76.7314
																				243.15	-2.67831	1.96442	0.87865	-6.89487	-1.75166	2.34418	1.13884	-1.42594	243.15	2.74658	1.77002	-2.74658	-1.58691	2.01416	-0.18311	3.69263	2.41089	242.75	-1.19019	0.85449	-0.21362	2.47192	-1.77002	-1.95312	1.52588	0.12207		43.1	-75.9786
																				243.2	-1.4576	-0.96526	0.97021	-5.67417	-2.42305	0.94038	-1.24153	-0.99869	243.2	3.69263	1.49536	-3.69263	-1.28174	1.46484	1.31226	2.68555	1.19019	242.8	0	1.58691	-1.67847	3.35693	-1.67847	-2.13623	-0.76294	1.34277		43.15	-75.428
																				243.25	-3.44125	-1.85027	2.16039	-5.21641	-1.56855	2.92402	0.86419	-1.33438	243.25	3.44849	-0.18311	-4.91333	-0.54932	1.86157	0.27466	2.50244	1.06812	242.85	0	0.5188	-0.79346	2.0752	-1.2207	-1.15967	-1.61743	-0.64087		43.2	-76.1032
																				243.3	-4.08212	2.69684	2.16039	-4.39243	-1.72114	3.04609	1.35247	-0.63248	243.3	2.68555	-1.61743	-4.60815	0.06104	2.04468	0.57983	4.45557	1.06812	242.9	0	1.25122	0.82397	2.10571	-1.49536	-2.59399	-1.64795	-0.61035		43.25	-77.624
																				243.35	-3.74642	5.99274	-0.52515	-2.19517	-1.93476	1.48969	1.56609	1.80893	243.35	0.64087	-1.49536	-3.57056	0.24414	2.62451	0.36621	4.85229	1.19019	242.95	0.06104	0.79346	0.61035	2.86865	-1.40381	-2.22778	-1.83105	0.09155		43.3	-76.945
																				243.4	-2.37313	3.97858	0.32934	-2.95811	-1.41597	0.87934	-0.57014	2.90756	243.4	-0.45776	-1.06812	-3.78418	-0.88501	2.28882	1.00708	4.60815	0.54932	243	-0.33569	0.5188	-0.48828	1.80054	-1.43433	-1.7395	-3.02124	-0.09155		43.35	-76.5432
																				243.45	-1.94588	-1.05682	2.12988	-3.93467	-2.02632	1.21503	-1.45515	1.32064	243.45	1.12915	-0.30518	-2.62451	-2.28882	2.34985	1.25122	3.87573	1.46484	243.05	-1.7395	0.67139	-0.33569	1.09863	-0.36621	-1.58691	-1.77002	-1.12915		43.4	-77.0162
																				243.5	-3.34969	-1.39251	2.25195	-3.53794	-0.89717	-1.56207	-0.96687	-1.12076	243.5	1.7395	-0.94604	-1.92261	-3.32642	2.86865	2.31934	5.18799	1.37329	243.1	-1.25122	-0.33569	-0.33569	0.24414	-0.03052	-1.61743	-1.89209	-1.15967		43.45	-77.1217
																				243.55	-0.78622	0.86579	3.62523	-2.98862	-0.89717	-2.11138	-0.75325	-2.00577	243.55	2.28882	-0.15259	-3.63159	-3.02124	2.38037	1.19019	6.50024	0.64087	243.15	-0.15259	1.70898	0.21362	-1.12915	-0.48828	-2.10571	-0.39673	-0.24414		43.5	-77.7257
																				243.6	1.47208	0.77423	4.23558	-2.80552	-1.32441	-0.89068	-1.5467	-1.27335	243.6	1.77002	-0.5188	-4.02832	1.06812	1.86157	-0.06104	4.82178	-0.18311	243.2	-1.67847	0.30518	2.04468	-0.64087	-1.31226	-1.2207	-0.64087	0.64087		43.55	-78.331
																				243.65	0.89225	2.02546	3.44213	-1.37119	-2.11787	0.84882	-1.72981	-2.09732	243.65	1.0376	-0.21362	-5.24902	3.23486	2.22778	1.5564	5.67627	3.26538	243.25	-2.74658	0.85449	2.13623	-1.09863	-2.50244	-1.70898	-1.00708	0.88501		43.6	-77.774
																				243.7	-0.11483	2.48322	3.35057	-2.62241	-1.69062	2.31367	0.40642	-0.75455	243.7	1.80054	-0.64087	-4.97436	2.2583	2.53296	1.80054	5.18799	3.54004	243.3	-0.54932	2.04468	1.89209	-0.06104	-2.16675	-1.37329	-0.97656	-0.36621		43.65	-76.8789
																				243.75	0.67863	1.90339	2.89281	-1.92051	-0.53096	2.98505	2.48162	-0.93766	243.75	1.92261	-1.89209	-6.16455	2.13623	2.10571	3.44849	5.15747	3.26538	243.35	0.30518	1.09863	1.25122	0.57983	-2.28882	-4.08935	-0.88501	-0.33569		43.7	-76.3753
																				243.8	-0.7557	0.04182	1.18383	-0.5167	-3.15547	1.94746	2.02385	-2.89078	243.8	-0.21362	-1.86157	-6.71387	1.06812	1.19019	1.06812	4.45557	3.41797	243.4	1.19019	0.76294	2.2583	-0.06104	-3.05176	-3.93677	-1.15967	0.5188		43.75	-75.4471
																				243.85	-0.60311	0.0113	0.604	-2.95811	-2.94184	-0.64654	1.13884	-2.55509	243.85	-0.33569	-3.54004	-1.25122	-0.06104	1.0376	0.45776	1.15967	0.06104	243.45	1.64795	0.27466	2.19727	-0.64087	-2.83813	-4.48608	-0.7019	0.67139		43.8	-75.5463
																				243.9	0.31242	1.81183	0.39037	-2.95811	-1.69062	0.05537	-0.38704	-2.64664	243.9	0.03052	-3.20435	0.79346	0.21362	2.13623	1.0376	3.11279	-1.86157	243.5	1.49536	1.70898	0.67139	0.30518	-1.12915	-5.15747	-0.06104	-0.73242		43.85	-76.0028
																				243.95	-0.84725	2.9715	-0.76929	-3.35484	-1.38545	0.81831	-1.48567	-3.01285	243.95	-2.10571	-1.83105	0.7019	0.61035	1.89209	0.27466	3.78418	-2.7771	243.55	1.98364	1.43433	0.82397	0.57983	-1.77002	-4.91333	-0.48828	0.7019		43.9	-75.1775
																				244	-2.73934	4.64997	0.604	-5.43003	-0.80561	-0.28033	0.83367	-3.92838	244	-4.94385	-1.31226	1.00708	1.09863	1.92261	-0.06104	3.35693	-4.76074	243.6	1.64795	1.70898	2.65503	0	-3.08228	-3.50952	-0.85449	0.27466		43.95	-75.161
																				244.05	0.61759	5.07721	0.7871	-4.66709	-1.93476	-0.70757	1.2304	-2.55509	244.05	-3.8147	-2.59399	2.01416	0.54932	1.92261	2.47192	5.5542	-1.64795	243.65	1.0376	1.64795	1.77002	0.15259	-3.50952	-2.04468	-0.76294	0.03052		44	-75.8972
																				244.1	0.95329	3.88703	0.93969	-3.35484	-0.2563	-1.25689	2.6342	-0.81559	244.1	-3.44849	-6.073	0.85449	0.57983	2.99072	3.17383	5.18799	0.48828	243.7	1.52588	1.80054	1.92261	0.09155	-3.32642	-1.2207	-0.73242	0.45776		44.05	-75.8146
																				244.15	0.8007	3.06305	2.64867	-4.94175	-0.40889	-1.31792	2.81731	-0.29679	244.15	-3.17383	-5.18799	0.64087	1.86157	2.50244	2.92969	5.31006	-0.30518	243.75	0.7019	0.7019	1.67847	1.80054	-1.06812	-2.62451	-1.52588	0.61035		44.1	-75.0987
																				244.2	-0.11483	2.94098	1.39745	-4.54502	-1.93476	-1.83672	4.67888	-0.44938	244.2	-3.57056	-4.21143	0.7019	1.7395	2.38037	2.13623	4.57764	-0.5188	243.8	1.52588	0.88501	0.67139	0.82397	-1.52588	-1.40381	-2.01416	0.73242		44.15	-75.3199
																				244.25	0.67863	3.30719	3.32006	-4.48399	-1.62959	0.08588	4.7094	-3.6232	244.25	-4.3335	-10.0098	0.82397	1.34277	3.11279	2.89917	4.88281	-0.7019	243.85	1.77002	1.28174	1.64795	-0.03052	-2.10571	-1.06812	-0.94604	-0.42725		44.2	-76.1083
																				244.3	1.07536	4.40583	4.63231	-4.63657	-0.9582	4.32783	2.72576	-4.69132	244.3	-6.19507	-13.3057	0.57983	1.83105	2.56348	1.52588	3.96728	-3.2959	243.9	1.80054	0.45776	1.28174	-1.00708	-2.0752	-1.7395	-1.00708	-1.12915		44.25	-75.84
																				244.35	1.53312	5.32135	2.43505	-1.82896	-1.90425	2.64936	0.07073	-4.35563	244.35	-5.70679	-12.8479	0.88501	1.49536	2.7771	2.2583	2.89917	-0.91553	243.95	2.38037	0.24414	1.46484	-1.15967	-3.02124	-2.41089	-1.70898	-0.82397		44.3	-76.4109
																				244.4	-0.29794	4.34479	1.61108	-2.0731	-4.16255	0.1164	-0.53962	-4.08097	244.4	-7.35474	-7.75146	0.7019	1.37329	3.84521	3.08228	3.96728	-1.28174	244	2.86865	0.18311	2.04468	-1.19019	-3.26538	-2.28882	-0.94604	0.33569		44.35	-76.3677
																				244.45	0.12931	3.06305	1.76366	-0.48618	-3.88789	-0.55499	-1.72981	-2.82975	244.45	-6.74438	-5.34058	0.42725	1.15967	3.84521	3.11279	3.63159	-1.70898	244.05	4.18091	1.25122	1.86157	-0.09155	-2.01416	-1.2207	-0.79346	0.7019		44.4	-77.0111
																				244.5	-0.08431	2.57477	2.37402	0.5209	-2.88081	-0.73809	-1.18049	-2.9213	244.5	-6.34766	-3.05176	0.5188	-0.7019	2.53296	3.96728	4.66919	-3.60107	244.1	3.2959	1.12915	1.70898	-0.18311	-2.01416	-1.46484	-1.31226	-0.61035		44.45	-77.1777
																				244.55	-1.15243	2.2696	0.0852	0.30727	-1.87373	-2.08086	-0.08186	-4.08097	244.55	-6.56128	-3.90625	2.19727	-1.83105	2.59399	3.96728	3.8147	-0.64087	244.15	3.23486	1.58691	0.85449	0.30518	-2.0752	-2.16675	-0.30518	-0.61035		44.5	-76.9119
																				244.6	-1.39657	2.36115	0.7871	0.64297	-0.80561	-1.80621	0.25383	-4.17252	244.6	-4.48608	-9.09424	1.70898	-3.11279	2.19727	3.479	4.73022	2.2583	244.2	2.50244	1.49536	3.57056	0.64087	-2.47192	-1.92261	-1.06812	0.57983		44.55	-74.9791
																				244.65	-0.81673	3.82599	3.99144	-0.88291	-0.71406	-0.00567	-0.57014	-4.53873	244.65	-5.00488	-9.15527	1.25122	-2.92969	2.22778	2.7771	7.17163	3.11279	244.25	1.98364	2.04468	2.44141	-0.33569	-2.89917	-1.40381	-0.18311	-0.36621		44.6	-75.0097
																				244.7	-0.66415	1.29303	5.33422	-0.45567	1.08648	-0.61602	2.48162	-4.11148	244.7	-4.18091	-7.53784	1.95312	-3.08228	2.86865	3.11279	5.27954	2.53296	244.3	1.83105	0.67139	0.85449	-1.00708	-3.87573	-1.80054	-0.03052	-0.73242		44.65	-74.1297
																				244.75	0.86173	0.83527	2.16039	-1.85947	1.78838	-0.49395	3.27507	-1.67008	244.75	-3.60107	-9.30786	1.37329	-1.92261	2.56348	4.36401	3.479	0.21362	244.35	1.70898	-0.88501	0.33569	-0.45776	-3.02124	-1.83105	-0.21362	-1.19019		44.7	-73.6567
[truncated: 9,106 more rows]
[truncated: 21 more columns]

## Sheet: Figure4
Figure 4A	Lifetime (ns)	Normalised Frequency	Figure 4B	Lifetime (ns)	Normalised Frequency	Figure 4C	CD31-	CD31+	Figure 4D	CD31-	(C622A)	(Y663F)	(Y690F)	(S700F)	(Y713F)	Figure 4E	CD31-	(C622A)	(Y663F)	(Y690F)	(S700F)	(Y713F)	Figure 4K	CD31ext-	CD31ext+	Figure 4L	CD31ext-	CD31ext+
[truncated: 1,000 more rows]

[truncated: 3 more sheets: Figure5, Figure6, Figure7]
