# Supplementary material for: PIEZO1 and PECAM1 interact at cell-cell junctions and partner in endothelial force sensing
Source: Commun Biol. 2023 Apr 1;6:358. doi: 10.1038/s42003-023-04706-4 (PMC10067937; doi:10.1038/s42003-023-04706-4)
Supplement: Supplementary file 5 — Supplementary Data 2 [file 42003_2023_4706_MOESM5_ESM.xlsx]

## Sheet: FigureS2
Figure S2B		Number born
	WT	13
	Het	31
	Hom	12

## Sheet: FigureS4
Figure S4B	Distance	HA	Distance	CD31	Figure S4C	CD31-	CD31+	Figure S4E	Distance	Intensity	Distance	Intensity	Figure S4H	Distance	HA	Distance	CD31	Figure S4I	Distance	HA	Distance	CD31	Figure S4J	CD31-	CD31+	Figure S4K	CD31-	CD31+	Figure S4N	WT	HA	Figure S4Q	WT	HA
	0	5.5	0	1		0.32	0.42667		0	7	0	2		0	10	0	3		0	3	0	8		0.43956	0.35165		0.36923	0.36923		0.46127	0.83594		0.36904	1
	0.0659	6	0.0659	1.5		0.33333	0.46667		0.0659	7	0.0659	2		0.0659	11	0.0659	3		0.0659	2	0.0659	7		0.38462	0.34615		0.36923	0.36923		0.43788	0.8946		0.33518	0.53829
	0.1318	6.5	0.1318	2		0.26667	0.32		0.1318	5	0.1318	2		0.1318	11	0.1318	3		0.1318	3	0.1318	8		0.41026	0.41026		0.61538	0.76923		0.42948	1		0.29353	0.66407
	0.1977	7	0.1977	2		0.53333	0.53333		0.1977	5	0.1977	1		0.1977	8	0.1977	3		0.1977	2	0.1977	7		0.35165	0.26374		0.30769	0.49231		0.41504	0.6762		0.3619	0.50638
	0.2636	7.5	0.2636	2		0.26667	0.35556		0.2636	4	0.2636	1		0.2636	8	0.2636	3		0.2636	2	0.2636	7		0.35165	0.48352		0.38462	0.46154		0.45492	0.55219		0.34594	0.64594
	0.3295	8	0.3295	2		0.26667	0.32		0.3295	3	0.3295	2		0.3295	7	0.3295	5		0.3295	3	0.3295	6		0.61538	1		0.35165	0.35165		0.41937	0.56844		0.3576	0.53954
	0.3954	8	0.3954	2		0.3	0.3		0.3954	5	0.3954	2		0.3954	8	0.3954	5		0.3954	3	0.3954	6		0.49231	0.67692		0.35897	0.20513		0.46548	0.50413		0.36582	0.45346
	0.4613	8	0.4613	2		0.4	0.4		0.4613	4	0.4613	2		0.4613	9	0.4613	7		0.4613	3	0.4613	6		0.30769	0.46154		0.35165	0.21978		0.37357	0.53947		0.33185	0.51245
	0.5272	8	0.5272	2		0.26667	0.31111		0.5272	3	0.5272	2		0.5272	7	0.5272	7		0.5272	3	0.5272	7		0.46154	0.51282		0.38462	0.30769		0.31843	0.78587		0.35601	0.52363
	0.593	7.5	0.593	1.5					0.593	5	0.593	2		0.593	7	0.593	8		0.593	3	0.593	7
	0.6589	7	0.6589	1					0.6589	6	0.6589	2		0.6589	8	0.6589	10		0.6589	3	0.6589	7
	0.7248	7.5	0.7248	1					0.7248	6	0.7248	2		0.7248	10	0.7248	11		0.7248	3	0.7248	6
	0.7907	8	0.7907	1.5					0.7907	5	0.7907	1		0.7907	9	0.7907	13		0.7907	3	0.7907	6
	0.8566	8	0.8566	2					0.8566	6	0.8566	2		0.8566	9	0.8566	15		0.8566	3	0.8566	7
	0.9225	8.5	0.9225	2					0.9225	6	0.9225	2		0.9225	9	0.9225	16		0.9225	3	0.9225	7
	0.9884	8.5	0.9884	1.5					0.9884	6	0.9884	2		0.9884	9	0.9884	18		0.9884	3	0.9884	9
	1.0543	7.5	1.0543	1.5					1.0543	6	1.0543	2		1.0543	9	1.0543	19		1.0543	3	1.0543	10
	1.1202	7	1.1202	2					1.1202	7	1.1202	1		1.1202	6	1.1202	22		1.1202	3	1.1202	13
	1.1861	7	1.1861	2					1.1861	7	1.1861	2		1.1861	7	1.1861	23		1.1861	3	1.1861	15
	1.252	7	1.252	2					1.252	8	1.252	2		1.252	9	1.252	28		1.252	3	1.252	18
	1.3179	6.5	1.3179	2					1.3179	6	1.3179	4		1.3179	8	1.3179	32		1.3179	3	1.3179	21
	1.3838	6.5	1.3838	2					1.3838	5	1.3838	5		1.3838	7	1.3838	37		1.3838	4	1.3838	24
	1.4497	6.5	1.4497	2					1.4497	5	1.4497	8		1.4497	7	1.4497	43		1.4497	4	1.4497	27
	1.5156	6.5	1.5156	2					1.5156	6	1.5156	8		1.5156	8	1.5156	46		1.5156	4	1.5156	29
	1.5815	7	1.5815	2					1.5815	8	1.5815	12		1.5815	7	1.5815	46		1.5815	4	1.5815	28
	1.6474	7	1.6474	2.5					1.6474	10	1.6474	14		1.6474	7	1.6474	41		1.6474	4	1.6474	29
	1.7132	7.5	1.7132	3					1.7132	10	1.7132	16		1.7132	8	1.7132	33		1.7132	4	1.7132	29
	1.7791	8.5	1.7791	3					1.7791	11	1.7791	18		1.7791	7	1.7791	27		1.7791	4	1.7791	30
	1.845	9.5	1.845	3					1.845	13	1.845	20		1.845	6	1.845	24		1.845	4	1.845	30
	1.9109	9.5	1.9109	3					1.9109	11	1.9109	25		1.9109	6	1.9109	24		1.9109	5	1.9109	29
	1.9768	9.5	1.9768	3.5					1.9768	11	1.9768	27		1.9768	5	1.9768	23		1.9768	4	1.9768	28
	2.0427	10	2.0427	4.5					2.0427	11	2.0427	32		2.0427	7	2.0427	21		2.0427	4	2.0427	27
	2.1086	9.5	2.1086	5					2.1086	13	2.1086	37		2.1086	7	2.1086	18		2.1086	4	2.1086	23
	2.1745	8.5	2.1745	5.5					2.1745	18	2.1745	37		2.1745	6	2.1745	17		2.1745	4	2.1745	21
	2.2404	8	2.2404	7					2.2404	17	2.2404	40		2.2404	6	2.2404	16		2.2404	4	2.2404	21
	2.3063	8	2.3063	9					2.3063	17	2.3063	41		2.3063	6	2.3063	15		2.3063	4	2.3063	22
	2.3722	8	2.3722	11					2.3722	17	2.3722	40		2.3722	5	2.3722	16		2.3722	3	2.3722	24
	2.4381	8	2.4381	12.5					2.4381	20	2.4381	39		2.4381	5	2.4381	16		2.4381	3	2.4381	28
	2.504	8	2.504	14					2.504	18	2.504	38		2.504	5	2.504	17		2.504	3	2.504	33
	2.5699	8	2.5699	15.5					2.5699	17	2.5699	40		2.5699	7	2.5699	18		2.5699	3	2.5699	38
	2.6358	8	2.6358	16					2.6358	16	2.6358	40		2.6358	5	2.6358	18		2.6358	3	2.6358	43
	2.7017	8	2.7017	15.5					2.7017	16	2.7017	42		2.7017	3	2.7017	19		2.7017	3	2.7017	50
	2.7676	7.5	2.7676	15.5					2.7676	13	2.7676	43		2.7676	4	2.7676	21		2.7676	3	2.7676	51
	2.8334	7	2.8334	16.5					2.8334	13	2.8334	37		2.8334	4	2.8334	23		2.8334	4	2.8334	49
	2.8993	7	2.8993	17					2.8993	14	2.8993	35		2.8993	6	2.8993	25		2.8993	4	2.8993	38
	2.9652	7	2.9652	17.5					2.9652	13	2.9652	29		2.9652	5	2.9652	25		2.9652	4	2.9652	29
	3.0311	7	3.0311	19					3.0311	11	3.0311	31		3.0311	5	3.0311	25		3.0311	4	3.0311	28
	3.097	7.5	3.097	21					3.097	10	3.097	29		3.097	5	3.097	26		3.097	4	3.097	27
	3.1629	7.5	3.1629	23.5					3.1629	9	3.1629	25		3.1629	6	3.1629	27		3.1629	4	3.1629	25
	3.2288	6.5	3.2288	27.5					3.2288	10	3.2288	26		3.2288	6	3.2288	27		3.2288	5	3.2288	21
	3.2947	6	3.2947	33					3.2947	11	3.2947	25		3.2947	4	3.2947	27		3.2947	6	3.2947	19
	3.3606	6	3.3606	39					3.3606	9	3.3606	21		3.3606	5	3.3606	26		3.3606	6	3.3606	19
	3.4265	6	3.4265	43.5					3.4265	10	3.4265	17		3.4265	4	3.4265	22		3.4265	6	3.4265	20
	3.4924	6	3.4924	45.5					3.4924	10	3.4924	15		3.4924	5	3.4924	15		3.4924	6	3.4924	20
	3.5583	6	3.5583	45.5					3.5583	11	3.5583	14		3.5583	7	3.5583	13		3.5583	5	3.5583	21
	3.6242	6.5	3.6242	44.5					3.6242	11	3.6242	14		3.6242	6	3.6242	13		3.6242	5	3.6242	20
	3.6901	7.5	3.6901	44					3.6901	10	3.6901	13		3.6901	5	3.6901	13		3.6901	5	3.6901	16
	3.756	8	3.756	44					3.756	8	3.756	13		3.756	6	3.756	14		3.756	5	3.756	12
	3.8219	8	3.8219	44					3.8219	7	3.8219	11		3.8219	7	3.8219	15		3.8219	6	3.8219	10
	3.8878	7.5	3.8878	45					3.8878	8	3.8878	16		3.8878	5	3.8878	16		3.8878	6	3.8878	10
	3.9536	7.5	3.9536	45					3.9536	7	3.9536	15		3.9536	5	3.9536	17		3.9536	5	3.9536	11
	4.0195	8	4.0195	42					4.0195	7	4.0195	18		4.0195	6	4.0195	16		4.0195	5	4.0195	12
	4.0854	7.5	4.0854	40					4.0854	8	4.0854	17		4.0854	6	4.0854	16		4.0854	5	4.0854	12
	4.1513	7	4.1513	37					4.1513	8	4.1513	13		4.1513	5	4.1513	15		4.1513	6	4.1513	13
	4.2172	6.5	4.2172	32					4.2172	9	4.2172	11		4.2172	8	4.2172	15		4.2172	5	4.2172	13
	4.2831	6	4.2831	29					4.2831	11	4.2831	12		4.2831	7	4.2831	15		4.2831	5	4.2831	15
	4.349	6	4.349	28					4.349	10	4.349	13		4.349	8	4.349	16		4.349	4	4.349	14
	4.4149	6	4.4149	27.5					4.4149	10	4.4149	11		4.4149	8	4.4149	16		4.4149	4	4.4149	12
	4.4808	6	4.4808	27					4.4808	11	4.4808	9		4.4808	7	4.4808	17		4.4808	4	4.4808	12
	4.5467	6.5	4.5467	26					4.5467	9	4.5467	9		4.5467	5	4.5467	17		4.5467	3	4.5467	13
	4.6126	7.5	4.6126	24.5					4.6126	9	4.6126	9		4.6126	6	4.6126	18		4.6126	3	4.6126	13
	4.6785	8	4.6785	24					4.6785	9	4.6785	11		4.6785	6	4.6785	18		4.6785	3	4.6785	13
	4.7444	8	4.7444	23.5					4.7444	10	4.7444	10		4.7444	6	4.7444	18		4.7444	4	4.7444	12
	4.8103	7.5	4.8103	22.5					4.8103	9	4.8103	11		4.8103	6	4.8103	19		4.8103	4	4.8103	12
	4.8762	7	4.8762	21					4.8762	10	4.8762	14		4.8762	6	4.8762	20		4.8762	4	4.8762	12
	4.9421	7	4.9421	20					4.9421	12	4.9421	14		4.9421	5	4.9421	19		4.9421	5	4.9421	13
	5.008	6.5	5.008	20.5					5.008	11	5.008	14		5.008	3	5.008	18		5.008	5	5.008	13
	5.0738	6	5.0738	21					5.0738	10	5.0738	16		5.0738	3	5.0738	15		5.0738	5	5.0738	13
	5.1397	6	5.1397	21					5.1397	9	5.1397	15		5.1397	4	5.1397	15		5.1397	4	5.1397	13
	5.2056	6	5.2056	21.5					5.2056	8	5.2056	16		5.2056	4	5.2056	15		5.2056	5	5.2056	15
	5.2715	6.5	5.2715	22.5					5.2715	8	5.2715	14		5.2715	5	5.2715	15		5.2715	5	5.2715	17
	5.3374	6.5	5.3374	24					5.3374	8	5.3374	12		5.3374	6	5.3374	16		5.3374	5	5.3374	19
	5.4033	6	5.4033	26					5.4033	8	5.4033	11		5.4033	6	5.4033	18		5.4033	5	5.4033	20
	5.4692	6	5.4692	29					5.4692	8	5.4692	9		5.4692	5	5.4692	20		5.4692	5	5.4692	20
	5.5351	5.5	5.5351	31					5.5351	6	5.5351	8		5.5351	7	5.5351	23		5.5351	4	5.5351	19
	5.601	5.5	5.601	30					5.601	9	5.601	10		5.601	6	5.601	23		5.601	4	5.601	19
	5.6669	6.5	5.6669	29.5					5.6669	8	5.6669	9		5.6669	6	5.6669	24		5.6669	5	5.6669	18
	5.7328	7	5.7328	32.5					5.7328	11	5.7328	11		5.7328	6	5.7328	23		5.7328	4	5.7328	17
	5.7987	6.5	5.7987	37					5.7987	11	5.7987	14		5.7987	6	5.7987	23		5.7987	4	5.7987	17
	5.8646	6	5.8646	40					5.8646	11	5.8646	17		5.8646	6	5.8646	21		5.8646	5	5.8646	17
	5.9305	6.5	5.9305	41					5.9305	14	5.9305	16		5.9305	7	5.9305	21		5.9305	5	5.9305	16
	5.9964	7.5	5.9964	40.5					5.9964	13	5.9964	18		5.9964	8	5.9964	20		5.9964	5	5.9964	16
	6.0623	8	6.0623	38.5					6.0623	11	6.0623	17		6.0623	8	6.0623	19		6.0623	4	6.0623	15
	6.1282	8	6.1282	35					6.1282	10	6.1282	14		6.1282	7	6.1282	19		6.1282	4	6.1282	14
	6.194	7.5	6.194	30.5					6.194	10	6.194	10		6.194	6	6.194	19		6.194	3	6.194	12
	6.2599	6.5	6.2599	25					6.2599	7	6.2599	11		6.2599	6	6.2599	18		6.2599	3	6.2599	12
	6.3258	6	6.3258	20.5					6.3258	6	6.3258	11		6.3258	6	6.3258	17		6.3258	3	6.3258	12
	6.3917	6	6.3917	18.5					6.3917	6	6.3917	11		6.3917	7	6.3917	17		6.3917	3	6.3917	11
	6.4576	6	6.4576	17.5					6.4576	5	6.4576	14		6.4576	6	6.4576	17		6.4576	3	6.4576	11
	6.5235	6	6.5235	16					6.5235	2	6.5235	12		6.5235	6	6.5235	15		6.5235	3	6.5235	12
	6.5894	6	6.5894	14.5					6.5894	6	6.5894	12		6.5894	5	6.5894	13		6.5894	3	6.5894	12
	6.6553	6	6.6553	14					6.6553	4	6.6553	11		6.6553	6	6.6553	11		6.6553	3	6.6553	11
	6.7212	6	6.7212	14					6.7212	5	6.7212	10		6.7212	7	6.7212	12		6.7212	3	6.7212	11
	6.7871	6	6.7871	14.5					6.7871	6	6.7871	10		6.7871	8	6.7871	13		6.7871	4	6.7871	10
	6.853	7	6.853	15.5					6.853	4	6.853	10		6.853	6	6.853	15		6.853	4	6.853	10
	6.9189	7.5	6.9189	18.5					6.9189	4	6.9189	11		6.9189	8	6.9189	17		6.9189	4	6.9189	10
	6.9848	7.5	6.9848	23.5					6.9848	4	6.9848	11		6.9848	8	6.9848	20		6.9848	4	6.9848	9
	7.0507	7.5	7.0507	30.5					7.0507	5	7.0507	10		7.0507	8	7.0507	26		7.0507	4	7.0507	10
	7.1166	7.5	7.1166	38.5					7.1166	5	7.1166	8		7.1166	9	7.1166	31		7.1166	3	7.1166	12
	7.1825	8.5	7.1825	44.5					7.1825	5	7.1825	8		7.1825	8	7.1825	40		7.1825	4	7.1825	14
	7.2484	9	7.2484	46.5					7.2484	8	7.2484	10		7.2484	9	7.2484	47		7.2484	4	7.2484	14
	7.3142	8.5	7.3142	41.5					7.3142	6	7.3142	9		7.3142	11	7.3142	48		7.3142	3	7.3142	14
	7.3801	7.5	7.3801	32					7.3801	6	7.3801	6		7.3801	11	7.3801	47		7.3801	3	7.3801	14
	7.446	7	7.446	25.5					7.446	6	7.446	6		7.446	13	7.446	42		7.446	2	7.446	14
	7.5119	7	7.5119	24					7.5119	6	7.5119	6		7.5119	12	7.5119	35		7.5119	2	7.5119	15
	7.5778	6.5	7.5778	24.5					7.5778	7	7.5778	8		7.5778	11	7.5778	31		7.5778	2	7.5778	14
	7.6437	5.5	7.6437	27					7.6437	6	7.6437	9		7.6437	11	7.6437	30		7.6437	3	7.6437	15
	7.7096	5	7.7096	30					7.7096	5	7.7096	9		7.7096	11	7.7096	30		7.7096	2	7.7096	15
	7.7755	5	7.7755	30					7.7755	5	7.7755	11		7.7755	12	7.7755	30		7.7755	3	7.7755	15
	7.8414	5	7.8414	28.5					7.8414	5	7.8414	12		7.8414	12	7.8414	29		7.8414	3	7.8414	14
	7.9073	5	7.9073	27.5					7.9073	5	7.9073	14		7.9073	12	7.9073	26		7.9073	4	7.9073	14
	7.9732	5	7.9732	27					7.9732	6	7.9732	15		7.9732	13	7.9732	23		7.9732	4	7.9732	14
	8.0391	5.5	8.0391	27					8.0391	6	8.0391	15		8.0391	13	8.0391	23		8.0391	4	8.0391	14
	8.105	6	8.105	26					8.105	6	8.105	15		8.105	11	8.105	26		8.105	3	8.105	15
	8.1709	6.5	8.1709	24.5					8.1709	4	8.1709	12		8.1709	13	8.1709	31		8.1709	3	8.1709	16
	8.2368	7	8.2368	24					8.2368	4	8.2368	11		8.2368	11	8.2368	33		8.2368	3	8.2368	16
	8.3027	6.5	8.3027	25					8.3027	4	8.3027	9		8.3027	10	8.3027	37		8.3027	4	8.3027	16
	8.3686	6	8.3686	26					8.3686	4	8.3686	10		8.3686	11	8.3686	39		8.3686	4	8.3686	16
	8.4344	6	8.4344	26					8.4344	4	8.4344	12		8.4344	10	8.4344	41		8.4344	4	8.4344	18
	8.5003	6.5	8.5003	26					8.5003	5	8.5003	12		8.5003	11	8.5003	42		8.5003	4	8.5003	19
	8.5662	7	8.5662	25.5					8.5662	4	8.5662	13		8.5662	10	8.5662	42		8.5662	4	8.5662	21
	8.6321	7	8.6321	24					8.6321	3	8.6321	14		8.6321	9	8.6321	41		8.6321	4	8.6321	24
	8.698	7	8.698	22					8.698	4	8.698	19		8.698	8	8.698	39		8.698	4	8.698	29
	8.7639	6.5	8.7639	21					8.7639	4	8.7639	20		8.7639	9	8.7639	36		8.7639	4	8.7639	35
	8.8298	6	8.8298	21					8.8298	5	8.8298	17		8.8298	10	8.8298	32		8.8298	4	8.8298	41
	8.8957	5.5	8.8957	21					8.8957	5	8.8957	12		8.8957	9	8.8957	29		8.8957	4	8.8957	45
	8.9616	5	8.9616	20.5					8.9616	4	8.9616	12		8.9616	9	8.9616	24		8.9616	4	8.9616	52
	9.0275	5.5	9.0275	20					9.0275	4	9.0275	12		9.0275	9	9.0275	22		9.0275	4	9.0275	56
	9.0934	6.5	9.0934	20					9.0934	4	9.0934	13		9.0934	10	9.0934	22		9.0934	4	9.0934	59
	9.1593	6.5	9.1593	20					9.1593	7	9.1593	14		9.1593	11	9.1593	22		9.1593	5	9.1593	58
	9.2252	5.5	9.2252	20.5					9.2252	7	9.2252	14		9.2252	12	9.2252	22		9.2252	5	9.2252	55
	9.2911	5	9.2911	21.5					9.2911	9	9.2911	15		9.2911	13	9.2911	23		9.2911	5	9.2911	53
	9.357	5	9.357	21.5					9.357	11	9.357	18		9.357	14	9.357	26		9.357	4	9.357	50
	9.4229	5	9.4229	20.5					9.4229	8	9.4229	22		9.4229	11	9.4229	26		9.4229	3	9.4229	47
	9.4888	5	9.4888	18.5					9.4888	8	9.4888	25		9.4888	12	9.4888	28		9.4888	4	9.4888	44
	9.5546	5	9.5546	16.5					9.5546	10	9.5546	26		9.5546	10	9.5546	27		9.5546	4	9.5546	40
	9.6205	5	9.6205	15.5					9.6205	11	9.6205	25		9.6205	14	9.6205	27		9.6205	4	9.6205	33
	9.6864	5.5	9.6864	14.5					9.6864	11	9.6864	23		9.6864	15	9.6864	30		9.6864	4	9.6864	31
	9.7523	6	9.7523	13.5					9.7523	13	9.7523	19		9.7523	14	9.7523	33		9.7523	3	9.7523	30
	9.8182	5.5	9.8182	12.5					9.8182	13	9.8182	17		9.8182	13	9.8182	38		9.8182	3	9.8182	29
	9.8841	5	9.8841	12					9.8841	13	9.8841	15		9.8841	14	9.8841	40		9.8841	3	9.8841	28
	9.95	5	9.95	12					9.95	12	9.95	19		9.95	14	9.95	38		9.95	3	9.95	27
	10.0159	4.5	10.0159	12.5					10.0159	12	10.0159	22		10.0159	13	10.0159	37		10.0159	4	10.0159	27
	10.0818	4.5	10.0818	13					10.0818	7	10.0818	20		10.0818	10	10.0818	35		10.0818	4	10.0818	27
	10.1477	4.5	10.1477	13.5					10.1477	10	10.1477	25		10.1477	10	10.1477	34		10.1477	3	10.1477	28
	10.2136	4.5	10.2136	14					10.2136	9	10.2136	21		10.2136	8	10.2136	30		10.2136	3	10.2136	30
	10.2795	5	10.2795	14					10.2795	8	10.2795	16		10.2795	9	10.2795	26		10.2795	3	10.2795	34
	10.3454	5.5	10.3454	14.5					10.3454	8	10.3454	15		10.3454	7	10.3454	25		10.3454	4	10.3454	37
	10.4113	6.5	10.4113	15					10.4113	7	10.4113	13		10.4113	8	10.4113	22		10.4113	3	10.4113	39
	10.4772	7	10.4772	14.5					10.4772	6	10.4772	12		10.4772	10	10.4772	20		10.4772	4	10.4772	42
	10.5431	7	10.5431	13					10.5431	6	10.5431	12		10.5431	9	10.5431	19		10.5431	5	10.5431	44
	10.609	7	10.609	11.5					10.609	6	10.609	13		10.609	9	10.609	18		10.609	5	10.609	46
	10.6748	7	10.6748	10.5					10.6748	8	10.6748	13		10.6748	11	10.6748	18		10.6748	4	10.6748	47
	10.7407	7	10.7407	10.5					10.7407	9	10.7407	11		10.7407	9	10.7407	17		10.7407	4	10.7407	49
	10.8066	7	10.8066	11.5					10.8066	7	10.8066	9		10.8066	11	10.8066	18		10.8066	4	10.8066	49
	10.8725	6.5	10.8725	12.5					10.8725	7	10.8725	8		10.8725	11	10.8725	18		10.8725	4	10.8725	53
	10.9384	6	10.9384	13.5					10.9384	6	10.9384	7		10.9384	11	10.9384	19		10.9384	5	10.9384	53
	11.0043	5.5	11.0043	14.5					11.0043	8	11.0043	7		11.0043	11	11.0043	20		11.0043	5	11.0043	52
	11.0702	5	11.0702	15.5					11.0702	7	11.0702	7		11.0702	10	11.0702	22		11.0702	6	11.0702	49
	11.1361	5.5	11.1361	15.5					11.1361	7	11.1361	8		11.1361	11	11.1361	23		11.1361	6	11.1361	49
	11.202	6	11.202	15					11.202	9	11.202	8		11.202	12	11.202	23		11.202	6	11.202	47
	11.2679	6	11.2679	14.5					11.2679	9	11.2679	8		11.2679	13	11.2679	24		11.2679	6	11.2679	46
	11.3338	6	11.3338	13.5					11.3338	9	11.3338	9		11.3338	13	11.3338	25		11.3338	6	11.3338	45
	11.3997	6.5	11.3997	12.5					11.3997	10	11.3997	10		11.3997	15	11.3997	25		11.3997	5	11.3997	39
	11.4656	6.5	11.4656	12					11.4656	10	11.4656	13		11.4656	15	11.4656	24		11.4656	5	11.4656	35
	11.5315	6	11.5315	12.5					11.5315	12	11.5315	11		11.5315	15	11.5315	22		11.5315	6	11.5315	31
	11.5974	6.5	11.5974	13.5					11.5974	12	11.5974	11		11.5974	13	11.5974	21		11.5974	5	11.5974	29
	11.6633	7	11.6633	14					11.6633	10	11.6633	9		11.6633	18	11.6633	19		11.6633	4	11.6633	26
	11.7292	6.5	11.7292	15					11.7292	8	11.7292	9		11.7292	17	11.7292	19		11.7292	4	11.7292	24
	11.795	6	11.795	16					11.795	8	11.795	7		11.795	16	11.795	17		11.795	4	11.795	23
	11.8609	6	11.8609	16					11.8609	8	11.8609	7		11.8609	16	11.8609	15		11.8609	4	11.8609	22
	11.9268	6	11.9268	17					11.9268	7	11.9268	6		11.9268	17	11.9268	14		11.9268	4	11.9268	22
	11.9927	6	11.9927	18.5					11.9927	7	11.9927	6		11.9927	15	11.9927	13		11.9927	4	11.9927	22
	12.0586	6	12.0586	18.5					12.0586	6	12.0586	5		12.0586	15	12.0586	12		12.0586	4	12.0586	23
	12.1245	6	12.1245	17.5					12.1245	6	12.1245	6		12.1245	13	12.1245	12		12.1245	4	12.1245	23
	12.1904	5.5	12.1904	16.5					12.1904	6	12.1904	7		12.1904	13	12.1904	12		12.1904	4	12.1904	23
	12.2563	5	12.2563	16.5					12.2563	7	12.2563	7		12.2563	13	12.2563	11		12.2563	4	12.2563	22
	12.3222	4.5	12.3222	17					12.3222	5	12.3222	7		12.3222	12	12.3222	10		12.3222	4	12.3222	22
	12.3881	4	12.3881	17					12.3881	5	12.3881	8		12.3881	11	12.3881	8		12.3881	4	12.3881	23
	12.454	4	12.454	17.5					12.454	6	12.454	7		12.454	15	12.454	8		12.454	4	12.454	25
	12.5199	4	12.5199	18					12.5199	6	12.5199	8		12.5199	12	12.5199	8		12.5199	4	12.5199	26
	12.5858	4.5	12.5858	17.5					12.5858	8	12.5858	8		12.5858	10	12.5858	8		12.5858	5	12.5858	28
	12.6517	5	12.6517	16.5					12.6517	7	12.6517	9		12.6517	11	12.6517	9		12.6517	5	12.6517	29
	12.7176	5	12.7176	16					12.7176	7	12.7176	7		12.7176	9	12.7176	11		12.7176	4	12.7176	31
	12.7835	4.5	12.7835	16.5					12.7835	6	12.7835	9		12.7835	9	12.7835	12		12.7835	4	12.7835	35
	12.8494	4	12.8494	18					12.8494	6	12.8494	8		12.8494	8	12.8494	13		12.8494	4	12.8494	38
	12.9152	4	12.9152	19					12.9152	6	12.9152	10		12.9152	8	12.9152	16		12.9152	5	12.9152	43
	12.9811	3.5	12.9811	19					12.9811	6	12.9811	11		12.9811	10	12.9811	21		12.9811	5	12.9811	46
	13.047	3	13.047	19.5					13.047	6	13.047	11		13.047	9	13.047	24		13.047	4	13.047	49
	13.1129	4	13.1129	20					13.1129	7	13.1129	10		13.1129	12	13.1129	25		13.1129	3	13.1129	48
	13.1788	4.5	13.1788	20					13.1788	7	13.1788	11		13.1788	13	13.1788	25		13.1788	3	13.1788	48
	13.2447	4	13.2447	20					13.2447	8	13.2447	11		13.2447	12	13.2447	26		13.2447	3	13.2447	46
	13.3106	4	13.3106	21					13.3106	10	13.3106	10		13.3106	12	13.3106	27		13.3106	3	13.3106	44
	13.3765	4	13.3765	25					13.3765	7	13.3765	10		13.3765	12	13.3765	34		13.3765	3	13.3765	41
	13.4424	4	13.4424	29.5					13.4424	5	13.4424	9		13.4424	12	13.4424	41		13.4424	3	13.4424	39
	13.5083	4.5	13.5083	30.5					13.5083	8	13.5083	10		13.5083	13	13.5083	51		13.5083	3	13.5083	37
	13.5742	5	13.5742	29					13.5742	6	13.5742	8		13.5742	12	13.5742	59		13.5742	3	13.5742	35
	13.6401	5	13.6401	26					13.6401	7	13.6401	8		13.6401	13	13.6401	60		13.6401	4	13.6401	32
	13.706	5	13.706	23					13.706	6	13.706	8		13.706	10	13.706	57		13.706	4	13.706	30
	13.7719	5.5	13.7719	21.5					13.7719	7	13.7719	8		13.7719	12	13.7719	52		13.7719	4	13.7719	27
	13.8378	7	13.8378	20.5					13.8378	6	13.8378	8		13.8378	9	13.8378	46		13.8378	3	13.8378	24
	13.9037	8.5	13.9037	20					13.9037	6	13.9037	8		13.9037	9	13.9037	44		13.9037	4	13.9037	22
	13.9696	8.5	13.9696	20					13.9696	8	13.9696	8		13.9696	8	13.9696	41		13.9696	4	13.9696	20
	14.0354	8	14.0354	20					14.0354	7	14.0354	8		14.0354	6	14.0354	35		14.0354	4	14.0354	19
	14.1013	8	14.1013	21					14.1013	7	14.1013	8		14.1013	7	14.1013	30		14.1013	4	14.1013	19
	14.1672	8	14.1672	23					14.1672	7	14.1672	8		14.1672	7	14.1672	28		14.1672	4	14.1672	19
	14.2331	7.5	14.2331	24.5					14.2331	6	14.2331	7		14.2331	7	14.2331	25		14.2331	4	14.2331	21
	14.299	6.5	14.299	26					14.299	7	14.299	6		14.299	8	14.299	22		14.299	4	14.299	23
	14.3649	6	14.3649	27.5					14.3649	8	14.3649	7		14.3649	9	14.3649	20		14.3649	4	14.3649	25
	14.4308	6.5	14.4308	28.5					14.4308	7	14.4308	6		14.4308	9	14.4308	18		14.4308	4	14.4308	27
	14.4967	7.5	14.4967	31					14.4967	7	14.4967	6		14.4967	7	14.4967	17		14.4967	4	14.4967	27
	14.5626	7.5	14.5626	34					14.5626	6	14.5626	5		14.5626	8	14.5626	17		14.5626	3	14.5626	27
	14.6285	7	14.6285	35.5					14.6285	9	14.6285	5		14.6285	7	14.6285	17		14.6285	3	14.6285	26
	14.6944	7	14.6944	36					14.6944	9	14.6944	4		14.6944	8	14.6944	17		14.6944	3	14.6944	25
	14.7603	7	14.7603	36					14.7603	9	14.7603	5		14.7603	9	14.7603	19		14.7603	3	14.7603	25
	14.8262	7.5	14.8262	36					14.8262	11	14.8262	6		14.8262	7	14.8262	22		14.8262	3	14.8262	23
	14.8921	7.5	14.8921	36.5					14.8921	10	14.8921	6		14.8921	5	14.8921	26		14.8921	3	14.8921	21
	14.958	6.5	14.958	36.5					14.958	9	14.958	6		14.958	7	14.958	28		14.958	3	14.958	20
	15.0239	5.5	15.0239	35					15.0239	9	15.0239	6		15.0239	7	15.0239	31		15.0239	2	15.0239	21
	15.0898	5	15.0898	32.5					15.0898	10	15.0898	8		15.0898	8	15.0898	30		15.0898	2	15.0898	22
	15.1556	5	15.1556	29					15.1556	9	15.1556	8		15.1556	11	15.1556	29		15.1556	3	15.1556	23
	15.2215	5	15.2215	26					15.2215	8	15.2215	9		15.2215	10	15.2215	26		15.2215	3	15.2215	24
	15.2874	4.5	15.2874	24.5					15.2874	8	15.2874	9		15.2874	8	15.2874	23		15.2874	2	15.2874	24
	15.3533	4	15.3533	23.5					15.3533	7	15.3533	8		15.3533	6	15.3533	20		15.3533	3	15.3533	26
	15.4192	4.5	15.4192	23					15.4192	7	15.4192	7		15.4192	9	15.4192	17		15.4192	3	15.4192	26
	15.4851	6	15.4851	23.5					15.4851	7	15.4851	9		15.4851	7	15.4851	15		15.4851	4	15.4851	24
	15.551	7	15.551	26					15.551	7	15.551	11		15.551	9	15.551	15		15.551	4	15.551	21
	15.6169	7	15.6169	29.5					15.6169	7	15.6169	10		15.6169	8	15.6169	15		15.6169	3	15.6169	20
	15.6828	7.5	15.6828	32					15.6828	7	15.6828	10		15.6828	6	15.6828	16		15.6828	4	15.6828	20
	15.7487	7.5	15.7487	32.5					15.7487	6	15.7487	11		15.7487	6	15.7487	17		15.7487	3	15.7487	20
	15.8146	6.5	15.8146	31					15.8146	7	15.8146	13		15.8146	8	15.8146	18		15.8146	4	15.8146	22
	15.8805	6	15.8805	27.5					15.8805	10	15.8805	13		15.8805	7	15.8805	18		15.8805	4	15.8805	27
	15.9464	5.5	15.9464	25					15.9464	10	15.9464	11		15.9464	7	15.9464	18		15.9464	4	15.9464	32
	16.0123	5	16.0123	24.5					16.0123	10	16.0123	11		16.0123	9	16.0123	17		16.0123	4	16.0123	33
	16.0782	5	16.0782	24					16.0782	10	16.0782	11		16.0782	7	16.0782	20		16.0782	4	16.0782	32
	16.1441	4.5	16.1441	24					16.1441	9	16.1441	15		16.1441	7	16.1441	21		16.1441	4	16.1441	30
	16.21	4	16.21	23.5					16.21	9	16.21	13		16.21	8	16.21	21		16.21	3	16.21	25
	16.2758	4	16.2758	21.5					16.2758	10	16.2758	14		16.2758	9	16.2758	22		16.2758	3	16.2758	22
	16.3417	4	16.3417	19.5					16.3417	12	16.3417	10		16.3417	8	16.3417	24		16.3417	3	16.3417	20
	16.4076	4	16.4076	19					16.4076	9	16.4076	9		16.4076	8	16.4076	26		16.4076	4	16.4076	21
	16.4735	4	16.4735	18					16.4735	11	16.4735	9		16.4735	7	16.4735	29		16.4735	4	16.4735	21
	16.5394	4	16.5394	18					16.5394	10	16.5394	10		16.5394	8	16.5394	32		16.5394	3	16.5394	22
	16.6053	4.5	16.6053	19					16.6053	11	16.6053	9		16.6053	7	16.6053	35		16.6053	3	16.6053	22
	16.6712	5	16.6712	18.5					16.6712	10	16.6712	9		16.6712	6	16.6712	37		16.6712	4	16.6712	22
	16.7371	5	16.7371	17.5					16.7371	8	16.7371	11		16.7371	7	16.7371	40		16.7371	5	16.7371	21
	16.803	6	16.803	17.5					16.803	8	16.803	10		16.803	6	16.803	41		16.803	5	16.803	20
	16.8689	7	16.8689	18					16.8689	7	16.8689	12		16.8689	8	16.8689	40		16.8689	5	16.8689	18
	16.9348	7	16.9348	17.5					16.9348	10	16.9348	13		16.9348	8	16.9348	40		16.9348	5	16.9348	16
	17.0007	7	17.0007	17					17.0007	9	17.0007	14		17.0007	7	17.0007	39		17.0007	5	17.0007	14
	17.0666	6.5	17.0666	17					17.0666	10	17.0666	15		17.0666	8	17.0666	37		17.0666	4	17.0666	14
	17.1325	5.5	17.1325	18.5					17.1325	8	17.1325	16		17.1325	9	17.1325	34		17.1325	4	17.1325	15
	17.1984	4.5	17.1984	21.5					17.1984	10	17.1984	19		17.1984	6	17.1984	32		17.1984	3	17.1984	15
	17.2643	4	17.2643	26					17.2643	11	17.2643	22		17.2643	6	17.2643	30		17.2643	2	17.2643	16
	17.3302	4	17.3302	33.5					17.3302	11	17.3302	27		17.3302	7	17.3302	27		17.3302	2	17.3302	16
	17.396	4	17.396	44.5					17.396	12	17.396	32		17.396	7	17.396	25		17.396	2	17.396	19
	17.4619	4	17.4619	55.5					17.4619	12	17.4619	30		17.4619	6	17.4619	26		17.4619	3	17.4619	21
	17.5278	4	17.5278	61					17.5278	9	17.5278	31		17.5278	6	17.5278	26		17.5278	4	17.5278	26
	17.5937	4	17.5937	56					17.5937	12	17.5937	38		17.5937	6	17.5937	26		17.5937	4	17.5937	30
	17.6596	4.5	17.6596	44					17.6596	14	17.6596	41		17.6596	9	17.6596	27		17.6596	4	17.6596	33
	17.7255	4.5	17.7255	34					17.7255	14	17.7255	38		17.7255	9	17.7255	28		17.7255	4	17.7255	35
	17.7914	4	17.7914	26.5					17.7914	16	17.7914	33		17.7914	8	17.7914	28		17.7914	4	17.7914	38
	17.8573	4	17.8573	22.5					17.8573	18	17.8573	24		17.8573	7	17.8573	28		17.8573	4	17.8573	45
	17.9232	4.5	17.9232	23					17.9232	16	17.9232	22		17.9232	6	17.9232	27		17.9232	3	17.9232	43
	17.9891	5	17.9891	24					17.9891	16	17.9891	18		17.9891	7	17.9891	25		17.9891	3	17.9891	40
	18.055	5	18.055	23					18.055	13	18.055	18		18.055	6	18.055	22		18.055	3	18.055	34
	18.1209	5.5	18.1209	21					18.1209	13	18.1209	17		18.1209	8	18.1209	21		18.1209	3	18.1209	24
	18.1868	6	18.1868	19					18.1868	14	18.1868	16		18.1868	5	18.1868	18		18.1868	3	18.1868	23
	18.2527	5.5	18.2527	18					18.2527	12	18.2527	15		18.2527	4	18.2527	14		18.2527	3	18.2527	22
	18.3186	4.5	18.3186	18.5					18.3186	11	18.3186	15		18.3186	5	18.3186	12		18.3186	3	18.3186	21
	18.3845	4	18.3845	20					18.3845	10	18.3845	12		18.3845	5	18.3845	10		18.3845	4	18.3845	21
	18.4504	4	18.4504	21					18.4504	11	18.4504	11		18.4504	6	18.4504	10		18.4504	4	18.4504	21
	18.5162	4.5	18.5162	20.5					18.5162	10	18.5162	11		18.5162	7	18.5162	8		18.5162	4	18.5162	22
	18.5821	5	18.5821	19.5					18.5821	9	18.5821	10		18.5821	7	18.5821	6		18.5821	4	18.5821	29
	18.648	5	18.648	19					18.648	10	18.648	9		18.648	9	18.648	6		18.648	4	18.648	38
	18.7139	5	18.7139	19					18.7139	8	18.7139	10		18.7139	7	18.7139	5		18.7139	4	18.7139	47
	18.7798	5	18.7798	18					18.7798	9	18.7798	9		18.7798	7	18.7798	4		18.7798	4	18.7798	51
	18.8457	5	18.8457	16					18.8457	9	18.8457	9		18.8457	7	18.8457	3		18.8457	3	18.8457	51
	18.9116	5	18.9116	14.5					18.9116	9	18.9116	7		18.9116	7	18.9116	3		18.9116	3	18.9116	50
	18.9775	5	18.9775	14					18.9775	9	18.9775	9		18.9775	5	18.9775	3		18.9775	3	18.9775	46
	19.0434	5.5	19.0434	14					19.0434	9	19.0434	9		19.0434	7	19.0434	2		19.0434	3	19.0434	38
	19.1093	6	19.1093	14					19.1093	10	19.1093	9		19.1093	5	19.1093	2		19.1093	2	19.1093	33
	19.1752	5.5	19.1752	14					19.1752	10	19.1752	9		19.1752	5	19.1752	2		19.1752	3	19.1752	33
	19.2411	5	19.2411	13					19.2411	9	19.2411	8		19.2411	5	19.2411	2		19.2411	3	19.2411	34
	19.307	4.5	19.307	12					19.307	7	19.307	7		19.307	5	19.307	2		19.307	4	19.307	36
	19.3729	4	19.3729	12					19.3729	6	19.3729	6		19.3729	4	19.3729	2		19.3729	4	19.3729	36
	19.4388	3.5	19.4388	13					19.4388	6	19.4388	6		19.4388	5	19.4388	2		19.4388	4	19.4388	32
	19.5047	3.5	19.5047	14					19.5047	6	19.5047	6							19.5047	4	19.5047	27
	19.5706	4.5	19.5706	14.5					19.5706	7	19.5706	6							19.5706	4	19.5706	25
	19.6364	5	19.6364	15.5					19.6364	7	19.6364	7							19.6364	3	19.6364	22
	19.7023	5	19.7023	16.5					19.7023	7	19.7023	8							19.7023	3	19.7023	21
	19.7682	4.5	19.7682	18					19.7682	7	19.7682	9							19.7682	2	19.7682	19
	19.8341	4.5	19.8341	19					19.8341	8	19.8341	8							19.8341	3	19.8341	20
	19.9	5	19.9	19.5					19.9	6	19.9	9							19.9	3	19.9	21
	19.9659	5	19.9659	19.5					19.9659	7	19.9659	7							19.9659	3	19.9659	21
	20.0318	5	20.0318	18.5					20.0318	6	20.0318	7							20.0318	4	20.0318	22
	20.0977	5	20.0977	18					20.0977	6	20.0977	8							20.0977	3	20.0977	24
	20.1636	5.5	20.1636	18.5					20.1636	7	20.1636	9							20.1636	4	20.1636	23
	20.2295	6	20.2295	20					20.2295	8	20.2295	10							20.2295	4	20.2295	22
	20.2954	5.5	20.2954	22					20.2954	8	20.2954	9							20.2954	4	20.2954	22
	20.3613	5	20.3613	24					20.3613	7	20.3613	9							20.3613	4	20.3613	22
	20.4272	5	20.4272	25					20.4272	6	20.4272	9							20.4272	4	20.4272	21
	20.4931	5.5	20.4931	25					20.4931	7	20.4931	8							20.4931	4	20.4931	21
	20.559	6	20.559	24.5					20.559	9	20.559	8							20.559	4	20.559	20
	20.6249	6	20.6249	23.5					20.6249	7	20.6249	8							20.6249	6	20.6249	19
	20.6908	6	20.6908	22.5					20.6908	7	20.6908	9							20.6908	6	20.6908	19
	20.7566	6.5	20.7566	22					20.7566	8	20.7566	9							20.7566	6	20.7566	19
	20.8225	6.5	20.8225	22.5					20.8225	6	20.8225	11							20.8225	5	20.8225	17
	20.8884	6	20.8884	23					20.8884	8	20.8884	14							20.8884	5	20.8884	16
	20.9543	6	20.9543	22.5					20.9543	8	20.9543	13							20.9543	4	20.9543	15
	21.0202	6	21.0202	21.5					21.0202	7	21.0202	11							21.0202	4	21.0202	14
	21.0861	6	21.0861	20					21.0861	6	21.0861	8							21.0861	5	21.0861	13
	21.152	6	21.152	18.5					21.152	7	21.152	7							21.152	6	21.152	10
	21.2179	6	21.2179	17					21.2179	6	21.2179	7							21.2179	6	21.2179	10
	21.2838	5.5	21.2838	15					21.2838	5	21.2838	5							21.2838	5	21.2838	9
	21.3497	5	21.3497	14					21.3497	4	21.3497	5							21.3497	5	21.3497	8
	21.4156	5	21.4156	14					21.4156	5	21.4156	7							21.4156	6	21.4156	7
	21.4815	4.5	21.4815	14					21.4815	6	21.4815	9							21.4815	6	21.4815	5
	21.5474	4	21.5474	14					21.5474	7	21.5474	7							21.5474	5	21.5474	4
	21.6133	4.5	21.6133	13					21.6133	6	21.6133	7							21.6133	5	21.6133	4
	21.6792	5	21.6792	11.5					21.6792	7	21.6792	8							21.6792	5	21.6792	3
	21.7451	5	21.7451	10.5					21.7451	7	21.7451	8							21.7451	5	21.7451	3
	21.811	5	21.811	9					21.811	6	21.811	8							21.811	5	21.811	3
	21.8768	5	21.8768	7.5					21.8768	6	21.8768	6							21.8768	5	21.8768	3
	21.9427	5	21.9427	6					21.9427	7	21.9427	5							21.9427	5	21.9427	3
	22.0086	5.5	22.0086	4					22.0086	6	22.0086	5							22.0086	4	22.0086	2
	22.0745	6	22.0745	3					22.0745	6	22.0745	6							22.0745	4	22.0745	2
	22.1404	6	22.1404	2.5					22.1404	8	22.1404	6							22.1404	4	22.1404	2
	22.2063	6	22.2063	2					22.2063	9	22.2063	6							22.2063	3	22.2063	3
	22.2722	6	22.2722	2					22.2722	9	22.2722	6
	22.3381	6	22.3381	1.5					22.3381	8	22.3381	5
	22.404	5.5	22.404	1					22.404	7	22.404	5
	22.4699	5	22.4699	1.5					22.4699	8	22.4699	7
	22.5358	5	22.5358	2					22.5358	10	22.5358	6
	22.6017	6	22.6017	2					22.6017	8	22.6017	6
	22.6676	7	22.6676	1.5					22.6676	8	22.6676	6
	22.7335	7.5	22.7335	1					22.7335	7	22.7335	7
	22.7994	8	22.7994	1					22.7994	7	22.7994	6
	22.8653	8.5	22.8653	1					22.8653	10	22.8653	5
	22.9312	8.5	22.9312	1					22.9312	10	22.9312	7
	22.997	8	22.997	1					22.997	7	22.997	7
	23.0629	8	23.0629	1					23.0629	7	23.0629	7
	23.1288	8	23.1288	1					23.1288	8	23.1288	5
	23.1947	8	23.1947	1					23.1947	6	23.1947	6
	23.2606	8	23.2606	1					23.2606	7	23.2606	5
	23.3265	8.5	23.3265	1					23.3265	7	23.3265	7
	23.3924	9	23.3924	1.5					23.3924	8	23.3924	7
	23.4583	8.5	23.4583	1.5					23.4583	8	23.4583	6
	23.5242	8	23.5242	1					23.5242	9	23.5242	8
	23.5901	7.5	23.5901	1					23.5901	11	23.5901	10
	23.656	7	23.656	1					23.656	15	23.656	13
	23.7219	7.5	23.7219	1					23.7219	19	23.7219	16
	23.7878	8	23.7878	1					23.7878	19	23.7878	19
	23.8537	8	23.8537	1					23.8537	20	23.8537	23
	23.9196	8	23.9196	1					23.9196	21	23.9196	26
	23.9855	7.5	23.9855	1					23.9855	16	23.9855	26
	24.0514	7	24.0514	1					24.0514	15	24.0514	25
	24.1172	7	24.1172	1					24.1172	9	24.1172	25
	24.1831	7	24.1831	1					24.1831	11	24.1831	23
	24.249	6.5	24.249	1					24.249	10	24.249	20
	24.3149	6	24.3149	1					24.3149	11	24.3149	16
									24.3808	10	24.3808	14
									24.4467	10	24.4467	12
									24.5126	12	24.5126	11
									24.5785	11	24.5785	10
									24.6444	10	24.6444	9
									24.7103	8	24.7103	7
									24.7762	6	24.7762	4
									24.8421	6	24.8421	3
									24.908	7	24.908	3
									24.9739	6	24.9739	2
									25.0398	6	25.0398	2
									25.1057	8	25.1057	3
									25.1716	11	25.1716	3
									25.2374	11	25.2374	2
									25.3033	11	25.3033	1
									25.3692	12	25.3692	1
									25.4351	11	25.4351	1
									25.501	8	25.501	1
									25.5669	6	25.5669	2
									25.6328	7	25.6328	2
									25.6987	8	25.6987	2
									25.7646	6	25.7646	2
									25.8305	8	25.8305	1
									25.8964	7	25.8964	2
									25.9623	5	25.9623	2
									26.0282	6	26.0282	2
									26.0941	5	26.0941	2
									26.16	4	26.16	2
									26.2259	5	26.2259	2
									26.2918	5	26.2918	3
									26.3576	6	26.3576	3
									26.4235	5	26.4235	1
									26.4894	5	26.4894	1
									26.5553	5	26.5553	2
									26.6212	6	26.6212	2
									26.6871	7	26.6871	1
									26.753	8	26.753	2
									26.8189	0	26.8189	0
									26.8848	0	26.8848	0
									26.9507	0	26.9507	0
									27.0166	0	27.0166	0

## Sheet: FigureS5
Figure S5D	DMSO	Yoda1
	0.73666	0.67342
	0.74479	0.67424
	0.68812	0.51483
	0.67057	0.70476
	0.74732	0.73458
	0.70165	0.60421
	0.56855	0.46754
	0.74053	0.71016
	0.63397	0.68972

## Sheet: FigureS6
Figure S6A	75 mmHg		90 mmhg				105 mmhg				Fit	75 mmHg		90 mmhg				105 mmhg				Figure S6C	SYFP2	CD31-SYFP2	Figure S6D	SYFP2	CD31-SYFP2
	CD31-SYFP2		SYFP2		CD31-SYFP2		SYFP2		CD31-SYFP2			CD31-SYFP2		SYFP2		CD31-SYFP2		SYFP2		CD31-SYFP2			57.1805	65.2446		3.13455	6.32536
	Time (ms)	I (pA)	Time (ms)	I (pA)	Time (ms)	I (pA)	Time (ms)	I (pA)	Time (ms)	I (pA)		Time (ms)	I (pA)	Time (ms)	I (pA)	Time (ms)	I (pA)	Time (ms)	I (pA)	Time (ms)	I (pA)		76.3579	61.5026		13.8392	0.60776
	0	-5.14439	0	-1.17493	0	-2.82796	0	-5.31878	0	-2.90789		-25	-225.987	-50	-1017.01	-25	-169.416	-25	-343.161	-25	-295.361		56.5825	68.9748		7.04866	15.4792
	0.04999	-6.63539	0.04999	-0.99182	0.04999	-3.86047	0.04999	-4.82178	0.04999	-3.46592		-24.7219	-224.574	-49.6663	-1010.3	-24.7497	-168.996	-24.7219	-341.488	-24.7219	-294.216		88.4437	116.94		7.02603	21.763
	0.09998	-8.13947	0.09998	0.36621	0.09998	-3.30607	0.09998	-4.23104	0.09998	-4.2681		-24.4438	-223.171	-49.3326	-1003.65	-24.4994	-168.578	-24.4438	-339.826	-24.4438	-293.076		47.5471	121.594		0.53237	27.0295
	0.14999	-9.0768	0.14999	0.69046	0.14999	-3.77401	0.14999	-4.05884	0.14999	-4.93949		-24.1657	-221.779	-48.9989	-997.041	-24.2492	-168.161	-24.1657	-338.174	-24.1657	-291.941		73.1707	79.0772		11.0318	13.4346
	0.19998	-9.89205	0.19998	0.02289	0.19998	-4.50134	0.19998	-3.89317	0.19998	-5.19671		-23.8877	-220.396	-48.6652	-990.482	-23.9989	-167.745	-23.8877	-336.531	-23.8877	-290.812		46.0527	81.6403		0.85665	19.6963
	0.25	-9.73947	0.25	-0.97656	0.25	-4.8879	0.25	-3.33949	0.25	-5.85937		-23.6096	-219.023	-48.3315	-983.972	-23.7486	-167.331	-23.6096	-334.899	-23.6096	-289.688		74.8047	65.0317		0.78319	11.649
	0.29999	-10.1929	0.29999	-1.8158	0.29999	-4.94893	0.29999	-3.41797	0.29999	-6.5046		-23.3315	-217.66	-47.9978	-977.51	-23.4983	-166.918	-23.3315	-333.277	-23.3315	-288.57		61.2839	56.4419		11.6279	9.00428
	0.34998	-10.4719	0.34998	-1.17111	0.34998	-4.31824	0.34998	-4.25284	0.34998	-6.39561		-23.0534	-216.306	-47.6641	-971.095	-23.248	-166.506	-23.0534	-331.664	-23.0534	-287.457		73.8976	71.4969		7.15729	5.69232
	0.39999	-11.1346	0.39999	-0.39673	0.39999	-4.68953	0.39999	-4.49044	0.39999	-6.66591		-22.7753	-214.963	-47.3304	-964.727	-22.9978	-166.096	-22.7753	-330.062	-22.7753	-286.349		75.3408	240.924		0.76811	16.9141
	0.44998	-10.9951	0.44998	-0.17548	0.44998	-6.13912	0.44998	-3.87791	0.44998	-7.38525		-22.4972	-213.629	-46.9967	-958.407	-22.7475	-165.687	-22.4972	-328.469	-22.4972	-285.247		75.0725	216.441		11.1098	13.0858
	0.5	-11.8844	0.5	-0.35858	0.5	-6.28662	0.5	-3.8147	0.5	-8.2877		-22.2191	-212.304	-46.663	-952.133	-22.4972	-165.28	-22.2191	-326.885	-22.2191	-284.15			74.908			0.69376
	0.54999	-13.685	0.54999	-1.00327	0.54999	-6.55619	0.54999	-4.44467	0.54999	-9.19015		-21.9411	-210.989	-46.3293	-945.905	-22.2469	-164.874	-21.9411	-325.312	-21.9411	-283.058			118.136			8.60828
	0.59998	-15.0888	0.59998	-0.48828	0.59998	-6.39343	0.59998	-4.54276	0.59998	-10.0316		-21.663	-209.684	-45.9956	-939.723	-21.9967	-164.469	-21.663	-323.748	-21.663	-281.971			88.912			16.97
	0.64999	-15.6642	0.64999	-0.48065	0.64999	-6.74438	0.64999	-4.35311	0.64999	-11.7798		-21.3849	-208.388	-45.6619	-933.586	-21.7464	-164.065	-21.3849	-322.193	-21.3849	-280.889
	0.69998	-16.0304	0.69998	-0.19073	0.69998	-7.42086	0.69998	-4.05884	0.69998	-13.1967		-21.1068	-207.101	-45.3281	-927.495	-21.4961	-163.663	-21.1068	-320.648	-21.1068	-279.813
	0.75	-16.6713	0.75	-0.35858	0.75	-7.79215	0.75	-4.24412	0.75	-13.4582		-20.8287	-205.823	-44.9944	-921.448	-21.2458	-163.262	-20.8287	-319.112	-20.8287	-278.742
	0.79999	-16.8021	0.79999	-0.02289	0.79999	-8.89079	0.79999	-4.11769	0.79999	-13.576		-20.5506	-204.554	-44.6607	-915.446	-20.9956	-162.862	-20.5506	-317.586	-20.5506	-277.676
	0.84998	-18.6768	0.84998	0.05722	0.84998	-10.0708	0.84998	-4.2572	0.84998	-13.7678		-20.2725	-203.295	-44.327	-909.488	-20.7453	-162.464	-20.2725	-316.069	-20.2725	-276.615
	0.89999	-20.2419	0.89999	-1.19781	0.89999	-10.4319	0.89999	-3.75802	0.89999	-14.6005		-19.9944	-202.044	-43.9933	-903.574	-20.495	-162.066	-19.9944	-314.561	-19.9944	-275.559
	0.94998	-21.698	0.94998	-1.49155	0.94998	-11.6323	0.94998	-3.85829	0.94998	-15.8037		-19.7163	-200.803	-43.6596	-897.703	-20.2447	-161.671	-19.7163	-313.062	-19.7163	-274.508
	1	-22.5307	1	-4.19617	1	-12.2376	1	-4.26156	1	-17.1291		-19.4383	-199.57	-43.3259	-891.876	-19.9944	-161.276	-19.4383	-311.573	-19.4383	-273.462
	1.04999	-22.5307	1.04999	-9.89151	1.04999	-12.853	1.04999	-4.30298	1.04999	-18.2757		-19.1602	-198.347	-42.9922	-886.092	-19.7442	-160.883	-19.1602	-310.092	-19.1602	-272.421
	1.09998	-22.753	1.09998	-13.5956	1.09998	-13.5396	1.09998	-4.68663	1.09998	-19.7972		-18.8821	-197.132	-42.6585	-880.35	-19.4939	-160.491	-18.8821	-308.621	-18.8821	-271.385
	1.14999	-24.1612	1.14999	-14.5454	1.14999	-15.8641	1.14999	-5.38853	1.14999	-21.8855		-18.604	-195.925	-42.3248	-874.65	-19.2436	-160.1	-18.604	-307.158	-18.604	-270.354
	1.19998	-24.5449	1.19998	-15.6937	1.19998	-16.9017	1.19998	-5.98798	1.19998	-23.3329		-18.3259	-194.728	-41.9911	-868.993	-18.9933	-159.711	-18.3259	-305.705	-18.3259	-269.328
	1.25	-25.5694	1.25	-19.4588	1.25	-17.7867	1.25	-6.54166	1.25	-23.1672		-18.0478	-193.539	-41.6574	-863.377	-18.7431	-159.322	-18.0478	-304.26	-18.0478	-268.306
	1.29999	-24.9416	1.29999	-25.1617	1.29999	-19.7703	1.29999	-7.38089	1.29999	-24.183		-17.7697	-192.358	-41.3237	-857.802	-18.4928	-158.935	-17.7697	-302.824	-17.7697	-267.29
	1.34998	-26.6462	1.34998	-29.5029	1.34998	-20.4773	1.34998	-8.43811	1.34998	-25.8091		-17.4917	-191.186	-40.99	-852.268	-18.2425	-158.55	-17.4917	-301.396	-17.4917	-266.278
	1.39999	-26.8468	1.39999	-34.523	1.39999	-21.5759	1.39999	-10.097	1.39999	-27.2871		-17.2136	-190.022	-40.6563	-846.775	-17.9922	-158.165	-17.2136	-299.978	-17.2136	-265.272
	1.44998	-27.7797	1.44998	-38.9137	1.44998	-22.4965	1.44998	-10.2539	1.44998	-29.262		-16.9355	-188.867	-40.3226	-841.323	-17.7419	-157.782	-16.9355	-298.568	-16.9355	-264.27
	1.5	-29.6587	1.5	-43.4036	1.5	-22.8017	1.5	-10.376	1.5	-31.2151		-16.6574	-187.72	-39.9889	-835.911	-17.4917	-157.4	-16.6574	-297.166	-16.6574	-263.273
	1.54999	-29.8549	1.54999	-49.366	1.54999	-24.3378	1.54999	-11.346	1.54999	-34.0794		-16.3793	-186.581	-39.6552	-830.538	-17.2414	-157.019	-16.3793	-295.773	-16.3793	-262.28
	1.59998	-29.7416	1.59998	-54.4662	1.59998	-25.0804	1.59998	-11.9912	1.59998	-36.887		-16.1012	-185.45	-39.3215	-825.205	-16.9911	-156.64	-16.1012	-294.389	-16.1012	-261.293
	1.64999	-30.0119	1.64999	-59.0057	1.64999	-25.6297	1.64999	-12.5013	1.64999	-37.9813		-15.8231	-184.327	-38.9878	-819.912	-16.7408	-156.262	-15.8231	-293.013	-15.8231	-260.31
	1.69998	-30.426	1.69998	-65.3534	1.69998	-25.2126	1.69998	-12.6997	1.69998	-41.9748		-15.545	-183.213	-38.6541	-814.657	-16.4905	-155.885	-15.545	-291.645	-15.545	-259.332
	1.75	-31.189	1.75	-71.6934	1.75	-25.823	1.75	-13.8397	1.75	-46.4085		-15.267	-182.106	-38.3204	-809.441	-16.2403	-155.509	-15.267	-290.286	-15.267	-258.358
	1.79999	-32.6974	1.79999	-79.0558	1.79999	-26.1536	1.79999	-15.4768	1.79999	-46.5393		-14.9889	-181.007	-37.9866	-804.263	-15.99	-155.134	-14.9889	-288.935	-14.9889	-257.389
	1.84998	-32.8543	1.84998	-82.8209	1.84998	-27.0386	1.84998	-15.8452	1.84998	-47.1627		-14.7108	-179.917	-37.6529	-799.124	-15.7397	-154.761	-14.7108	-287.592	-14.7108	-256.425
	1.89999	-33.0375	1.89999	-85.9756	1.89999	-29.7089	1.89999	-15.2043	1.89999	-48.427		-14.4327	-178.834	-37.3192	-794.022	-15.4894	-154.389	-14.4327	-286.257	-14.4327	-255.465
	1.94998	-34.947	1.94998	-88.7794	1.94998	-30.3599	1.94998	-15.5291	1.94998	-47.7295		-14.1546	-177.758	-36.9855	-788.958	-15.2392	-154.018	-14.1546	-284.931	-14.1546	-254.51
	2	-36.6298	2	-93.1625	2	-30.4667	2	-18.6288	2	-51.3436		-13.8765	-176.691	-36.6518	-783.931	-14.9889	-153.648	-13.8765	-283.612	-13.8765	-253.56
	2.04999	-37.602	2.04999	-95.7222	2.04999	-30.8177	2.04999	-21.5018	2.04999	-54.6919		-13.5984	-175.631	-36.3181	-778.941	-14.7386	-153.28	-13.5984	-282.302	-13.5984	-252.614
	2.09998	-37.7328	2.09998	-98.9151	2.09998	-31.2449	2.09998	-22.7726	2.09998	-57.1769		-13.3204	-174.579	-35.9844	-773.988	-14.4883	-152.912	-13.3204	-280.999	-13.3204	-251.672
	2.14999	-37.3666	2.14999	-102.608	2.14999	-32.5572	2.14999	-22.9536	2.14999	-58.4499		-13.0423	-173.534	-35.6507	-769.071	-14.238	-152.546	-13.0423	-279.705	-13.0423	-250.735
	2.19998	-37.6238	2.19998	-104.08	2.19998	-32.6792	2.19998	-23.4855	2.19998	-58.9469		-12.7642	-172.496	-35.317	-764.191	-13.9878	-152.181	-12.7642	-278.418	-12.7642	-249.803
	2.25	-38.8576	2.25	-107.758	2.25	-32.0587	2.25	-24.4642	2.25	-60.1719		-12.4861	-171.467	-34.9833	-759.346	-13.7375	-151.817	-12.4861	-277.139	-12.4861	-248.875
	2.29999	-39.638	2.29999	-113.884	2.29999	-33.3099	2.29999	-26.8969	2.29999	-61.8155		-12.208	-170.444	-34.6496	-754.538	-13.4872	-151.455	-12.208	-275.868	-12.208	-247.951
	2.34998	-40.5579	2.34998	-118.576	2.34998	-35.909	2.34998	-27.5051	2.34998	-64.8847		-11.9299	-169.429	-34.3159	-749.764	-13.2369	-151.093	-11.9299	-274.605	-11.9299	-247.032
	2.39999	-43.6576	2.39999	-120.056	2.39999	-38.2996	2.39999	-28.3465	2.39999	-67.3305		-11.6518	-168.421	-33.9822	-745.026	-12.9866	-150.733	-11.6518	-273.349	-11.6518	-246.117
	2.44998	-45.4537	2.44998	-123.009	2.44998	-40.3493	2.44998	-29.8091	2.44998	-69.5583		-11.3737	-167.42	-33.6485	-740.322	-12.7364	-150.374	-11.3737	-272.101	-11.3737	-245.206
	2.5	-47.0668	2.5	-128.212	2.5	-41.2852	2.5	-31.0364	2.5	-70.0771		-11.0957	-166.427	-33.3148	-735.653	-12.4861	-150.016	-11.0957	-270.86	-11.0957	-244.3
	2.54999	-49.3426	2.54999	-127.357	2.54999	-42.1855	2.54999	-32.6603	2.54999	-73.0504		-10.8176	-165.44	-32.9811	-731.019	-12.2358	-149.659	-10.8176	-269.627	-10.8176	-243.398
	2.59998	-49.9834	2.59998	-127.945	2.59998	-42.5924	2.59998	-33.3971	2.59998	-75.0907		-10.5395	-164.461	-32.6474	-726.418	-11.9855	-149.303	-10.5395	-268.402	-10.5395	-242.501
	2.64999	-49.2249	2.64999	-132.992	2.64999	-45.6136	2.64999	-35.7317	2.64999	-78.2471		-10.2614	-163.489	-32.3137	-721.852	-11.7353	-148.949	-10.2614	-267.184	-10.2614	-241.608
	2.69998	-49.7044	2.69998	-137.68	2.69998	-47.7295	2.69998	-39.3546	2.69998	-79.4809		-9.98331	-162.523	-31.98	-717.319	-11.485	-148.596	-9.98331	-265.973	-9.98331	-240.719
	2.75	-50.2755	2.75	-138.771	2.75	-45.7865	2.75	-43.736	2.75	-81.3642		-9.70523	-161.565	-31.6463	-712.819	-11.2347	-148.244	-9.70523	-264.77	-9.70523	-239.834
	2.79999	-51.3393	2.79999	-140.312	2.79999	-44.7642	2.79999	-49.3317	2.79999	-82.2885		-9.42714	-160.613	-31.3126	-708.353	-10.9844	-147.892	-9.42714	-263.574	-9.42714	-238.953
	2.84998	-52.887	2.84998	-142.754	2.84998	-44.7591	2.84998	-54.2864	2.84998	-83.047		-9.14905	-159.669	-30.9789	-703.919	-10.7341	-147.543	-9.14905	-262.385	-9.14905	-238.077
	2.89999	-53.2706	2.89999	-145.554	2.89999	-44.9778	2.89999	-56.7736	2.89999	-84.1239		-8.87097	-158.731	-30.6452	-699.519	-10.4839	-147.194	-8.87097	-261.204	-8.87097	-237.205
	2.94998	-54.3954	2.94998	-145.287	2.94998	-44.6421	2.94998	-59.7796	2.94998	-85.6367		-8.59288	-157.799	-30.3115	-695.15	-10.2336	-146.846	-8.59288	-260.03	-8.59288	-236.337
	3	-53.445	3	-144.211	3	-44.0979	3	-65.2488	3	-88.9064		-8.31479	-156.875	-29.9778	-690.814	-9.98331	-146.5	-8.31479	-258.863	-8.31479	-235.473
	3.04999	-53.5409	3.04999	-146.557	3.04999	-45.7408	3.04999	-68.8215	3.04999	-89.168		-8.03671	-155.957	-29.6441	-686.509	-9.73304	-146.154	-8.03671	-257.703	-8.03671	-234.613
	3.09998	-54.5436	3.09998	-148.216	3.09998	-45.8527	3.09998	-74.0749	3.09998	-89.6999		-7.75862	-155.045	-29.3103	-682.236	-9.48276	-145.81	-7.75862	-256.55	-7.75862	-233.758
	3.14999	-55.1409	3.14999	-152.355	3.14999	-47.6634	3.14999	-76.7626	3.14999	-91.8841		-7.48053	-154.141	-28.9766	-677.995	-9.23248	-145.467	-7.48053	-255.404	-7.48053	-232.906
	3.19998	-57.2989	3.19998	-155.647	3.19998	-49.7996	3.19998	-79.8863	3.19998	-91.0514		-7.20245	-153.242	-28.6429	-673.785	-8.9822	-145.125	-7.20245	-254.265	-7.20245	-232.059
	3.25	-58.742	3.25	-158.115	3.25	-49.4283	3.25	-85.3707	3.25	-94.0421		-6.92436	-152.35	-28.3092	-669.606	-8.73192	-144.784	-6.92436	-253.133	-6.92436	-231.215
	3.29999	-59.5136	3.29999	-162.376	3.29999	-51.3611	3.29999	-89.3838	3.29999	-95.9734		-6.64627	-151.465	-27.9755	-665.458	-8.48165	-144.444	-6.64627	-252.008	-6.64627	-230.376
	3.34998	-60.0891	3.34998	-165.39	3.34998	-52.3478	3.34998	-92.1827	3.34998	-98.5543		-6.36819	-150.585	-27.6418	-661.34	-8.23137	-144.105	-6.36819	-250.889	-6.36819	-229.54
	3.39999	-60.839	3.39999	-168.617	3.39999	-52.6021	3.39999	-94.2317	3.39999	-100.08		-6.0901	-149.712	-27.3081	-657.252	-7.98109	-143.768	-6.0901	-249.778	-6.0901	-228.709
	3.44998	-62.6439	3.44998	-171.421	3.44998	-52.5767	3.44998	-96.9195	3.44998	-102.43		-5.81201	-148.846	-26.9744	-653.195	-7.73081	-143.431	-5.81201	-248.673	-5.81201	-227.881
	3.5	-63.5332	3.5	-174.042	3.5	-51.0203	3.5	-99.3195	3.5	-103.973		-5.53393	-147.985	-26.6407	-649.167	-7.48053	-143.096	-5.53393	-247.575	-5.53393	-227.058
	3.54999	-63.6815	3.54999	-174.61	3.54999	-51.8443	3.54999	-100.453	3.54999	-105.7		-5.25584	-147.131	-26.307	-645.17	-7.23026	-142.761	-5.25584	-246.484	-5.25584	-226.238
	3.59998	-64.0956	3.59998	-170.685	3.59998	-52.7039	3.59998	-104.433	3.59998	-108.769		-4.97775	-146.283	-25.9733	-641.201	-6.97998	-142.428	-4.97775	-245.399	-4.97775	-225.423
	3.64999	-65.0678	3.64999	-171.219	3.64999	-52.8819	3.64999	-109.111	3.64999	-107.596		-4.69967	-145.441	-25.6396	-637.262	-6.7297	-142.096	-4.69967	-244.321	-4.69967	-224.611
	3.69998	-64.6406	3.69998	-172.394	3.69998	-53.1616	3.69998	-110.273	3.69998	-106.345		-4.42158	-144.605	-25.3059	-633.352	-6.47942	-141.765	-4.42158	-243.249	-4.42158	-223.803
	3.75	-66.2406	3.75	-174.412	3.75	-54.2552	3.75	-111.069	3.75	-107.461		-4.14349	-143.774	-24.9722	-629.47	-6.22914	-141.435	-4.14349	-242.184	-4.14349	-222.999
	3.79999	-67.6836	3.79999	-173.752	3.79999	-55.0893	3.79999	-111.465	3.79999	-109.179		-3.86541	-142.95	-24.6385	-625.617	-5.97887	-141.106	-3.86541	-241.126	-3.86541	-222.199
	3.84998	-68.1632	3.84998	-173.748	3.84998	-56.5491	3.84998	-115.594	3.84998	-112.47		-3.58732	-142.132	-24.3048	-621.793	-5.72859	-140.778	-3.58732	-240.074	-3.58732	-221.402
	3.89999	-68.416	3.89999	-174.812	3.89999	-58.0444	3.89999	-118.502	3.89999	-113.687		-3.30923	-141.32	-23.9711	-617.996	-5.47831	-140.451	-3.30923	-239.028	-3.30923	-220.61
	3.94998	-69.0351	3.94998	-178.852	3.94998	-57.9732	3.94998	-120.601	3.94998	-115.173		-3.03115	-140.513	-23.6374	-614.228	-5.22803	-140.125	-3.03115	-237.989	-3.03115	-219.821
	4	-70.1817	4	-181.999	4	-59.5245	4	-122.325	4	-116.568		-2.75306	-139.712	-23.3037	-610.487	-4.97775	-139.801	-2.75306	-236.955	-2.75306	-219.036
	4.04999	-70.6177	4.04999	-183.681	4.04999	-59.9721	4.04999	-126.184	4.04999	-116.625		-2.47497	-138.917	-22.97	-606.774	-4.72747	-139.477	-2.47497	-235.929	-2.47497	-218.254
	4.09998	-70.7092	4.09998	-183.449	4.09998	-59.4635	4.09998	-128.767	4.09998	-118.713		-2.19689	-138.128	-22.6363	-603.088	-4.4772	-139.154	-2.19689	-234.908	-2.19689	-217.477
	4.14999	-70.3953	4.14999	-186.165	4.14999	-60.2773	4.14999	-129.323	4.14999	-119.952		-1.9188	-137.344	-22.3026	-599.429	-4.22692	-138.833	-1.9188	-233.894	-1.9188	-216.703
	4.19998	-71.5332	4.19998	-189.262	4.19998	-61.1369	4.19998	-131.729	4.19998	-120.566		-1.64071	-136.566	-21.9688	-595.798	-3.97664	-138.512	-1.64071	-232.886	-1.64071	-215.933
	4.25	-70.6089	4.25	-186.409	4.25	-62.9883	4.25	-132.272	4.25	-119.812		-1.36263	-135.793	-21.6351	-592.192	-3.72636	-138.193	-1.36263	-231.884	-1.36263	-215.166
	4.29999	-70.9926	4.29999	-187.683	4.29999	-62.5712	4.29999	-131.171	4.29999	-119.42		-1.08454	-135.026	-21.3014	-588.614	-3.47608	-137.874	-1.08454	-230.888	-1.08454	-214.403
	4.34998	-70.0248	4.34998	-191.215	4.34998	-63.6495	4.34998	-133.052	4.34998	-121.395		-0.80645	-134.265	-20.9677	-585.062	-3.22581	-137.557	-0.80645	-229.898	-0.80645	-213.644
	4.39999	-71.4591	4.39999	-194.29	4.39999	-63.4766	4.39999	-135.561	4.39999	-122.266		-0.52836	-133.509	-20.634	-581.536	-2.97553	-137.24	-0.52836	-228.914	-0.52836	-212.889
	4.44998	-72.8803	4.44998	-191.933	4.44998	-64.1581	4.44998	-135.125	4.44998	-122.916		-0.25028	-132.758	-20.3003	-578.036	-2.72525	-136.925	-0.25028	-227.936	-0.25028	-212.137
	4.5	-73.8177	4.5	-191.582	4.5	-65.1855	4.5	-133.312	4.5	-123.801		0.02781	-132.013	-19.9666	-574.561	-2.47497	-136.611	0.02781	-226.964	0.02781	-211.388
	4.54999	-72.1305	4.54999	-193.447	4.54999	-63.2731	4.54999	-132.06	4.54999	-125.759		0.3059	-131.273	-19.6329	-571.113	-2.22469	-136.297	0.3059	-225.998	0.3059	-210.643
	4.59998	-73.6564	4.59998	-197.609	4.59998	-63.7004	4.59998	-133.327	4.59998	-125.959		0.58398	-130.539	-19.2992	-567.689	-1.97442	-135.985	0.58398	-225.038	0.58398	-209.902
	4.64999	-75.2345	4.64999	-194.496	4.64999	-65.9993	4.64999	-136.353	4.64999	-128.374		0.86207	-129.809	-18.9655	-564.291	-1.72414	-135.674	0.86207	-224.084	0.86207	-209.164
	4.69998	-75.5833	4.69998	-193.726	4.69998	-66.3452	4.69998	-137.558	4.69998	-129.438		1.14016	-129.085	-18.6318	-560.918	-1.47386	-135.363	1.14016	-223.135	1.14016	-208.43
	4.75	-76.1326	4.75	-196.11	4.75	-64.9312	4.75	-138.469	4.75	-132.477		1.41824	-128.366	-18.2981	-557.57	-1.22358	-135.054	1.41824	-222.192	1.41824	-207.699
	4.79999	-75.6531	4.79999	-201.775	4.79999	-65.389	4.79999	-138.694	4.79999	-133.48		1.69633	-127.652	-17.9644	-554.246	-0.9733	-134.746	1.69633	-221.255	1.69633	-206.972
	4.84998	-74.9206	4.84998	-205.074	4.84998	-66.2181	4.84998	-139.81	4.84998	-132.969		1.97442	-126.944	-17.6307	-550.947	-0.72303	-134.439	1.97442	-220.324	1.97442	-206.248
	4.89999	-76.634	4.89999	-203.812	4.89999	-66.4927	4.89999	-141.835	4.89999	-133.741		2.2525	-126.24	-17.297	-547.672	-0.47275	-134.132	2.2525	-219.398	2.2525	-205.528
	4.94998	-76.3419	4.94998	-205.105	4.94998	-66.0604	4.94998	-143.775	4.94998	-136.074		2.53059	-125.541	-16.9633	-544.421	-0.22247	-133.827	2.53059	-218.478	2.53059	-204.811
	5	-75.0384	5	-205.2	5	-66.8589	5	-146.652	5	-135.271		2.80868	-124.848	-16.6296	-541.194	0.02781	-133.523	2.80868	-217.564	2.80868	-204.098
	5.04999	-74.6896	5.04999	-204.845	5.04999	-65.7959	5.04999	-147.465	5.04999	-135.742		3.08676	-124.159	-16.2959	-537.991	0.27809	-133.219	3.08676	-216.655	3.08676	-203.388
	5.09998	-74.7855	5.09998	-206.772	5.09998	-65.5467	5.09998	-149.913	5.09998	-134.369		3.36485	-123.476	-15.9622	-534.812	0.52836	-132.917	3.36485	-215.752	3.36485	-202.681
	5.14999	-73.3991	5.14999	-208.488	5.14999	-66.5843	5.14999	-150.031	5.14999	-135.489		3.64294	-122.797	-15.6285	-531.655	0.77864	-132.616	3.64294	-214.854	3.64294	-201.978
	5.19998	-74.3103	5.19998	-207.405	5.19998	-66.9759	5.19998	-149.523	5.19998	-137.041		3.92102	-122.123	-15.2948	-528.523	1.02892	-132.315	3.92102	-213.962	3.92102	-201.278
	5.25	-75.6051	5.25	-203.136	5.25	-68.0949	5.25	-151.125	5.25	-136.148		4.19911	-121.454	-14.9611	-525.413	1.2792	-132.016	4.19911	-213.075	4.19911	-200.581
	5.29999	-74.7724	5.29999	-201.553	5.29999	-67.8253	5.29999	-151.72	5.29999	-134.317		4.4772	-120.789	-14.6274	-522.326	1.52948	-131.717	4.4772	-212.193	4.4772	-199.888
	5.34998	-75.191	5.34998	-203.209	5.34998	-69.2291	5.34998	-150.992	5.34998	-135.084		4.75528	-120.13	-14.2937	-519.261	1.77976	-131.42	4.75528	-211.317	4.75528	-199.198
	5.39999	-75.6705	5.39999	-203.224	5.39999	-69.5902	5.39999	-151.018	5.39999	-135.263		5.03337	-119.475	-13.96	-516.22	2.03003	-131.123	5.03337	-210.446	5.03337	-198.511
	5.44998	-76.185	5.44998	-203.976	5.44998	-70.0327	5.44998	-153.386	5.44998	-135.11		5.31146	-118.825	-13.6263	-513.2	2.28031	-130.828	5.31146	-209.58	5.31146	-197.828
	5.5	-75.8972	5.5	-206.596	5.5	-70.343	5.5	-154.048	5.5	-136.536		5.58954	-118.18	-13.2926	-510.203	2.53059	-130.533	5.58954	-208.72	5.58954	-197.148
	5.54999	-76.4727	5.54999	-209.808	5.54999	-68.7256	5.54999	-154.266	5.54999	-137.87		5.86763	-117.539	-12.9588	-507.228	2.78087	-130.24	5.86763	-207.865	5.86763	-196.471
	5.59998	-78.2863	5.59998	-207.993	5.59998	-67.7032	5.59998	-155.282	5.59998	-137.769		6.14572	-116.902	-12.6251	-504.275	3.03115	-129.947	6.14572	-207.015	6.14572	-195.797
	5.64999	-77.8416	5.64999	-210.342	5.64999	-71.2026	5.64999	-155.071	5.64999	-138.096		6.4238	-116.271	-12.2914	-501.344	3.28142	-129.655	6.4238	-206.17	6.4238	-195.127
	5.69998	-77.5016	5.69998	-213.989	5.69998	-74.3866	5.69998	-155.766	5.69998	-138.192		6.70189	-115.644	-11.9577	-498.434	3.5317	-129.364	6.70189	-205.331	6.70189	-194.459
	5.75	-79.18	5.75	-214.741	5.75	-75.7548	5.75	-158.255	5.75	-139.788		6.97998	-115.021	-11.624	-495.546	3.78198	-129.074	6.97998	-204.496	6.97998	-193.795
	5.79999	-78.3778	5.79999	-214.676	5.79999	-75.5768	5.79999	-158.548	5.79999	-140.961		7.25806	-114.403	-11.2903	-492.679	4.03226	-128.786	7.25806	-203.667	7.25806	-193.134
	5.84998	-78.6176	5.84998	-217.052	5.84998	-74.3256	5.84998	-158.77	5.84998	-140.996		7.53615	-113.789	-10.9566	-489.833	4.28254	-128.498	7.53615	-202.843	7.53615	-192.477
	5.89999	-79.9517	5.89999	-218.33	5.89999	-73.7203	5.89999	-160.387	5.89999	-139.605		7.81424	-113.179	-10.6229	-487.008	4.53281	-128.211	7.81424	-202.023	7.81424	-191.822
	5.94998	-80.61	5.94998	-216.721	5.94998	-74.4578	5.94998	-160.291	5.94998	-140.76		8.09232	-112.574	-10.2892	-484.203	4.78309	-127.924	8.09232	-201.209	8.09232	-191.171
	6	-81.9092	6	-220.963	6	-75.1292	6	-160.017	6	-140.895		8.37041	-111.974	-9.95551	-481.42	5.03337	-127.639	8.37041	-200.399	8.37041	-190.522
	6.04999	-83.7097	6.04999	-221.31	6.04999	-74.5646	6.04999	-160.374	6.04999	-141.872		8.6485	-111.377	-9.6218	-478.657	5.28365	-127.355	8.6485	-199.595	8.6485	-189.877
	6.09998	-83.2127	6.09998	-218.452	6.09998	-75.9074	6.09998	-163.265	6.09998	-142.927		8.92659	-110.785	-9.2881	-475.914	5.53393	-127.072	8.92659	-198.795	8.92659	-189.235
	6.14999	-82.1577	6.14999	-219.101	6.14999	-76.9297	6.14999	-163.555	6.14999	-145.408		9.20467	-110.197	-8.95439	-473.191	5.7842	-126.789	9.20467	-198.001	9.20467	-188.596
	6.19998	-83.5571	6.19998	-218.445	6.19998	-76.6296	6.19998	-162.105	6.19998	-146.733		9.48276	-109.614	-8.62069	-470.489	6.03448	-126.508	9.48276	-197.211	9.48276	-187.959
	6.25	-82.1315	6.25	-220.627	6.25	-77.4282	6.25	-162.936	6.25	-146.859		9.76085	-109.034	-8.28699	-467.806	6.28476	-126.227	9.76085	-196.426	9.76085	-187.326
	6.29999	-80.4007	6.29999	-220.367	6.29999	-77.6011	6.29999	-162.371	6.29999	-146.035		10.0389	-108.459	-7.95328	-465.143	6.53504	-125.947	10.0389	-195.645	10.0389	-186.696
	6.34998	-77.9942	6.34998	-218.67	6.34998	-75.9379	6.34998	-161.575	6.34998	-145.63		10.317	-107.888	-7.61958	-462.5	6.78532	-125.669	10.317	-194.87	10.317	-186.069
	6.39999	-76.1544	6.39999	-219.421	6.39999	-76.9602	6.39999	-162.053	6.39999	-144.318		10.5951	-107.32	-7.28587	-459.876	7.0356	-125.391	10.5951	-194.099	10.5951	-185.445
	6.44998	-78.2078	6.44998	-219.124	6.44998	-80.1544	6.44998	-165.2	6.44998	-143.821		10.8732	-106.757	-6.95217	-457.271	7.28587	-125.114	10.8732	-193.333	10.8732	-184.824
	6.5	-80.3615	6.5	-218.613	6.5	-80.3884	6.5	-166.787	6.5	-145.843		11.1513	-106.198	-6.61846	-454.686	7.53615	-124.838	11.1513	-192.571	11.1513	-184.206
	6.54999	-80.2089	6.54999	-219.151	6.54999	-81.3293	6.54999	-166.794	6.54999	-147.832		11.4294	-105.643	-6.28476	-452.119	7.78643	-124.562	11.4294	-191.814	11.4294	-183.591
	6.59998	-81.1985	6.59998	-217.85	6.59998	-80.3324	6.59998	-167.337	6.59998	-149.161		11.7074	-105.092	-5.95106	-449.572	8.03671	-124.288	11.7074	-191.062	11.7074	-182.979
	6.64999	-82.6808	6.64999	-217.373	6.64999	-77.7588	6.64999	-166.157	6.64999	-149.828		11.9855	-104.545	-5.61735	-447.043	8.28699	-124.015	11.9855	-190.314	11.9855	-182.369
	6.69998	-83.8797	6.69998	-218.59	6.69998	-77.2247	6.69998	-163.452	6.69998	-148.359		12.2636	-104.002	-5.28365	-444.533	8.53726	-123.742	12.2636	-189.571	12.2636	-181.763
	6.75	-83.5615	6.75	-217.564	6.75	-79.6051	6.75	-162.417	6.75	-146.484		12.5417	-103.463	-4.94994	-442.041	8.78754	-123.471	12.5417	-188.833	12.5417	-181.159
	6.79999	-82.598	6.79999	-218.025	6.79999	-78.4047	6.79999	-163.953	6.79999	-148.246		12.8198	-102.927	-4.61624	-439.568	9.03782	-123.2	12.8198	-188.098	12.8198	-180.559
	6.84998	-81.9353	6.84998	-223.907	6.84998	-78.9185	6.84998	-166.425	6.84998	-150.12		13.0979	-102.396	-4.28254	-437.113	9.2881	-122.93	13.0979	-187.369	13.0979	-179.961
	6.89999	-81.665	6.89999	-227.768	6.89999	-80.368	6.89999	-166.473	6.89999	-149.043		13.376	-101.868	-3.94883	-434.676	9.53838	-122.661	13.376	-186.643	13.376	-179.366
	6.94998	-80.0999	6.94998	-226.837	6.94998	-80.6834	6.94998	-166.286	6.94998	-153.987		13.6541	-101.344	-3.61513	-432.257	9.78865	-122.393	13.6541	-185.923	13.6541	-178.774
	7	-79.2193	7	-226.662	7	-83.2265	7	-164.533	7	-155.034		13.9322	-100.824	-3.28142	-429.856	10.0389	-122.126	13.9322	-185.206	13.9322	-178.185
	7.04999	-79.7424	7.04999	-226.673	7.04999	-82.7331	7.04999	-164.169	7.04999	-154.519		14.2102	-100.307	-2.94772	-427.472	10.2892	-121.859	14.2102	-184.494	14.2102	-177.598
	7.09998	-80.3179	7.09998	-225.746	7.09998	-81.6396	7.09998	-165.706	7.09998	-155.317		14.4883	-99.7942	-2.61402	-425.106	10.5395	-121.594	14.4883	-183.786	14.4883	-177.015
	7.14999	-80.1653	7.14999	-226.982	7.14999	-81.3955	7.14999	-168.405	7.14999	-155.191		14.7664	-99.285	-2.28031	-422.758	10.7898	-121.329	14.7664	-183.083	14.7664	-176.434
	7.19998	-81.0503	7.19998	-224.533	7.19998	-79.4881	7.19998	-169.176	7.19998	-153.752		15.0445	-98.7795	-1.94661	-420.426	11.04	-121.065	15.0445	-182.384	15.0445	-175.856
	7.25	-82.6939	7.25	-223.415	7.25	-77.4333	7.25	-169.538	7.25	-155.67		15.3226	-98.2776	-1.6129	-418.112	11.2903	-120.802	15.3226	-181.689	15.3226	-175.28
	7.29999	-83.1647	7.29999	-224.846	7.29999	-77.5757	7.29999	-168.496	7.29999	-157.588		15.6007	-97.7793	-1.2792	-415.815	11.5406	-120.54	15.6007	-180.998	15.6007	-174.708
	7.34998	-81.9484	7.34998	-225.616	7.34998	-79.0965	7.34998	-169.207	7.34998	-154.624		15.8788	-97.2845	-0.94549	-413.535	11.7909	-120.279	15.8788	-180.311	15.8788	-174.138
	7.39999	-82.0225	7.39999	-224.945	7.39999	-80.9936	7.39999	-168.562	7.39999	-152.732		16.1568	-96.7933	-0.61179	-411.271	12.0412	-120.019	16.1568	-179.629	16.1568	-173.571
	7.44998	-82.1882	7.44998	-223.324	7.44998	-81.7718	7.44998	-168.474	7.44998	-151.978		16.4349	-96.3057	-0.27809	-409.024	12.2914	-119.759	16.4349	-178.951	16.4349	-173.006
	7.5	-80.1566	7.5	-226.044	7.5	-83.0383	7.5	-168.793	7.5	-153.525		16.713	-95.8215	0.05562	-406.794	12.5417	-119.5	16.713	-178.277	16.713	-172.445
	7.54999	-80.1784	7.54999	-225.662	7.54999	-83.964	7.54999	-167.958	7.54999	-152.304		16.9911	-95.3408	0.38932	-404.58	12.792	-119.242	16.9911	-177.607	16.9911	-171.886
	7.59998	-80.2525	7.59998	-226.799	7.59998	-84.5133	7.59998	-166.221	7.59998	-150.378		17.2692	-94.8635	0.72303	-402.383	13.0423	-118.985	17.2692	-176.941	17.2692	-171.329
	7.64999	-79.568	7.64999	-226.093	7.64999	-83.964	7.64999	-165.983	7.64999	-151.119		17.5473	-94.3896	1.05673	-400.201	13.2926	-118.729	17.5473	-176.279	17.5473	-170.775
	7.69998	-79.555	7.69998	-224.632	7.69998	-82.1838	7.69998	-167.877	7.69998	-153.656		17.8254	-93.9192	1.39043	-398.036	13.5428	-118.474	17.8254	-175.621	17.8254	-170.224
	7.75	-79.9343	7.75	-225.849	7.75	-82.6619	7.75	-167.594	7.75	-157.314		18.1034	-93.4521	1.72414	-395.887	13.7931	-118.219	18.1034	-174.968	18.1034	-169.676
	7.79999	-78.8007	7.79999	-225.876	7.79999	-82.9061	7.79999	-168.736	7.79999	-157.231		18.3815	-92.9883	2.05784	-393.753	14.0434	-117.965	18.3815	-174.318	18.3815	-169.13
	7.84998	-78.1817	7.84998	-229.416	7.84998	-82.7433	7.84998	-169.266	7.84998	-157.07		18.6596	-92.5279	2.39155	-391.635	14.2937	-117.712	18.6596	-173.672	18.6596	-168.587
	7.89999	-77.2967	7.89999	-231.468	7.89999	-82.489	7.89999	-168.954	7.89999	-156.799		18.9377	-92.0708	2.72525	-389.533	14.5439	-117.46	18.9377	-173.03	18.9377	-168.046
	7.94998	-78.404	7.94998	-232.975	7.94998	-82.9569	7.94998	-170.489	7.94998	-154.471		19.2158	-91.617	3.05895	-387.446	14.7942	-117.209	19.2158	-172.392	19.2158	-167.508
	8	-78.731	8	-233.864	8	-83.3944	8	-173.907	8	-154.742		19.4939	-91.1663	3.39266	-385.375	15.0445	-116.959	19.4939	-171.758	19.4939	-166.973
	8.04999	-80.6667	8.04999	-236.565	8.04999	-84.0657	8.04999	-173.397	8.04999	-158.97		19.772	-90.719	3.72636	-383.319	15.2948	-116.709	19.772	-171.127	19.772	-166.44
	8.09998	-81.9135	8.09998	-235.558	8.09998	-84.8389	8.09998	-172.995	8.09998	-157.004		20.0501	-90.2748	4.06007	-381.278	15.545	-116.46	20.0501	-170.501	20.0501	-165.909
	8.14999	-82.7593	8.14999	-236.637	8.14999	-85.8154	8.14999	-173.68	8.14999	-156.451		20.3281	-89.8338	4.39377	-379.252	15.7953	-116.212	20.3281	-169.878	20.3281	-165.381
	8.19998	-82.6503	8.19998	-235.428	8.19998	-87.1887	8.19998	-173.353	8.19998	-157.85		20.6062	-89.396	4.72747	-377.241	16.0456	-115.965	20.6062	-169.259	20.6062	-164.856
	8.25	-82.0487	8.25	-231.434	8.25	-85.9883	8.25	-173.431	8.25	-158.465		20.8843	-88.9613	5.06118	-375.244	16.2959	-115.718	20.8843	-168.644	20.8843	-164.333
	8.29999	-81.1637	8.29999	-233.223	8.29999	-86.0545	8.29999	-173.51	8.29999	-156.363		21.1624	-88.5297	5.39488	-373.263	16.5462	-115.473	21.1624	-168.033	21.1624	-163.813
	8.34998	-80.4095	8.34998	-232.17	8.34998	-86.8276	8.34998	-173.072	8.34998	-155.94		21.4405	-88.1012	5.72859	-371.296	16.7964	-115.228	21.4405	-167.425	21.4405	-163.295
	8.39999	-81.5342	8.39999	-236.74	8.39999	-87.8906	8.39999	-176.575	8.39999	-155.356		21.7186	-87.6758	6.06229	-369.343	17.0467	-114.984	21.7186	-166.821	21.7186	-162.779
	8.44998	-83.3871	8.44998	-238.468	8.44998	-88.4501	8.44998	-177.867	8.44998	-157.283		21.9967	-87.2534	6.396	-367.405	17.297	-114.741	21.9967	-166.221	21.9967	-162.267
	8.5	-82.925	8.5	-236.71	8.5	-88.7604	8.5	-177.699	8.5	-158.391		22.2748	-86.8341	6.7297	-365.481	17.5473	-114.498	22.2748	-165.624	22.2748	-161.756
	8.54999	-81.4732	8.54999	-234.001	8.54999	-88.4704	8.54999	-178.92	8.54999	-160.148		22.5528	-86.4177	7.0634	-363.571	17.7976	-114.257	22.5528	-165.031	22.5528	-161.248
	8.59998	-81.3729	8.59998	-230.957	8.59998	-88.0229	8.59998	-177.647	8.59998	-163.13		22.8309	-86.0044	7.39711	-361.676	18.0478	-114.016	22.8309	-164.442	22.8309	-160.742
	8.64999	-80.8236	8.64999	-230.9	8.64999	-85.8815	8.64999	-178.724	8.64999	-161.564		23.109	-85.594	7.73081	-359.794	18.2981	-113.776	23.109	-163.856	23.109	-160.239
	8.69998	-81.6084	8.69998	-235.283	8.69998	-85.3983	8.69998	-179.836	8.69998	-162.824		23.3871	-85.1865	8.06452	-357.926	18.5484	-113.536	23.3871	-163.274	23.3871	-159.738
	8.75	-82.0836	8.75	-237.946	8.75	-84.1726	8.75	-178.284	8.75	-165.514		23.6652	-84.782	8.39822	-356.072	18.7987	-113.298	23.6652	-162.695	23.6652	-159.24
	8.79999	-82.8509	8.79999	-238.144	8.79999	-86.9954	8.79999	-176.03	8.79999	-164.804		23.9433	-84.3803	8.73192	-354.231	19.0489	-113.06	23.9433	-162.12	23.9433	-158.744
	8.84998	-83.2781	8.84998	-238.255	8.84998	-87.5702	8.84998	-176.939	8.84998	-167.184		24.2214	-83.9815	9.06563	-352.404	19.2992	-112.823	24.2214	-161.548	24.2214	-158.25
	8.89999	-85.0917	8.89999	-239.975	8.89999	-87.8347	8.89999	-176.88	8.89999	-168.797		24.4994	-83.5856	9.39933	-350.591	19.5495	-112.587	24.4994	-160.98	24.4994	-157.759
	8.94998	-85.5364	8.94998	-239.071	8.94998	-87.6668	8.94998	-178.966	8.94998	-168.876		24.7775	-83.1925	9.73304	-348.791	19.7998	-112.351	24.7775	-160.415	24.7775	-157.27
	9	-84.6252	9	-236.626	9	-89.6556	9	-179.844	9	-168.828		25.0556	-82.8023	10.0667	-347.004	20.0501	-112.116	25.0556	-159.853	25.0556	-156.783
	9.04999	-81.2814	9.04999	-238.522	9.04999	-88.089	9.04999	-180.117	9.04999	-168.222		25.3337	-82.4148	10.4004	-345.23	20.3003	-111.883	25.3337	-159.296	25.3337	-156.299
	9.09998	-80.4051	9.09998	-239.487	9.09998	-87.3108	9.09998	-179.727	9.09998	-167.441		25.6118	-82.0301	10.7341	-343.469	20.5506	-111.649	25.6118	-158.741	25.6118	-155.817
	9.14999	-81.6825	9.14999	-239.117	9.14999	-89.6606	9.14999	-178.654	9.14999	-166.918		25.8899	-81.6482	11.0678	-341.722	20.8009	-111.417	25.8899	-158.19	25.8899	-155.337
	9.19998	-83.7446	9.19998	-238.846	9.19998	-89.3351	9.19998	-178.292	9.19998	-165.846		26.168	-81.269	11.4016	-339.987	21.0512	-111.185	26.168	-157.642	26.168	-154.859
	9.25	-84.5686	9.25	-239.086	9.25	-89.503	9.25	-180.161	9.25	-168.309		26.446	-80.8925	11.7353	-338.265	21.3014	-110.954	26.446	-157.098	26.446	-154.384
	9.29999	-83.0383	9.29999	-240.517	9.29999	-91.7257	9.29999	-181.353	9.29999	-167.703		26.7241	-80.5187	12.069	-336.555	21.5517	-110.724	26.7241	-156.556	26.7241	-153.911
	9.34998	-82.2274	9.34998	-240.91	9.34998	-93.7449	9.34998	-182.07	9.34998	-167.145		27.0022	-80.1476	12.4027	-334.859	21.802	-110.495	27.0022	-156.018	27.0022	-153.441
	9.39999	-82.9729	9.39999	-238.396	9.39999	-93.1142	9.39999	-181.684	9.39999	-164.926		27.2803	-79.7791	12.7364	-333.174	22.0523	-110.266	27.2803	-155.484	27.2803	-152.972
	9.44998	-82.2187	9.44998	-240.219	9.44998	-93.2719	9.44998	-182.789	9.44998	-164.503		27.5584	-79.4133	13.0701	-331.502	22.3026	-110.038	27.5584	-154.952	27.5584	-152.506
	9.5	-82.7244	9.5	-239.754	9.5	-92.0919	9.5	-183.79	9.5	-166.229		27.8365	-79.0501	13.4038	-329.843	22.5528	-109.811	27.8365	-154.424	27.8365	-152.042
	9.54999	-82.3146	9.54999	-241.936	9.54999	-90.9271	9.54999	-183.892	9.54999	-166.979		28.1146	-78.6895	13.7375	-328.195	22.8031	-109.584	28.1146	-153.899	28.1146	-151.581
	9.59998	-84.2503	9.59998	-240.364	9.59998	-93.5414	9.59998	-184.117	9.59998	-165.606		28.3927	-78.3315	14.0712	-326.56	23.0534	-109.358	28.3927	-153.378	28.3927	-151.121
	9.64999	-84.6863	9.64999	-240.917	9.64999	-94.7215	9.64999	-182.351	9.64999	-165.946		28.6708	-77.9761	14.4049	-324.937	23.3037	-109.133	28.6708	-152.859	28.6708	-150.664
	9.69998	-85.6672	9.69998	-237.839	9.69998	-92.3004	9.69998	-182.425	9.69998	-167.502		28.9488	-77.6232	14.7386	-323.325	23.554	-108.909	28.9488	-152.344	28.9488	-150.209
	9.75	-84.9522	9.75	-236.294	9.75	-92.1783	9.75	-183.91	9.75	-169.019		29.2269	-77.2728	15.0723	-321.726	23.8042	-108.686	29.2269	-151.831	29.2269	-149.756
	9.79999	-85.968	9.79999	-237.488	9.79999	-92.4326	9.79999	-184.426	9.79999	-169.551		29.505	-76.9249	15.406	-320.138	24.0545	-108.463	29.505	-151.322	29.505	-149.305
	9.84998	-84.8955	9.84998	-241.848	9.84998	-92.1326	9.84998	-179.96	9.84998	-171.365		29.7831	-76.5795	15.7397	-318.562	24.3048	-108.241	29.7831	-150.816	29.7831	-148.856
	9.89999	-85.2007	9.89999	-241.043	9.89999	-90.8406	9.89999	-179.622	9.89999	-169.787		30.0612	-76.2366	16.0734	-316.998	24.5551	-108.019	30.0612	-150.313	30.0612	-148.41
	9.94998	-86.8574	9.94998	-241.917	9.94998	-89.9709	9.94998	-179.766	9.94998	-168.61		30.3393	-75.8962	16.4071	-315.445	24.8053	-107.799	30.3393	-149.813	30.3393	-147.965
	10	-86.7833	10	-242.546	10	-89.4928	10	-179.225	10	-168.2		30.6173	-75.5582	16.7408	-313.904	25.0556	-107.579	30.6173	-149.316	30.6173	-147.523
	10.05	-86.8356	10.05	-238.018	10.05	-88.2212	10.05	-177.604	10.05	-170.253		30.8954	-75.2226	17.0745	-312.374	25.3059	-107.359	30.8954	-148.823	30.8954	-147.083
	10.1	-88.0258	10.1	-239.693	10.1	-87.4023	10.1	-178.04	10.1	-169.948		31.1735	-74.8894	17.4082	-310.855	25.5562	-107.141	31.1735	-148.332	31.1735	-146.645
	10.15	-86.4214	10.15	-241.383	10.15	-87.5142	10.15	-179.321	10.15	-168.653		31.4516	-74.5586	17.7419	-309.347	25.8065	-106.923	31.4516	-147.844	31.4516	-146.209
	10.2	-85.301	10.2	-239.853	10.2	-89.0147	10.2	-179.866	10.2	-169.189		31.7297	-74.2302	18.0756	-307.851	26.0567	-106.706	31.7297	-147.359	31.7297	-145.775
	10.25	-85.641	10.25	-239.822	10.25	-88.6485	10.25	-182.401	10.25	-169.612		32.0078	-73.9041	18.4093	-306.365	26.307	-106.489	32.0078	-146.877	32.0078	-145.343
	10.3	-86.513	10.3	-241.844	10.3	-88.8163	10.3	-181.981	10.3	-168.143		32.2859	-73.5804	18.7431	-304.89	26.5573	-106.274	32.2859	-146.398	32.2859	-144.913
	10.35	-87.9952	10.35	-242.741	10.35	-88.918	10.35	-181.854	10.35	-167.201		32.564	-73.259	19.0768	-303.427	26.8076	-106.059	32.564	-145.922	32.564	-144.485
	10.4	-87.7947	10.4	-242.821	10.4	-89.3504	10.4	-182.717	10.4	-168.004		32.8421	-72.9398	19.4105	-301.974	27.0578	-105.844	32.8421	-145.449	32.8421	-144.06
	10.45	-88.5489	10.45	-246.99	10.45	-88.6739	10.45	-182.475	10.45	-169.006		33.1201	-72.623	19.7442	-300.531	27.3081	-105.631	33.1201	-144.978	33.1201	-143.636
	10.5	-89.9266	10.5	-248.016	10.5	-89.8488	10.5	-182.887	10.5	-167.249		33.3982	-72.3084	20.0779	-299.1	27.5584	-105.418	33.3982	-144.511	33.3982	-143.214
	10.55	-88.9457	10.55	-244.541	10.55	-92.1732	10.55	-182.75	10.55	-168.675		33.6763	-71.9961	20.4116	-297.679	27.8087	-105.206	33.6763	-144.046	33.6763	-142.795
	10.6	-86.9228	10.6	-245.239	10.6	-91.4714	10.6	-182.456	10.6	-170.558		33.9544	-71.6861	20.7453	-296.268	28.0589	-104.994	33.9544	-143.584	33.9544	-142.377
	10.65	-87.0318	10.65	-247.86	10.65	-90.8203	10.65	-183.334	10.65	-168.488		34.2325	-71.3782	21.079	-294.868	28.3092	-104.783	34.2325	-143.125	34.2325	-141.962
	10.7	-86.7528	10.7	-246.338	10.7	-90.5558	10.7	-182.129	10.7	-165.375		34.5106	-71.0726	21.4127	-293.478	28.5595	-104.573	34.5106	-142.669	34.5106	-141.548
	10.75	-89.3991	10.75	-246.094	10.75	-91.0187	10.75	-181.543	10.75	-165.68		34.7886	-70.7691	21.7464	-292.098	28.8098	-104.363	34.7886	-142.216	34.7886	-141.136
	10.8	-89.0634	10.8	-248.207	10.8	-90.8	10.8	-180.79	10.8	-166.351		35.0667	-70.4678	22.0801	-290.728	29.0601	-104.155	35.0667	-141.765	35.0667	-140.727
	10.85	-88.3658	10.85	-250.694	10.85	-89.915	10.85	-179.742	10.85	-167.498		35.3448	-70.1687	22.4138	-289.369	29.3103	-103.946	35.3448	-141.317	35.3448	-140.319
	10.9	-89.5647	10.9	-248.634	10.9	-91.3544	10.9	-181.126	10.9	-167.751		35.6229	-69.8717	22.7475	-288.019	29.5606	-103.739	35.6229	-140.872	35.6229	-139.913
	10.95	-87.4982	10.95	-249.042	10.95	-90.271	10.95	-183.711	10.95	-166.827		35.901	-69.5768	23.0812	-286.68	29.8109	-103.532	35.901	-140.429	35.901	-139.509
	11	-87.8383	11	-246.88	11	-89.0045	11	-183.982	11	-168.675		36.1791	-69.2841	23.4149	-285.35	30.0612	-103.326	36.1791	-139.989	36.1791	-139.107
	11.05	-89.107	11.05	-246.101	11.05	-90.6474	11.05	-182.977	11.05	-170.035		36.4572	-68.9934	23.7486	-284.03	30.3115	-103.121	36.4572	-139.552	36.4572	-138.707
	11.1	-87.8121	11.1	-251.686	11.1	-89.4674	11.1	-181.305	11.1	-172.084		36.7353	-68.7049	24.0823	-282.72	30.5617	-102.916	36.7353	-139.118	36.7353	-138.309
	11.15	-88.5271	11.15	-249.973	11.15	-86.5173	11.15	-179.267	11.15	-174.295		37.0134	-68.4184	24.416	-281.419	30.812	-102.712	37.0134	-138.686	37.0134	-137.913
	11.2	-89.3991	11.2	-249.107	11.2	-87.1684	11.2	-180.054	11.2	-174.268		37.2914	-68.1339	24.7497	-280.128	31.0623	-102.508	37.2914	-138.257	37.2914	-137.519
	11.25	-89.4383	11.25	-247.334	11.25	-88.8468	11.25	-181.211	11.25	-171.548		37.5695	-67.8515	25.0834	-278.847	31.3126	-102.305	37.5695	-137.83	37.5695	-137.126
	11.3	-87.5288	11.3	-244.736	11.3	-89.208	11.3	-179.391	11.3	-170.436		37.8476	-67.5711	25.4171	-277.575	31.5629	-102.103	37.8476	-137.406	37.8476	-136.736
	11.35	-87.9778	11.35	-244.068	11.35	-88.913	11.35	-180.958	11.35	-171.156		38.1257	-67.2927	25.7508	-276.312	31.8131	-101.902	38.1257	-136.985	38.1257	-136.347
	11.4	-89.1941	11.4	-246.727	11.4	-90.4643	11.4	-181.885	11.4	-170.973		38.4038	-67.0164	26.0845	-275.059	32.0634	-101.701	38.4038	-136.566	38.4038	-135.96
	11.45	-89.0372	11.45	-247.189	11.45	-92.1326	11.45	-183.363	11.45	-171.827		38.6819	-66.7419	26.4182	-273.815	32.3137	-101.501	38.6819	-136.15	38.6819	-135.575
	11.5	-88.7277	11.5	-248.901	11.5	-92.8396	11.5	-182.887	11.5	-171.892		38.96	-66.4695	26.752	-272.58	32.564	-101.301	38.96	-135.736	38.96	-135.192
	11.55	-90.3974	11.55	-246.819	11.55	-94.4163	11.55	-182.17	11.55	-169.974		39.238	-66.199	27.0857	-271.354	32.8142	-101.102	39.238	-135.324	39.238	-134.81
	11.6	-89.7827	11.6	-245.827	11.6	-94.6197	11.6	-184.143	11.6	-169.508		39.5161	-65.9304	27.4194	-270.137	33.0645	-100.904	39.5161	-134.916	39.5161	-134.431
	11.65	-91.6312	11.65	-248.295	11.65	-94.401	11.65	-184.719	11.65	-170.798		39.7942	-65.6638	27.7531	-268.929	33.3148	-100.706	39.7942	-134.509	39.7942	-134.053
	11.7	-91.1865	11.7	-248.146	11.7	-94.2281	11.7	-184.989	11.7	-173.248		40.0723	-65.3991	28.0868	-267.73	33.5651	-100.509	40.0723	-134.106	40.0723	-133.677
	11.75	-89.7784	11.75	-250.225	11.75	-95.5658	11.75	-183.578	11.75	-173.728		40.3504	-65.1363	28.4205	-266.54	33.8154	-100.313	40.3504	-133.704	40.3504	-133.303
	11.8	-88.5228	11.8	-246.574	11.8	-97.9207	11.8	-183.803	11.8	-174.159		40.6285	-64.8753	28.7542	-265.358	34.0656	-100.117	40.6285	-133.305	40.6285	-132.931
	11.85	-89.7217	11.85	-246.159	11.85	-96.8475	11.85	-183.755	11.85	-174.364		40.9066	-64.6162	29.0879	-264.186	34.3159	-99.9222	40.9066	-132.909	40.9066	-132.56
	11.9	-88.4617	11.9	-251.007	11.9	-94.2383	11.9	-183.533	11.9	-177.128		41.1846	-64.359	29.4216	-263.021	34.5662	-99.7278	41.1846	-132.515	41.1846	-132.191
	11.95	-90.4715	11.95	-251.602	11.95	-94.3095	11.95	-185.756	11.95	-178.916		41.4627	-64.1037	29.7553	-261.866	34.8165	-99.534	41.4627	-132.123	41.4627	-131.824
	12	-92.0148	12	-253.906	12	-97.585	12	-185.686	12	-176.976		41.7408	-63.8501	30.089	-260.719	35.0667	-99.3408	41.7408	-131.734	41.7408	-131.459
	12.05	-91.8187	12.05	-253.464	12.05	-97.3612	12.05	-184.333	12.05	-175.206		42.0189	-63.5984	30.4227	-259.58	35.317	-99.1482	42.0189	-131.347	42.0189	-131.096
	12.1	-92.6819	12.1	-254.112	12.1	-97.6969	12.1	-183.214	12.1	-175.132		42.297	-63.3484	30.7564	-258.45	35.5673	-98.9563	42.297	-130.962	42.297	-130.734
	12.15	-91.5745	12.15	-253.883	12.15	-98.2412	12.15	-182.593	12.15	-174.482		42.5751	-63.1003	31.0901	-257.328	35.8176	-98.765	42.5751	-130.58	42.5751	-130.374
	12.2	-91.2824	12.2	-255.432	12.2	-98.6837	12.2	-182.861	12.2	-175.759		42.8532	-62.8539	31.4238	-256.214	36.0678	-98.5743	42.8532	-130.2	42.8532	-130.015
	12.25	-89.774	12.25	-255.543	12.25	-100.296	12.25	-179.903	12.25	-178.105		43.1313	-62.6093	31.7575	-255.109	36.3181	-98.3842	43.1313	-129.822	43.1313	-129.659
	12.3	-89.9745	12.3	-255.554	12.3	-99.116	12.3	-178.096	12.3	-179.674		43.4093	-62.3665	32.0912	-254.012	36.5684	-98.1948	43.4093	-129.447	43.4093	-129.304
	12.35	-89.6388	12.35	-254.402	12.35	-98.3073	12.35	-179.029	12.35	-176.156		43.6874	-62.1254	32.4249	-252.922	36.8187	-98.0059	43.6874	-129.074	43.6874	-128.951
	12.4	-89.0939	12.4	-251.549	12.4	-97.8139	12.4	-180.442	12.4	-172.899		43.9655	-61.886	32.7586	-251.841	37.069	-97.8177	43.9655	-128.703	43.9655	-128.599
	12.45	-90.7113	12.45	-249.062	12.45	-99.6297	12.45	-181.331	12.45	-173.719		44.2436	-61.6484	33.0923	-250.768	37.3192	-97.6301	44.2436	-128.335	44.2436	-128.249
	12.5	-92.5249	12.5	-249.87	12.5	-101.847	12.5	-182.12	12.5	-172.542		44.5217	-61.4124	33.426	-249.703	37.5695	-97.4431	44.5217	-127.968	44.5217	-127.901
	12.55	-93.192	12.55	-251.995	12.55	-102.417	12.55	-183.851	12.55	-172.093		44.7998	-61.1781	33.7597	-248.645	37.8198	-97.2567	44.7998	-127.604	44.7998	-127.554
	12.6	-92.6208	12.6	-256.035	12.6	-101.517	12.6	-183.507	12.6	-172.721		45.0779	-60.9455	34.0934	-247.595	38.0701	-97.0709	45.0779	-127.242	45.0779	-127.209
	12.65	-92.7822	12.65	-249.947	12.65	-102.564	12.65	-182.504	12.65	-176.592		45.3559	-60.7146	34.4271	-246.553	38.3204	-96.8857	45.3559	-126.883	45.3559	-126.866
	12.7	-93.5713	12.7	-246.529	12.7	-103.338	12.7	-180.756	12.7	-177.56		45.634	-60.4853	34.7608	-245.519	38.5706	-96.7011	45.634	-126.525	45.634	-126.524
	12.75	-94.4824	12.75	-250.378	12.75	-103.165	12.75	-180.878	12.75	-175.633		45.9121	-60.2577	35.0945	-244.492	38.8209	-96.5171	45.9121	-126.17	45.9121	-126.184
	12.8	-92.7255	12.8	-251.671	12.8	-101.303	12.8	-182.155	12.8	-174.534		46.1902	-60.0317	35.4282	-243.473	39.05	-96.3492	46.1902	-125.817	46.1902	-125.846
	12.85	-92.3767	12.85	-250.751	12.85	-100.377	12.85	-183.866	12.85	-175.964		46.4683	-59.8073	35.762	-242.461	39.0712	-96.3337	46.4683	-125.466	46.4683	-125.509
	12.9	-90.7244	12.9	-251.762	12.9	-101.496	12.9	-186.794	12.9	-176.675		46.7464	-59.5845	36.0957	-241.457	39.3	-96.1666	46.7464	-125.117	46.7464	-125.174
	12.95	-88.392	12.95	-251.915	12.95	-100.886	12.95	-183.884	12.95	-178.933		47.0245	-59.3633	36.4294	-240.46	39.3215	-96.1509	47.0245	-124.77	47.0245	-124.841
	13	-89.0241	13	-249.969	13	-100.698	13	-182.574	13	-177.791		47.3026	-59.1437	36.7631	-239.471	39.35	-96.1301	47.3026	-124.426	47.3026	-124.509
	13.05	-88.3702	13.05	-249.031	13.05	-99.8993	13.05	-180.745	13.05	-178.323		47.5806	-58.9257	37.0968	-238.489	39.4	-96.0936	47.5806	-124.083	47.5806	-124.178
	13.1	-88.9064	13.1	-246.46	13.1	-99.94	13.1	-181.593	13.1	-179.443		47.8587	-58.7093	37.4305	-237.514	39.45	-96.0572	47.8587	-123.743	47.8587	-123.849
	13.15	-90.8639	13.15	-242.84	13.15	-101.903	13.15	-182.972	13.15	-178.048		48.1368	-58.4943	37.7642	-236.546	39.5	-96.0208	48.1368	-123.405	48.1368	-123.522
	13.2	-91.1778	13.2	-243.301	13.2	-101.593	13.2	-181.157	13.2	-177.761		48.4149	-58.281	38.0979	-235.585	39.55	-95.9845	48.4149	-123.068	48.4149	-123.197
	13.25	-89.6868	13.25	-247.379	13.25	-101.054	13.25	-179.001	13.25	-178.532		48.693	-58.0691	38.4316	-234.632	39.5718	-95.9687	48.693	-122.734	48.693	-122.872
	13.3	-90.5674	13.3	-249.68	13.3	-103.038	13.3	-179.129	13.3	-177.743		48.9711	-57.8588	38.7653	-233.685	39.6	-95.9481	48.9711	-122.402	48.9711	-122.55
	13.35	-92.4857	13.35	-250.698	13.35	-103.47	13.35	-181.059	13.35	-177.172		49	-57.837	39.099	-232.745	39.65	-95.9118	49.2492	-122.072	49.2492	-122.229
	13.4	-92.1456	13.4	-250.153	13.4	-104.797	13.4	-181.41	13.4	-177.163		49.05	-57.7994	39.4327	-231.813	39.7	-95.8755	49.5273	-121.743	49.5273	-121.909
	13.45	-91.4525	13.45	-249.435	13.45	-101.639	13.45	-180.394	13.45	-176.104		49.1	-57.7618	39.7664	-230.887	39.75	-95.8393	49.8053	-121.417	49.8053	-121.591
	13.5	-90.6852	13.5	-251.381	13.5	-104.436	13.5	-179.073	13.5	-178.279		49.15	-57.7243	40.1001	-229.968	39.8	-95.803	50.0834	-121.093	50.0834	-121.275
	13.55	-90.2579	13.55	-252.903	13.55	-105.194	13.55	-179.284	13.55	-177.128		49.2	-57.6868	40.4338	-229.056	39.822	-95.787	50.3615	-120.771	50.3615	-120.96
	13.6	-89.059	13.6	-254.662	13.6	-102.905	13.6	-181.37	13.6	-175.411		49.2492	-57.65	40.7675	-228.15	39.85	-95.7668	50.6396	-120.451	50.6396	-120.646
	13.65	-92.259	13.65	-256.325	13.65	-101.893	13.65	-181.111	13.65	-176.187		49.25	-57.6493	41.1012	-227.251	39.9	-95.7306	50.9177	-120.132	50.9177	-120.334
	13.7	-91.7489	13.7	-250.442	13.7	-102.056	13.7	-180.525	13.7	-177.582		49.3	-57.612	41.4349	-226.359	39.95	-95.6944	51.1958	-119.816	51.1958	-120.024
	13.75	-90.1358	13.75	-249.29	13.75	-103.795	13.75	-180.426	13.75	-176.989		49.35	-57.5746	41.7686	-225.473	40	-95.6582	51.4739	-119.501	51.4739	-119.715
	13.8	-90.9511	13.8	-251.091	13.8	-103.261	13.8	-180.106	13.8	-174.081		49.4	-57.5373	42.1023	-224.594	40.05	-95.6221	51.752	-119.189	51.752	-119.407
	13.85	-91.3783	13.85	-250.519	13.85	-100.667	13.85	-179.755	13.85	-173.532		49.45	-57.5001	42.436	-223.721	40.0723	-95.606	52.03	-118.878	52.03	-119.101
	13.9	-92.4595	13.9	-251.35	13.9	-99.645	13.9	-180.459	13.9	-175.646		49.5	-57.4629	42.7697	-222.855	40.1	-95.586	52.3081	-118.569	52.3081	-118.797
	13.95	-92.0584	13.95	-251.339	13.95	-100.077	13.95	-179.06	13.95	-175.851		49.5273	-57.4427	43.1035	-221.995	40.15	-95.5499	52.5862	-118.262	52.5862	-118.494
	14	-91.1865	14	-248.474	14	-101.751	14	-178	14	-175.262		49.55	-57.4258	43.4372	-221.142	40.2	-95.5139	52.8643	-117.957	52.8643	-118.192
	14.05	-91.6443	14.05	-246.967	14.05	-104.304	14.05	-177.671	14.05	-173.266		49.6	-57.3887	43.7709	-220.294	40.25	-95.4778	53.1424	-117.654	53.1424	-117.892
	14.1	-89.6127	14.1	-247.81	14.1	-103.897	14.1	-176.897	14.1	-173.693		49.65	-57.3516	44.1046	-219.453	40.3	-95.4418	53.4205	-117.353	53.4205	-117.593
	14.15	-88.4879	14.15	-245.659	14.15	-99.6602	14.15	-177.702	14.15	-176.418		49.7	-57.3146	44.4383	-218.618	40.3226	-95.4256	53.6985	-117.053	53.6985	-117.296
	14.2	-88.2874	14.2	-243.317	14.2	-98.5819	14.2	-175.759	14.2	-177.05		49.75	-57.2777	44.772	-217.79	40.35	-95.4058	53.9766	-116.756	53.9766	-117
	14.25	-89.7827	14.25	-242.737	14.25	-99.7009	14.25	-175.426	14.25	-175.555		49.8	-57.2408	45.1057	-216.967	40.4	-95.3699	54.2547	-116.46	54.2547	-116.705
	14.3	-89.9048	14.3	-244.041	14.3	-100.352	14.3	-174.09	14.3	-173.388		49.8053	-57.2368	45.4394	-216.15	40.45	-95.3339	54.5328	-116.166	54.5328	-116.412
	14.35	-90.4846	14.35	-243.465	14.35	-100.55	14.35	-176.217	14.35	-176.675		49.85	-57.2039	45.7731	-215.34	40.5	-95.298	54.8109	-115.873	54.8109	-116.12
	14.4	-92.1369	14.4	-244.789	14.4	-101.222	14.4	-179.073	14.4	-176.658		49.9	-57.1671	46.1068	-214.535	40.55	-95.2621	55.089	-115.583	55.089	-115.83
	14.45	-93.1527	14.45	-244.904	14.45	-103.165	14.45	-180.998	14.45	-174.809		49.95	-57.1303	46.4405	-213.737	40.5729	-95.2457	55.3671	-115.294	55.3671	-115.541
	14.5	-92.1282	14.5	-250.076	14.5	-104.726	14.5	-180.834	14.5	-175.432		50	-57.0936	46.7742	-212.944	40.6	-95.2262	55.6452	-115.007	55.6452	-115.253
	14.55	-91.2214	14.55	-249.683	14.55	-103.653	14.55	-181.316	14.55	-175.672		50.05	-57.0569	47.1079	-212.157	40.65	-95.1904	55.9233	-114.722	55.9233	-114.967
	14.6	-93.0481	14.6	-250.114	14.6	-101.832	14.6	-181.248	14.6	-175.977		50.0834	-57.0324	47.4416	-211.376	40.7	-95.1546	56.2013	-114.439	56.2013	-114.682
	14.65	-90.0617	14.65	-251.068	14.65	-101.741	14.65	-179.936	14.65	-175.167		50.1	-57.0203	47.7753	-210.6	40.75	-95.1187	56.4794	-114.157	56.4794	-114.399
	14.7	-87.9386	14.7	-252.525	14.7	-100.728	14.7	-179.496	14.7	-174.111		50.15	-56.9837	48.109	-209.831	40.8	-95.083	56.7575	-113.877	56.7575	-114.116
	14.75	-90.5238	14.75	-253.448	14.75	-100.316	14.75	-178.885	14.75	-174.883		50.2	-56.9472	48.4427	-209.067	40.8231	-95.0664	57.0356	-113.598	57.0356	-113.836
	14.8	-89.5604	14.8	-259.308	14.8	-103.287	14.8	-179.831	14.8	-177.686		50.25	-56.9107	48.7764	-208.308	40.85	-95.0472	57.3137	-113.322	57.3137	-113.556
	14.85	-87.847	14.85	-257.69	14.85	-104.482	14.85	-179.792	14.85	-177.455		50.3	-56.8743	49.1101	-207.555	40.9	-95.0115	57.5918	-113.047	57.5918	-113.278
	14.9	-89.0241	14.9	-253.197	14.9	-101.435	14.9	-178.484	14.9	-175.162		50.35	-56.8379	49.4438	-206.808	40.95	-94.9758	57.8699	-112.773	57.8699	-113.001
	14.95	-88.1827	14.95	-253.59	14.95	-102.524	14.95	-180.673	14.95	-174.465		50.3615	-56.8295	49.7775	-206.066	41	-94.9401	58.1479	-112.502	58.1479	-112.726
	15	-88.4966	15	-253.777	15	-103.175	15	-179.378	15	-175.023		50.4	-56.8016	50.1112	-205.33	41.05	-94.9044	58.426	-112.232	58.426	-112.452
	15.05	-88.4661	15.05	-253.021	15.05	-102.005	15.05	-178.855	15.05	-174.622		50.45	-56.7653	50.4449	-204.599	41.0734	-94.8877	58.7041	-111.963	58.7041	-112.179
	15.1	-90.2623	15.1	-257.729	15.1	-103.012	15.1	-181.61	15.1	-172.699		50.5	-56.729	50.7786	-203.874	41.1	-94.8688	58.9822	-111.697	58.9822	-111.907
	15.15	-90.9642	15.15	-258.038	15.15	-103.343	15.15	-184.328	15.15	-170.489		50.55	-56.6928	51.1123	-203.153	41.15	-94.8332	59.2603	-111.432	59.2603	-111.637
	15.2	-91.0688	15.2	-260.124	15.2	-102.763	15.2	-182.251	15.2	-170.711		50.6	-56.6567	51.446	-202.439	41.2	-94.7976	59.5384	-111.168	59.5384	-111.368
	15.25	-92.0628	15.25	-260.708	15.25	-103.017	15.25	-180.405	15.25	-171.3		50.6396	-56.6281	51.7798	-201.729	41.25	-94.762	59.8165	-110.906	59.8165	-111.1
	15.3	-91.2345	15.3	-257.179	15.3	-100.993	15.3	-181.178	15.3	-171.557		50.65	-56.6206	52.1135	-201.025	41.3	-94.7264	60.0945	-110.646	60.0945	-110.834
	15.35	-91.6443	15.35	-251.621	15.35	-100.672	15.35	-181.869	15.35	-172.481		50.7	-56.5845	52.4472	-200.325	41.3237	-94.7096	60.3726	-110.387	60.3726	-110.569
	15.4	-91.714	15.4	-251.495	15.4	-102.488	15.4	-181.301	15.4	-170.929		50.75	-56.5485	52.7809	-199.631	41.35	-94.6909	60.6507	-110.13	60.6507	-110.305
	15.45	-92.2764	15.45	-252.785	15.45	-103.546	15.45	-180.869	15.45	-170.654		50.8	-56.5126	53.1146	-198.942	41.4	-94.6554	60.9288	-109.874	60.9288	-110.042
	15.5	-92.6034	15.5	-254.234	15.5	-104.279	15.5	-180.507	15.5	-171.252		50.85	-56.4766	53.4483	-198.258	41.45	-94.6199	61.2069	-109.62	61.2069	-109.781
	15.55	-92.2154	15.55	-255.062	15.55	-101.781	15.55	-182.894	15.55	-172.485		50.9	-56.4408	53.782	-197.58	41.5	-94.5845	61.485	-109.368	61.485	-109.521
	15.6	-92.089	15.6	-254.723	15.6	-100.784	15.6	-183.437	15.6	-172.642		50.9177	-56.4281	54.1157	-196.906	41.55	-94.549	61.7631	-109.117	61.7631	-109.262
	15.65	-93.7674	15.65	-254.765	15.65	-103.078	15.65	-183.925	15.65	-173.654		50.95	-56.4049	54.4494	-196.237	41.574	-94.532	62.0412	-108.868	62.0412	-109.004
	15.7	-93.9636	15.7	-257.271	15.7	-104.451	15.7	-183.306	15.7	-175.912		51	-56.3692	54.7831	-195.573	41.6	-94.5136	62.3192	-108.62	62.3192	-108.748
	15.75	-90.3887	15.75	-258.85	15.75	-103.236	15.75	-181.776	15.75	-175.18		51.05	-56.3334	55.1168	-194.914	41.65	-94.4782	62.5973	-108.373	62.5973	-108.492
	15.8	-91.6399	15.8	-259.132	15.8	-103.246	15.8	-179.439	15.8	-172.398		51.1	-56.2978	55.4505	-194.26	41.7	-94.4429	62.8754	-108.128	62.8754	-108.238
	15.85	-92.4639	15.85	-259.544	15.85	-103.633	15.85	-177.532	15.85	-169.765		51.15	-56.2621	55.7842	-193.61	41.75	-94.4075	63.1535	-107.885	63.1535	-107.986
	15.9	-92.7037	15.9	-259.796	15.9	-103.195	15.9	-177.351	15.9	-169.752		51.1958	-56.2295	56.1179	-192.965	41.8	-94.3722	63.4316	-107.643	63.4316	-107.734
	15.95	-92.4857	15.95	-257.198	15.95	-102.915	15.95	-179.408	15.95	-173.327		51.2	-56.2265	56.4516	-192.326	41.8242	-94.3551	63.7097	-107.403	63.7097	-107.484
	16	-93.3402	16	-258.385	16	-103.032	16	-181.841	16	-175.929		51.25	-56.191	56.7853	-191.69	41.85	-94.3369	63.9878	-107.164	63.9878	-107.235
	16.05	-93.0001	16.05	-260.876	16.05	-104.243	16.05	-181.492	16.05	-175.467		51.3	-56.1555	57.119	-191.06	41.9	-94.3016	64.2659	-106.926	64.2659	-106.987
	16.1	-92.1369	16.1	-260.185	16.1	-105.632	16.1	-181.649	16.1	-173.192		51.35	-56.12	57.4527	-190.434	41.95	-94.2664	64.5439	-106.69	64.5439	-106.74
	16.15	-93.0045	16.15	-258.377	16.15	-105.687	16.15	-181.85	16.15	-172.176		51.4	-56.0846	57.7864	-189.813	42	-94.2311	64.822	-106.455	64.822	-106.494
	16.2	-92.8868	16.2	-258.484	16.2	-104.782	16.2	-180.429	16.2	-173.728		51.45	-56.0492	58.1201	-189.196	42.05	-94.1959	65.1001	-106.222	65.1001	-106.25
	16.25	-92.9173	16.25	-260.761	16.25	-104.355	16.25	-177.896	16.25	-172.538		51.4739	-56.0324	58.4538	-188.584	42.0745	-94.1787	65.3782	-105.99	65.3782	-106.007
	16.3	-92.6775	16.3	-259.956	16.3	-103.48	16.3	-176.605	16.3	-173.383		51.5	-56.0139	58.7875	-187.976	42.1	-94.1608	65.6563	-105.76	65.6563	-105.764
	16.35	-92.4334	16.35	-258.812	16.35	-101.995	16.35	-176.516	16.35	-175.345		51.55	-55.9786	59.1213	-187.373	42.15	-94.1256	65.9344	-105.531	65.9344	-105.523
	16.4	-91.8579	16.4	-259.407	16.4	-102.244	16.4	-177.529	16.4	-174.011		51.6	-55.9434	59.4549	-186.774	42.2	-94.0905	66.2125	-105.303	66.2125	-105.284
	16.45	-91.9582	16.45	-263.134	16.45	-104.746	16.45	-178.244	16.45	-171.465		51.65	-55.9082	59.7886	-186.18	42.25	-94.0554	66.4905	-105.077	66.4905	-105.045
	16.5	-91.9102	16.5	-266.533	16.5	-103.912	16.5	-178.864	16.5	-171.134		51.7	-55.8731	60.1224	-185.59	42.3	-94.0203	66.7686	-104.852	66.7686	-104.807
	16.55	-92.0846	16.55	-268.612	16.55	-104.101	16.55	-176.86	16.55	-170.663		51.75	-55.838	60.4561	-185.005	42.3248	-94.0028	67.0467	-104.629	67.0467	-104.571
	16.6	-91.81	16.6	-270.065	16.6	-105.092	16.6	-175.197	16.6	-170.497		51.752	-55.8366	60.7898	-184.423	42.35	-93.9852	67.3248	-104.407	67.3248	-104.336
	16.65	-93.3184	16.65	-267.147	16.65	-105.245	16.65	-176.167	16.65	-171.282		51.8	-55.8029	61.1235	-183.846	42.4	-93.9501	67.6029	-104.186	67.6029	-104.102
	16.7	-95.847	16.7	-264.236	16.7	-106.812	16.7	-178.057	16.7	-171.439		51.85	-55.7679	61.4572	-183.273	42.45	-93.9151	67.881	-103.966	67.881	-103.869
	16.75	-96.9282	16.75	-267.277	16.75	-106.45	16.75	-179.125	16.75	-172.215		51.9	-55.733	61.7909	-182.705	42.5	-93.8801	68.1591	-103.748	68.1591	-103.637
	16.8	-94.5391	16.8	-266.983	16.8	-105.082	16.8	-179.613	16.8	-171.068		51.95	-55.6981	62.1246	-182.141	42.55	-93.8452	68.4372	-103.531	68.4372	-103.406
	16.85	-94.0683	16.85	-266.67	16.85	-104.558	16.85	-179.762	16.85	-174.011		52	-55.6632	62.4583	-181.58	42.5751	-93.8276	68.7152	-103.316	68.7152	-103.176
	16.9	-93.5582	16.9	-269.196	16.9	-105.932	16.9	-177.054	16.9	-175.415		52.03	-55.6423	62.792	-181.024	42.6	-93.8102	68.9933	-103.102	68.9933	-102.947
	16.95	-94.9271	16.95	-271.076	16.95	-105.947	16.95	-177.996	16.95	-173.902		52.05	-55.6284	63.1257	-180.472	42.65	-93.7753	69.2714	-102.889	69.2714	-102.72
	17	-94.5653	17	-267.975	17	-105.016	17	-177.233	17	-170.197		52.1	-55.5936	63.4594	-179.924	42.7	-93.7404	69.5495	-102.677	69.5495	-102.494
	17.05	-94.0683	17.05	-265.022	17.05	-105.906	17.05	-176.235	17.05	-169.25		52.15	-55.5589	63.7931	-179.38	42.75	-93.7055	69.8276	-102.467	69.8276	-102.268
	17.1	-94.1642	17.1	-262.993	17.1	-109.619	17.1	-175.89	17.1	-172.472		52.2	-55.5242	64.1268	-178.841	42.8	-93.6706	70.1057	-102.258	70.1057	-102.044
	17.15	-94.3996	17.15	-266.125	17.15	-109.94	17.15	-178.905	17.15	-172.599		52.25	-55.4895	64.4605	-178.305	42.8254	-93.6529	70.3	-102.113	70.3838	-101.821
	17.2	-93.2574	17.2	-263.969	17.2	-110.479	17.2	-180.564	17.2	-171.252		52.3	-55.4549	64.7942	-177.773	42.85	-93.6358	70.35	-102.076	70.6619	-101.599
	17.25	-92.3767	17.25	-259.136	17.25	-111.481	17.25	-179.321	17.25	-171.247		52.3081	-55.4493	65.1279	-177.245	42.9	-93.6009	70.3838	-102.051	70.9399	-101.377
	17.3	-93.6802	17.3	-257.988	17.3	-110.184	17.3	-177.891	17.3	-173.776		52.35	-55.4204	65.4616	-176.72	42.95	-93.5661	70.4	-102.038	71.218	-101.157
	17.35	-93.0699	17.35	-259.506	17.35	-109.477	17.35	-179.116	17.35	-174.975		52.4	-55.3859	65.7953	-176.2	43	-93.5314	70.45	-102.001	71.4961	-100.938
	17.4	-93.6192	17.4	-259.575	17.4	-111.969	17.4	-179.273	17.4	-173.78		52.45	-55.3514	66.129	-175.684	43.05	-93.4966	70.5	-101.964	71.7742	-100.72
	17.45	-94.2165	17.45	-259.811	17.45	-112.823	17.45	-177.231	17.45	-175.69		52.5	-55.317	66.4627	-175.171	43.0756	-93.4788	70.55	-101.927	72.0523	-100.504
	17.5	-95.6595	17.5	-256.103	17.5	-113.408	17.5	-176.065	17.5	-175.834		52.55	-55.2826	66.7964	-174.662	43.1	-93.4619	70.6	-101.89	72.3304	-100.288
	17.55	-96.9413	17.55	-257.061	17.55	-113.785	17.55	-175.132	17.55	-176.331		52.5862	-55.2578	67.1301	-174.157	43.15	-93.4272	70.65	-101.853	72.6085	-100.073
	17.6	-94.683	17.6	-257.851	17.6	-113.073	17.6	-175.323	17.6	-175.677		52.6	-55.2483	67.4638	-173.655	43.2	-93.3925	70.6619	-101.844	72.8865	-99.859
	17.65	-93.0917	17.65	-261.04	17.65	-112.752	17.65	-176.394	17.65	-172.721		52.65	-55.214	67.7976	-173.158	43.25	-93.3578	70.7	-101.816	73.1646	-99.6462
	17.7	-93.7631	17.7	-261.62	17.7	-112.325	17.7	-176.461	17.7	-172.559		52.7	-55.1798	68.1313	-172.664	43.3	-93.3232	70.75	-101.779	73.4427	-99.4344
	17.75	-93.6759	17.75	-259.537	17.75	-113.419	17.75	-176.808	17.75	-174.617		52.75	-55.1456	68.465	-172.173	43.3259	-93.3052	70.8	-101.742	73.7208	-99.2237
	17.8	-94.8966	17.8	-260.277	17.8	-110.825	17.8	-177.377	17.8	-173.34		52.8	-55.1114	68.7987	-171.686	43.35	-93.2886	70.85	-101.705	73.9989	-99.0139
	17.85	-93.7195	17.85	-259.823	17.85	-108.327	17.85	-175.631	17.85	-170.868		52.85	-55.0773	69.1324	-171.203	43.4	-93.254	70.9	-101.668	74.277	-98.8051
	17.9	-93.423	17.9	-258.743	17.9	-109.182	17.9	-174.22	17.9	-168.923		52.8643	-55.0676	69.4661	-170.723	43.45	-93.2194	70.9399	-101.639	74.5551	-98.5974
	17.95	-91.4001	17.95	-262.665	17.95	-111.191	17.95	-173.569	17.95	-172.716		52.9	-55.0433	69.7998	-170.247	43.5	-93.1848	70.95	-101.631	74.8332	-98.3906
	18	-89.8568	18	-263.672	18	-108.79	18	-177.412	18	-173.449		52.95	-55.0092	70.1335	-169.774	43.55	-93.1503	71	-101.595	75.05	-98.2301
	18.05	-92.5773	18.05	-260.204	18.05	-107.686	18.05	-177.787	18.05	-171.635		53	-54.9753	70.4672	-169.305	43.5762	-93.1322	71.05	-101.558	75.1112	-98.1848
	18.1	-93.2966	18.1	-258.247	18.1	-105.962	18.1	-175.799	18.1	-172.751		53.05	-54.9413	70.8009	-168.84	43.6	-93.1158	71.1	-101.521	75.15	-98.1562
	18.15	-92.2895	18.15	-259.777	18.15	-106.41	18.15	-178.959	18.15	-172.041		53.1	-54.9074	71.1346	-168.377	43.65	-93.0813	71.15	-101.485	75.2	-98.1193
	18.2	-92.307	18.2	-259.247	18.2	-106.725	18.2	-180.071	18.2	-171.766		53.1424	-54.8787	71.4683	-167.918	43.7	-93.0469	71.2	-101.448	75.25	-98.0825
	18.25	-93.0786	18.25	-259.266	18.25	-107.981	18.25	-179.744	18.25	-170.72		53.15	-54.8736	71.802	-167.463	43.75	-93.0124	71.218	-101.435	75.3	-98.0457
	18.3	-93.2399	18.3	-261.94	18.3	-105.901	18.3	-180.006	18.3	-170.803		53.2	-54.8398	72.1357	-167.011	43.8	-92.978	71.25	-101.412	75.35	-98.0089
	18.35	-94.3952	18.35	-265.35	18.35	-106.74	18.35	-179.932	18.35	-171.823		53.25	-54.806	72.4694	-166.562	43.8265	-92.9598	71.3	-101.375	75.3893	-97.98
	18.4	-92.9086	18.4	-267.891	18.4	-108.546	18.4	-180.132	18.4	-170.829		53.3	-54.7723	72.8031	-166.116	43.85	-92.9437	71.35	-101.339	75.4	-97.9722
	18.45	-91.3653	18.45	-266.83	18.45	-111.659	18.45	-179.367	18.45	-170.89		53.35	-54.7387	73.1368	-165.674	43.9	-92.9093	71.4	-101.302	75.45	-97.9355
	18.5	-93.0437	18.5	-265.663	18.5	-112.025	18.5	-178.746	18.5	-171.622		53.4	-54.705	73.4705	-165.235	43.95	-92.8749	71.45	-101.266	75.5	-97.8988
	18.55	-93.7369	18.55	-264.893	18.55	-111.277	18.55	-179.371	18.55	-172.965		53.4205	-54.6913	73.8042	-164.799	44	-92.8406	71.4961	-101.232	75.55	-97.8621
	18.6	-92.4944	18.6	-265.419	18.6	-111.074	18.6	-179.491	18.6	-173.68		53.45	-54.6715	74.1379	-164.367	44.05	-92.8063	71.5	-101.229	75.6	-97.8255
	18.65	-91.1734	18.65	-267.837	18.65	-110.799	18.65	-178.482	18.65	-172.825		53.5	-54.6379	74.4716	-163.937	44.0767	-92.7879	71.55	-101.193	75.65	-97.7889
	18.7	-89.9135	18.7	-265.312	18.7	-113.129	18.7	-174.347	18.7	-174.273		53.55	-54.6044	74.8053	-163.511	44.15	-92.7378	71.6	-101.157	75.6674	-97.7762
	18.75	-91.1822	18.75	-261.173	18.75	-112.376	18.75	-174.794	18.75	-174.927		53.6	-54.571	75.139	-163.088	44.2	-92.7035	71.65	-101.121	75.7	-97.7524
	18.8	-91.0426	18.8	-258.369	18.8	-110.219	18.8	-175.855	18.8	-174.5		53.65	-54.5375	75.4728	-162.668	44.3	-92.6351	71.7	-101.084	75.75	-97.7158
	18.85	-91.0688	18.85	-258.35	18.85	-109.344	18.85	-176.498	18.85	-174.687		53.6985	-54.5051	75.8064	-162.251	44.327	-92.6166	71.75	-101.048	75.8	-97.6793
	18.9	-92.3113	18.9	-258.873	18.9	-109.594	18.9	-177.141	18.9	-171.025		53.7	-54.5042	76.1402	-161.837	44.5773	-92.4459	71.7742	-101.031	75.85	-97.6429
	18.95	-92.0672	18.95	-259.602	18.95	-108.576	18.95	-176.876	18.95	-169.817		53.75	-54.4708	76.4739	-161.427	44.8276	-92.2756	71.8	-101.012	75.9	-97.6064
	19	-90.1882	19	-260.91	19	-109.151	19	-175.82	19	-173.628		53.8	-54.4376	76.8076	-161.019	45.0779	-92.106	71.85	-100.976	75.9455	-97.5733
	19.05	-87.0928	19.05	-261.868	19.05	-108.912	19.05	-175.208	19.05	-176.549		53.85	-54.4043	77.1413	-160.614	45.3281	-91.9369	71.9	-100.94	75.95	-97.5701
	19.1	-86.2819	19.1	-261.49	19.1	-109.049	19.1	-175.332	19.1	-175.616		53.9	-54.3711	77.475	-160.212	45.5784	-91.7683	71.95	-100.904	76	-97.5337
	19.15	-88.235	19.15	-260.59	19.15	-110.504	19.15	-174.955	19.15	-174.395		53.95	-54.338	77.8087	-159.814	45.8287	-91.6003	72	-100.868	76.05	-97.4973
	19.2	-88.5882	19.2	-261.33	19.2	-113.53	19.2	-176.182	19.2	-175.123		53.9766	-54.3203	78.1424	-159.418	46.079	-91.4329	72.05	-100.832	76.1	-97.4611
	19.25	-88.2001	19.25	-259.968	19.25	-111.821	19.25	-175.411	19.25	-174.735		54.2547	-54.1369	78.4761	-159.025	46.3293	-91.2659	72.0523	-100.831	76.15	-97.4248
	19.3	-90.0138	19.3	-260.01	19.3	-109.98	19.3	-174.142	19.3	-171.91		54.5328	-53.9547	78.8098	-158.635	46.5795	-91.0995	72.1	-100.796	76.2	-97.3885
	19.35	-90.0486	19.35	-258.24	19.35	-109.701	19.35	-174.656	19.35	-170.197		54.8109	-53.7738	79.1435	-158.247	46.8298	-90.9337	72.15	-100.76	76.2236	-97.3714
	19.4	-90.3407	19.4	-257.263	19.4	-110.85	19.4	-174.84	19.4	-173.479		55.089	-53.5943	79.4772	-157.863	47.0801	-90.7684	72.2	-100.725	76.25	-97.3523
	19.45	-90.1925	19.45	-261.36	19.45	-108.816	19.45	-175.546	19.45	-174.452		55.3671	-53.416	79.8109	-157.482	47.3304	-90.6036	72.25	-100.689	76.3	-97.3161
	19.5	-89.3467	19.5	-261.124	19.5	-109.762	19.5	-175.175	19.5	-174.417		55.6452	-53.239	80.1446	-157.103	47.5806	-90.4394	72.3	-100.653	76.35	-97.28
	19.55	-89.495	19.55	-256.294	19.55	-110.784	19.55	-175.365	19.55	-172.799		55.9233	-53.0632	80.4783	-156.727	47.8309	-90.2757	72.3304	-100.631	76.4	-97.2439
	19.6	-90.6808	19.6	-254.623	19.6	-110.275	19.6	-175.38	19.6	-172.311		56.2013	-52.8888	80.812	-156.354	48.0812	-90.1125	72.35	-100.618	76.45	-97.2078
	19.65	-90.6198	19.65	-254.04	19.65	-110.321	19.65	-174.6	19.65	-172.756		56.4794	-52.7156	81.1457	-155.983	48.3315	-89.9498	72.4	-100.582	76.5	-97.1717
	19.7	-91.3827	19.7	-254.257	19.7	-110.753	19.7	-175.498	19.7	-171.788		56.7575	-52.5436	81.4794	-155.616	48.5818	-89.7877	72.45	-100.546	76.5017	-97.1705
	19.75	-90.223	19.75	-255.959	19.75	-110.362	19.75	-175.746	19.75	-170.214		57.0356	-52.3728	81.8131	-155.251	48.832	-89.6261	72.5	-100.511	76.55	-97.1357
	19.8	-89.3119	19.8	-255.272	19.8	-109.624	19.8	-176.256	19.8	-171.06		57.3137	-52.2033	82.1468	-154.888	49.0823	-89.4651	72.55	-100.475	76.6	-97.0997
	19.85	-89.0328	19.85	-249.481	19.85	-109.777	19.85	-176.287	19.85	-175.389		57.5918	-52.035	82.4805	-154.529	49.3326	-89.3045	72.6	-100.44	76.65	-97.0637
	19.9	-90.3102	19.9	-247.414	19.9	-110.926	19.9	-174.826	19.9	-174.774		57.8699	-51.8678	82.8142	-154.172	49.5829	-89.1445	72.6085	-100.434	76.7	-97.0278
	19.95	-88.5969	19.95	-250.099	19.95	-112.183	19.95	-174.212	19.95	-171.674		58.1479	-51.7019	83.1479	-153.818	49.8332	-88.985	72.65	-100.404	76.75	-96.9919
	20	-89.7958	20	-248.939	20	-111.384	20	-173.959	20	-170.589		58.426	-51.5372	83.4817	-153.466	50.0834	-88.826	72.7	-100.369	76.7798	-96.9705
	20.05	-89.9832	20.05	-251.423	20.05	-109.868	20.05	-172.891	20.05	-172.607		58.7041	-51.3737	83.8153	-153.117	50.3337	-88.6675	72.75	-100.333	76.8	-96.956
	20.1	-88.7277	20.1	-253.799	20.1	-107.808	20.1	-172.381	20.1	-172.699		58.9822	-51.2113	84.1491	-152.77	50.584	-88.5096	72.8	-100.298	76.85	-96.9202
	20.15	-87.5942	20.15	-255.356	20.15	-109.873	20.15	-174.425	20.15	-171.962		59.2603	-51.0501	84.4828	-152.426	50.8343	-88.3521	72.85	-100.263	76.9	-96.8844
	20.2	-85.8983	20.2	-255.615	20.2	-112.233	20.2	-173.693	20.2	-174.622		59.5384	-50.89	84.8165	-152.085	51.0845	-88.1952	72.8865	-100.237	76.95	-96.8486
	20.25	-85.4536	20.25	-254.818	20.25	-111.287	20.25	-175.631	20.25	-175.393		59.8165	-50.7311	85.1502	-151.746	51.3348	-88.0387	72.9	-100.228	77	-96.8128
	20.3	-84.7429	20.3	-257.935	20.3	-110.382	20.3	-175.855	20.3	-175.446		60.0945	-50.5733	85.4839	-151.409	51.5851	-87.8828	72.95	-100.192	77.05	-96.7771
	20.35	-85.3533	20.35	-259.312	20.35	-112.523	20.35	-175.631	20.35	-175.371		60.3726	-50.4167	85.8176	-151.075	51.8354	-87.7274	73	-100.157	77.0578	-96.7715
	20.4	-84.6993	20.4	-253.54	20.4	-113.21	20.4	-175.515	20.4	-172.708		60.6507	-50.2612	86.1513	-150.744	52.0857	-87.5725	73.05	-100.122	77.1	-96.7415
	20.45	-83.0252	20.45	-257.954	20.45	-111.903	20.45	-173.235	20.45	-171.286		60.9288	-50.1068	86.485	-150.415	52.3359	-87.418	73.1	-100.087	77.15	-96.7058
	20.5	-84.1718	20.5	-260.475	20.5	-111.521	20.5	-172.982	20.5	-172.032		61.2069	-49.9535	86.8187	-150.088	52.5862	-87.2641	73.15	-100.052	77.2	-96.6702
	20.55	-84.5468	20.55	-256.981	20.55	-111.928	20.55	-173.078	20.55	-170.585		61.485	-49.8013	87.1524	-149.764	52.8365	-87.1107	73.1646	-100.042	77.25	-96.6346
	20.6	-84.2067	20.6	-253.212	20.6	-109.09	20.6	-171.709	20.6	-170.659		61.7631	-49.6501	87.4861	-149.442	53.0868	-86.9578	73.2	-100.017	77.3	-96.599
	20.65	-84.6645	20.65	-253.006	20.65	-107.03	20.65	-172.246	20.65	-167.589		62.0412	-49.5001	87.8198	-149.122	53.337	-86.8054	73.25	-99.9819	77.3359	-96.5735
	20.7	-86.1075	20.7	-253.242	20.7	-107.814	20.7	-172.35	20.7	-168.889		62.3192	-49.3512	88.1535	-148.805	53.5873	-86.6535	73.3	-99.9469	77.35	-96.5635
	20.75	-84.3724	20.75	-248.84	20.75	-110.148	20.75	-169.656	20.75	-170.689		62.5973	-49.2033	88.4872	-148.49	53.8376	-86.502	73.35	-99.912	77.4	-96.528
	20.8	-82.9511	20.8	-248.421	20.8	-111.638	20.8	-169.011	20.8	-168.483		62.8754	-49.0564	88.8209	-148.178	54.0879	-86.3511	73.4	-99.8772	77.45	-96.4925
	20.85	-83.5048	20.85	-249.344	20.85	-108.704	20.85	-171.114	20.85	-169.495		63.1535	-48.9107	89.1546	-147.867	54.3381	-86.2006	73.4427	-99.8474	77.5	-96.457
	20.9	-84.4116	20.9	-248.009	20.9	-108.439	20.9	-172.106	20.9	-169.512		63.4316	-48.7659	89.4883	-147.559	54.5884	-86.0507	73.45	-99.8423	77.55	-96.4216
	20.95	-84.8127	20.95	-247.871	20.95	-108.536	20.95	-170.377	20.95	-170.236		63.7097	-48.6222	89.822	-147.254	54.8387	-85.9012	73.5	-99.8075	77.6	-96.3863
	21	-85.3271	21	-249.367	21	-106.639	21	-170.711	21	-168.81		63.9878	-48.4796	90.1557	-146.95	55.089	-85.7522	73.55	-99.7728	77.614	-96.3763
	21.05	-86.6873	21.05	-250.504	21.05	-108.617	21.05	-172.15	21.05	-168.697		64.2659	-48.3379	90.4894	-146.649	55.3393	-85.6037	73.6	-99.7381	77.65	-96.3509
	21.1	-85.8067	21.1	-251.244	21.1	-108.053	21.1	-172.498	21.1	-166.194		64.5439	-48.1973	90.8231	-146.35	55.5895	-85.4556	73.65	-99.7034	77.7	-96.3156
	21.15	-83.7577	21.15	-252.155	21.15	-109.095	21.15	-172.745	21.15	-166.443		64.822	-48.0577	91.1568	-146.053	55.8398	-85.3081	73.7	-99.6688	77.75	-96.2803
	21.2	-84.4857	21.2	-252.968	21.2	-111.893	21.2	-172.991	21.2	-164.503		65.1001	-47.919	91.4905	-145.759	56.0901	-85.161	73.7208	-99.6543	77.8	-96.245
	21.25	-85.6759	21.25	-251.259	21.25	-112.717	21.25	-174.476	21.25	-164.411		65.3782	-47.7814	91.8243	-145.466	56.3404	-85.0144	73.75	-99.6342	77.85	-96.2098
	21.3	-83.4307	21.3	-249.58	21.3	-111.506	21.3	-172.734	21.3	-165.684		65.6563	-47.6448	92.1579	-145.176	56.5907	-84.8683	73.8	-99.5996	77.8921	-96.1802
	21.35	-82.3233	21.35	-248.23	21.35	-109.589	21.35	-170.632	21.35	-168.165		65.9344	-47.5091	92.4917	-144.888	56.8409	-84.7226	73.85	-99.5651	77.9	-96.1746
	21.4	-83.1429	21.4	-249.176	21.4	-107.152	21.4	-169.224	21.4	-167.79		66.2125	-47.3744	92.8254	-144.602	57.0912	-84.5774	73.9	-99.5306	77.95	-96.1394
	21.45	-83.7446	21.45	-248.76	21.45	-109.629	21.45	-170.273	21.45	-166.142		66.4905	-47.2407	93.1591	-144.318	57.3415	-84.4327	73.95	-99.4961	78	-96.1043
	21.5	-84.198	21.5	-249.367	21.5	-110.153	21.5	-172.625	21.5	-164.716		66.7686	-47.1079	93.4928	-144.036	57.5918	-84.2885	73.9989	-99.4625	78.05	-96.0692
	21.55	-82.9032	21.55	-249.611	21.55	-111.257	21.55	-171.823	21.55	-165.71		67.0467	-46.9761	93.8265	-143.757	57.8421	-84.1447	74	-99.4617	78.1	-96.0341
	21.6	-82.0138	21.6	-252.693	21.6	-109.634	21.6	-169.207	21.6	-167.406		67.3248	-46.8452	94.1602	-143.479	58.0923	-84.0014	74.05	-99.4273	78.15	-95.9991
	21.65	-81.3075	21.65	-252.018	21.65	-107.381	21.65	-169.804	21.65	-167.712		67.6029	-46.7152	94.4939	-143.203	58.3426	-83.8586	74.1	-99.393	78.1702	-95.9849
	21.7	-82.6416	21.7	-251.45	21.7	-108.5	21.7	-169.107	21.7	-167.136		67.881	-46.5862	94.8276	-142.93	58.5929	-83.7162	74.15	-99.3587	78.2	-95.9641
	21.75	-83.7577	21.75	-252.43	21.75	-108.892	21.75	-170.109	21.75	-167.201		68.1591	-46.4582	95.1613	-142.658	58.8432	-83.5743	74.2	-99.3244	78.25	-95.9291
	21.8	-84.7865	21.8	-256.607	21.8	-108.032	21.8	-170.859	21.8	-166.953		68.4372	-46.331	95.495	-142.389	59.0934	-83.4328	74.25	-99.2902	78.3	-95.8941
	21.85	-87.2061	21.85	-257.183	21.85	-110.621	21.85	-168.858	21.85	-165.056		68.7152	-46.2047	95.8287	-142.121	59.3437	-83.2918	74.277	-99.2718	78.35	-95.8592
	21.9	-85.8939	21.9	-254.974	21.9	-111.725	21.9	-168.544	21.9	-163.884		68.9933	-46.0794	96.1624	-141.855	59.594	-83.1513	74.3	-99.256	78.4	-95.8243
	21.95	-84.7735	21.95	-254.806	21.95	-110.896	21.95	-168.289	21.95	-163.858		69.2714	-45.9549	96.4961	-141.592	59.8443	-83.0112	74.35	-99.2219	78.4483	-95.7906
	22	-84.8519	22	-254.929	22	-109.406	22	-165.798	22	-164.716		69.5495	-45.8314	96.8298	-141.33	60.0945	-82.8716	74.4	-99.1878	78.45	-95.7894
	22.05	-83.4089	22.05	-254.295	22.05	-108.541	22.05	-167.201	22.05	-165		69.8276	-45.7087	97.1635	-141.07	60.3448	-82.7324	74.45	-99.1537	78.5	-95.7546
	22.1	-84.6252	22.1	-255.905	22.1	-108.612	22.1	-168.357	22.1	-164.42		70.1057	-45.5869	97.4972	-140.812	60.5951	-82.5936	74.5	-99.1196	78.55	-95.7198
	22.15	-85.8503	22.15	-259.129	22.15	-108.902	22.15	-168.662	22.15	-163.709		70.3838	-45.4659	97.8309	-140.556	60.8454	-82.4554	74.55	-99.0857	78.6	-95.685
	22.2	-84.0062	22.2	-258.324	22.2	-108.938	22.2	-167.158	22.2	-163.701		70.6619	-45.3459	98.1646	-140.302	61.0957	-82.3175	74.5551	-99.0822	78.65	-95.6502
	22.25	-82.4149	22.25	-257.027	22.25	-108.17	22.25	-166.785	22.25	-163.509		70.9399	-45.2267	98.4983	-140.05	61.3459	-82.1801	74.6	-99.0517	78.7	-95.6155
	22.3	-82.5108	22.3	-256.737	22.3	-107.941	22.3	-164.437	22.3	-164.533		71.218	-45.1083	98.8	-139.823	61.5962	-82.0432	74.65	-99.0178	78.7264	-95.5972
	22.35	-83.7053	22.35	-257.359	22.35	-110.83	22.35	-165.915	22.35	-164.35		71.4961	-44.9908	98.832	-139.799	61.8465	-81.9067	74.7	-98.9839	78.75	-95.5808
	22.4	-82.5021	22.4	-256.653	22.4	-107.758	22.4	-167.005	22.4	-165.375		71.7742	-44.8742	98.9	-139.749	62.0968	-81.7707	74.75	-98.95	78.8	-95.5462
	22.45	-81.2988	22.45	-258.797	22.45	-108.032	22.45	-166.136	22.45	-162.955		72.0523	-44.7583	98.95	-139.711	62.3471	-81.6351	74.8	-98.9162	78.85	-95.5115
	22.5	-81.7043	22.5	-258.659	22.5	-110.082	22.5	-165.558	22.5	-161.486		72.3304	-44.6433	99	-139.674	62.5973	-81.4999	74.8332	-98.8938	78.9	-95.4769
	22.55	-82.5239	22.55	-254.791	22.55	-110.519	22.55	-166.713	22.55	-161.176		72.6085	-44.5292	99.05	-139.637	62.8476	-81.3651	74.85	-98.8825	78.95	-95.4424
	22.6	-81.9702	22.6	-256.462	22.6	-109.863	22.6	-166.098	22.6	-160.937		72.8865	-44.4158	99.1	-139.6	63.0979	-81.2309	74.9	-98.8487	79	-95.4078
	22.65	-80.6013	22.65	-257.431	22.65	-109.421	22.65	-167.417	22.65	-160.658		73.1646	-44.3033	99.15	-139.563	63.3482	-81.097	74.95	-98.815	79.0045	-95.4048
	22.7	-80.0258	22.7	-257.011	22.7	-108.475	22.7	-167.969	22.7	-163.191		73.4427	-44.1915	99.1657	-139.551	63.5984	-80.9636	75	-98.7813	79.05	-95.3733
	22.75	-82.3277	22.75	-257.534	22.75	-106.415	22.75	-166.846	22.75	-162.689		73.7208	-44.0806	99.2	-139.525	63.8487	-80.8306	75.05	-98.7477	79.1	-95.3388
	22.8	-83.5266	22.8	-258.606	22.8	-107.986	22.8	-167.899	22.8	-159.895		73.9989	-43.9705	99.25	-139.488	64.099	-80.698	75.1	-98.7141	79.15	-95.3044
	22.85	-84.1762	22.85	-258.896	22.85	-109.817	22.85	-168.932	22.85	-158.412		74.277	-43.8611	99.3	-139.451	64.3493	-80.5659	75.1112	-98.7066	79.2	-95.27
	22.9	-82.2143	22.9	-259.972	22.9	-109.558	22.9	-168.976	22.9	-157.536		74.5551	-43.7525	99.35	-139.414	64.5996	-80.4342	75.15	-98.6805	79.25	-95.2356
	22.95	-82.2492	22.95	-260.704	22.95	-109.66	22.95	-169.71	22.95	-158.186		74.8332	-43.6448	99.4	-139.377	64.8498	-80.3029	75.2	-98.647	79.2825	-95.2132
	23	-81.3424	23	-257.538	23	-109.055	23	-169.713	23	-160.732		75.1112	-43.5377	99.45	-139.341	65.1001	-80.172	75.3	-98.5801	79.3	-95.2012
	23.05	-81.8481	23.05	-253.601	23.05	-108.693	23.05	-168.117	23.05	-160.828		75.3893	-43.4315	99.4994	-139.304	65.3504	-80.0416	75.3893	-98.5204	79.35	-95.1669
	23.1	-83.8579	23.1	-252.174	23.1	-106.684	23.1	-166.94	23.1	-160.501		75.6674	-43.326	99.5	-139.304	65.6007	-79.9116	75.6674	-98.3355	79.4	-95.1326
	23.15	-83.4045	23.15	-251.518	23.15	-107.91	23.15	-167.932	23.15	-161.612		75.9455	-43.2213	99.55	-139.267	65.8509	-79.782	75.9455	-98.1516	79.45	-95.0983
	23.2	-82.428	23.2	-251.457	23.2	-108.47	23.2	-168.64	23.2	-160.457		76.2236	-43.1173	99.6	-139.23	66.1012	-79.6528	76.2236	-97.9689	79.5	-95.0641
	23.25	-82.6459	23.25	-249.531	23.25	-108.729	23.25	-166.842	23.25	-159.136		76.5017	-43.014	99.65	-139.193	66.3515	-79.5241	76.5017	-97.7872	79.55	-95.0298
	23.3	-82.5631	23.3	-250.572	23.3	-108.51	23.3	-167.415	23.3	-160.243		76.7798	-42.9115	99.7	-139.157	66.6018	-79.3957	76.7798	-97.6067	79.5606	-95.0226
	23.35	-82.9904	23.35	-252.705	23.35	-107.966	23.35	-165.885	23.35	-160.566		77.0578	-42.8098	99.75	-139.12	66.8521	-79.2678	77.0578	-97.4273	79.6	-94.9957
	23.4	-83.1124	23.4	-253.86	23.4	-109.131	23.4	-168.239	23.4	-160.509		77.3359	-42.7087	99.8	-139.083	67.1023	-79.1403	77.3359	-97.2489	79.65	-94.9615
	23.45	-84.7517	23.45	-254.982	23.45	-109.66	23.45	-169.124	23.45	-159.293		77.614	-42.6084	99.8332	-139.059	67.3526	-79.0132	77.614	-97.0717	79.7	-94.9274
	23.5	-84.8301	23.5	-254.723	23.5	-108.643	23.5	-167.668	23.5	-160.191		77.8921	-42.5088	99.85	-139.047	67.6029	-78.8866	77.8921	-96.8955	79.75	-94.8933
	23.55	-85.3402	23.55	-252.838	23.55	-110.733	23.55	-165.399	23.55	-157.989		78.1702	-42.4099	99.9	-139.01	67.8532	-78.7603	78.1702	-96.7204	79.8	-94.8592
	23.6	-85.2879	23.6	-252.8	23.6	-108.643	23.6	-165.331	23.6	-154.929		78.4483	-42.3118	99.95	-138.974	68.1034	-78.6344	78.4483	-96.5464	79.8387	-94.8329
	23.65	-84.8519	23.65	-254.833	23.65	-109.126	23.65	-166.739	23.65	-156.119		78.7264	-42.2143	100	-138.937	68.3537	-78.509	78.7264	-96.3734	79.85	-94.8252
	23.7	-86.1555	23.7	-258.911	23.7	-108.271	23.7	-168.597	23.7	-158.665		79.0045	-42.1175	100.05	-138.901	68.604	-78.3839	79.0045	-96.2015	79.9	-94.7912
	23.75	-85.7239	23.75	-256.203	23.75	-108.037	23.75	-167.374	23.75	-161.473		79.2825	-42.0214	100.1	-138.865	68.8543	-78.2593	79.2825	-96.0306	79.95	-94.7572
	23.8	-84.6122	23.8	-255.226	23.8	-108.164	23.8	-165.484	23.8	-159.319		79.5606	-41.926	100.15	-138.828	69.1046	-78.1351	79.5606	-95.8608	80	-94.7232
	23.85	-82.877	23.85	-255.527	23.85	-108.983	23.85	-167.088	23.85	-156.328		79.8387	-41.8313	100.167	-138.816	69.3548	-78.0113	79.8387	-95.692	80.05	-94.6893
	23.9	-81.0024	23.9	-255.676	23.9	-109.482	23.9	-166.635	23.9	-155.919		80.1168	-41.7373	100.2	-138.792	69.6051	-77.8878	80.1168	-95.5242	80.1168	-94.644
	23.95	-80.5315	23.95	-253.624	23.95	-109.151	23.95	-166.29	23.95	-155.252		80.3949	-41.6439	100.25	-138.756	69.8554	-77.7648	80.3949	-95.3574	80.3949	-94.4561
	24	-80.1392	24	-253.456	24	-108.119	24	-167.576	24	-155.116		80.673	-41.5512	100.3	-138.72	70.1057	-77.6422	80.673	-95.1917	80.673	-94.2691
	24.05	-82.8378	24.05	-253.654	24.05	-105.438	24.05	-168.712	24.05	-154.467		80.9511	-41.4592	100.35	-138.684	70.356	-77.5199	80.9511	-95.0269	80.9511	-94.083
	24.1	-85.0786	24.1	-253.349	24.1	-103.892	24.1	-166.661	24.1	-155.217		81.2291	-41.3678	100.4	-138.647	70.6062	-77.3981	81.2291	-94.8632	81.2291	-93.8977
	24.15	-83.6182	24.15	-252.96	24.15	-104.574	24.15	-166.133	24.15	-156.969		81.5072	-41.2771	100.45	-138.611	70.8565	-77.2767	81.5072	-94.7004	81.5072	-93.7134
	24.2	-83.1255	24.2	-254.86	24.2	-105.774	24.2	-166.225	24.2	-159.633		81.7853	-41.1871	100.5	-138.575	71.1068	-77.1556	81.7853	-94.5387	81.7853	-93.5299
	24.25	-81.9135	24.25	-255.611	24.25	-104.477	24.25	-164.368	24.25	-160.57		82.0634	-41.0977	100.501	-138.575	71.3571	-77.0349	82.0634	-94.3779	82.0634	-93.3473
	24.3	-81.713	24.3	-255.241	24.3	-105.184	24.3	-163.679	24.3	-159.864		82.3415	-41.0089	100.55	-138.539	71.6073	-76.9147	82.3415	-94.2181	82.3415	-93.1656
	24.35	-81.3468	24.35	-254.425	24.35	-106.003	24.35	-163.829	24.35	-158.316		82.6196	-40.9207	100.6	-138.503	71.8576	-76.7948	82.6196	-94.0593	82.6196	-92.9847
	24.4	-81.8263	24.4	-251.724	24.4	-105.52	24.4	-163.034	24.4	-157.959		82.8977	-40.8332	100.65	-138.467	72.1079	-76.6753	82.8977	-93.9014	82.8977	-92.8047
	24.45	-82.2623	24.45	-252.899	24.45	-105.748	24.45	-163.276	24.45	-157.95		83.1757	-40.7463	100.7	-138.431	72.3582	-76.5562	83.1757	-93.7446	83.1757	-92.6256
	24.5	-82.8901	24.5	-251.595	24.5	-105.647	24.5	-163.13	24.5	-159.703		83.4538	-40.6601	100.75	-138.396	72.6085	-76.4375	83.4538	-93.5886	83.4538	-92.4473
	24.55	-82.4934	24.55	-248.924	24.55	-105.871	24.55	-162.133	24.55	-156.799		83.7319	-40.5744	100.8	-138.36	72.8587	-76.3192	83.7319	-93.4336	83.7319	-92.2698
	24.6	-82.3495	24.6	-251.32	24.6	-103.999	24.6	-163.116	24.6	-156.193		84.01	-40.4894	100.834	-138.335	73.109	-76.2012	84.01	-93.2796	84.01	-92.0932
	24.65	-84.3244	24.65	-252.644	24.65	-103.577	24.65	-165.501	24.65	-155.082		84.2881	-40.405	100.85	-138.324	73.3593	-76.0837	84.2881	-93.1265	84.2881	-91.9175
	24.7	-83.5528	24.7	-252.434	24.7	-104.273	24.7	-166.752	24.7	-155.648		84.5662	-40.3212	100.9	-138.288	73.6096	-75.9665	84.5662	-92.9743	84.5662	-91.7426
	24.75	-83.1429	24.75	-256.134	24.75	-103.032	24.75	-166.593	24.75	-154.859		84.8443	-40.238	100.95	-138.253	73.8598	-75.8497	84.8443	-92.823	84.8443	-91.5685
	24.8	-81.2421	24.8	-257.492	24.8	-104.375	24.8	-165.885	24.8	-153.054		85.1224	-40.1553	101	-138.217	74.1101	-75.7333	85.1224	-92.6727	85.1224	-91.3953
	24.85	-81.6955	24.85	-253.612	24.85	-105.642	24.85	-164.686	24.85	-153.412		85.4004	-40.0733	101.05	-138.181	74.3604	-75.6172	85.4004	-92.5233	85.4004	-91.2229
	24.9	-82.4803	24.9	-253.479	24.9	-103.907	24.9	-163.587	24.9	-155.566		85.6785	-39.9919	101.1	-138.146	74.6107	-75.5015	85.6785	-92.3747	85.6785	-91.0513
	24.95	-83.2563	24.95	-256.798	24.95	-103.444	24.95	-165.817	24.95	-158.155		85.9566	-39.911	101.15	-138.11	74.861	-75.3863	85.9566	-92.2271	85.9566	-90.8805
	25	-82.6503	25	-258.629	25	-103.699	25	-166.556	25	-159.681		86.2347	-39.8307	101.168	-138.098	75.1112	-75.2713	86.2347	-92.0804	86.2347	-90.7105
	25.05	-83.3871	25.05	-257.885	25.05	-104.284	25.05	-167.395	25.05	-158.242		86.5128	-39.751	101.2	-138.075	75.3615	-75.1568	86.5128	-91.9346	86.5128	-90.5414
	25.1	-83.2345	25.1	-254.082	25.1	-104.726	25.1	-165.833	25.1	-156.791		86.7909	-39.6719	101.25	-138.039	75.6118	-75.0426	86.7909	-91.7897	86.7909	-90.373
	25.15	-82.7244	25.15	-251.606	25.15	-107.269	25.15	-164.655	25.15	-157.083		87.069	-39.5933	101.3	-138.004	75.8621	-74.9288	87.069	-91.6456	87.069	-90.2055
	25.2	-83.3871	25.2	-252.792	25.2	-107.641	25.2	-162.986	25.2	-156.917		87.347	-39.5153	101.35	-137.969	76.1124	-74.8154	87.347	-91.5024	87.347	-90.0387
	25.25	-83.0165	25.25	-255.291	25.25	-106.684	25.25	-162.851	25.25	-155.919		87.6251	-39.4379	101.4	-137.933	76.3626	-74.7023	87.6251	-91.3601	87.6251	-89.8728
	25.3	-84.416	25.3	-254.318	25.3	-107.468	25.3	-164.882	25.3	-156.839		87.9032	-39.361	101.45	-137.898	76.6129	-74.5896	87.9032	-91.2187	87.9032	-89.7076
	25.35	-82.8945	25.35	-255.371	25.35	-110.728	25.35	-165.601	25.35	-156.498		88.1813	-39.2847	101.5	-137.863	76.8632	-74.4772	88.1813	-91.0781	88.1813	-89.5433
	25.4	-80.9195	25.4	-252.594	25.4	-108.948	25.4	-165.366	25.4	-155.657		88.4594	-39.2089	101.502	-137.862	77.1135	-74.3653	88.4594	-90.9384	88.4594	-89.3797
	25.45	-81.0939	25.45	-252.262	25.45	-104.482	25.45	-162.127	25.45	-155.382		88.7375	-39.1336	101.55	-137.827	77.3637	-74.2536	88.7375	-90.7995	88.7375	-89.2169
	25.5	-81.931	25.5	-256.592	25.5	-105.169	25.5	-160.858	25.5	-154.755		89.0156	-39.0589	101.6	-137.792	77.614	-74.1424	89.0156	-90.6615	89.0156	-89.0549
	25.55	-80.6623	25.55	-259.033	25.55	-107.468	25.55	-161.846	25.55	-154.075		89.2937	-38.9847	101.65	-137.757	77.8643	-74.0315	89.2937	-90.5243	89.2937	-88.8936
	25.6	-81.4819	25.6	-256.103	25.6	-106.196	25.6	-161.002	25.6	-153.512		89.5717	-38.9111	101.7	-137.722	78.1146	-73.921	89.5717	-90.3879	89.5717	-88.7331
	25.65	-81.3163	25.65	-253.437	25.65	-105.911	25.65	-161.826	25.65	-151.951		89.8498	-38.838	101.75	-137.687	78.3649	-73.8108	89.8498	-90.2524	89.8498	-88.5734
	25.7	-80.5708	25.7	-250.717	25.7	-105.591	25.7	-161.878	25.7	-153.346		90.1279	-38.7654	101.8	-137.652	78.6151	-73.701	90.1279	-90.1177	90.1279	-88.4145
	25.75	-81.3686	25.75	-250.481	25.75	-106.11	25.75	-162.223	25.75	-155.387		90.406	-38.6933	101.835	-137.627	78.8654	-73.5915	90.406	-89.9838	90.406	-88.2562
	25.8	-82.0443	25.8	-254.242	25.8	-105.616	25.8	-161.194	25.8	-154.201		90.6841	-38.6218	101.85	-137.617	79.1157	-73.4824	90.6841	-89.8507	90.6841	-88.0988
	25.85	-83.5092	25.85	-254.879	25.85	-106.598	25.85	-161.429	25.85	-153.203		90.9622	-38.5507	101.9	-137.582	79.366	-73.3737	90.9622	-89.7185	90.9622	-87.9421
	25.9	-83.8667	25.9	-252.037	25.9	-109.227	25.9	-160.745	25.9	-154.946		91.2403	-38.4802	101.95	-137.547	79.6162	-73.2653	91.2403	-89.587	91.2403	-87.7862
	25.95	-82.0312	25.95	-252.071	25.95	-108.79	25.95	-159.956	25.95	-153.739		91.5183	-38.4102	102	-137.512	79.8665	-73.1572	91.5183	-89.4563	91.5183	-87.631
	26	-81.0896	26	-252.441	26	-106.191	26	-162.057	26	-154.585		91.7964	-38.3406	102.05	-137.477	80.1168	-73.0495	91.7964	-89.3265	91.7964	-87.4765
	26.05	-82.537	26.05	-254.227	26.05	-105.382	26.05	-162.286	26.05	-153.394		92.0745	-38.2716	102.1	-137.443	80.3671	-72.9422	92.0745	-89.1974	92.0745	-87.3228
	26.1	-82.8727	26.1	-249.802	26.1	-104.09	26.1	-161.708	26.1	-154.114		92.3526	-38.203	102.15	-137.408	80.6174	-72.8352	92.3526	-89.0691	92.3526	-87.1698
	26.15	-82.5936	26.15	-246.567	26.15	-104.67	26.15	-161.318	26.15	-156.738		92.6307	-38.135	102.169	-137.395	80.8676	-72.7285	92.6307	-88.9416	92.6307	-87.0175
	26.2	-81.7915	26.2	-249.443	26.2	-104.396	26.2	-161.468	26.2	-155.613		92.9088	-38.0675	102.2	-137.373	81.1179	-72.6222	92.9088	-88.8149	92.9088	-86.866
	26.25	-83.7141	26.25	-249.897	26.25	-103.475	26.25	-160.368	26.25	-154.301		93.1869	-38.0004	102.25	-137.339	81.3682	-72.5162	93.1869	-88.6889	93.1869	-86.7152
	26.3	-82.8552	26.3	-252.724	26.3	-104.645	26.3	-160.658	26.3	-154.728		93.465	-37.9338	102.3	-137.304	81.6185	-72.4106	93.465	-88.5637	93.465	-86.5651
	26.35	-80.3397	26.35	-255.936	26.35	-106.186	26.35	-163.051	26.35	-154.301		93.743	-37.8677	102.35	-137.269	81.8687	-72.3054	93.743	-88.4393	93.743	-86.4157
	26.4	-79.3806	26.4	-257.606	26.4	-107.203	26.4	-163.365	26.4	-153.765		94.0211	-37.802	102.4	-137.235	82.119	-72.2004	94.0211	-88.3156	94.0211	-86.267
	26.45	-80.2002	26.45	-255.44	26.45	-107.793	26.45	-161.368	26.45	-152.815		94.2992	-37.7368	102.45	-137.2	82.3693	-72.0958	94.2992	-88.1927	94.2992	-86.1191
	26.5	-81.6781	26.5	-250.374	26.5	-107.391	26.5	-158.739	26.5	-154.537		94.5773	-37.6721	102.5	-137.166	82.6196	-71.9916	94.5773	-88.0705	94.5773	-85.9719
	26.55	-81.7086	26.55	-252.045	26.55	-107.961	26.55	-158.194	26.55	-154.467		94.8554	-37.6079	102.503	-137.164	82.8699	-71.8876	94.8554	-87.949	94.8554	-85.8253
	26.6	-81.9179	26.6	-253.098	26.6	-105.871	26.6	-159.589	26.6	-151.703		95.1335	-37.5441	102.55	-137.131	83.1201	-71.784	95.1335	-87.8283	95.1335	-85.6795
	26.65	-80.9501	26.65	-253.41	26.65	-103.058	26.65	-159.773	26.65	-151.289		95.4116	-37.4808	102.6	-137.097	83.3704	-71.6808	95.4116	-87.7084	95.4116	-85.5343
	26.7	-81.5691	26.7	-255.371	26.7	-102.214	26.7	-157.911	26.7	-150.037		95.6897	-37.4179	102.65	-137.063	83.6207	-71.5779	95.6897	-87.5891	95.6897	-85.3898
	26.75	-81.5386	26.75	-257.732	26.75	-101.425	26.75	-157.641	26.75	-148.612		95.9677	-37.3555	102.7	-137.028	83.871	-71.4753	95.9677	-87.4706	95.9677	-85.2461
	26.8	-81.0503	26.8	-256.584	26.8	-102.417	26.8	-158.404	26.8	-149.898		96.2458	-37.2935	102.75	-136.994	84.1213	-71.3731	96.2458	-87.3528	96.2458	-85.103
	26.85	-81.8787	26.85	-252.361	26.85	-104.482	26.85	-159.677	26.85	-151.101		96.5239	-37.232	102.8	-136.96	84.3715	-71.2712	96.5239	-87.2357	96.5239	-84.9606
	26.9	-82.2274	26.9	-251.32	26.9	-104.787	26.9	-160.352	26.9	-151.066		96.802	-37.1709	102.836	-136.935	84.6218	-71.1696	96.802	-87.1194	96.802	-84.8189
	26.95	-81.8002	26.95	-252.045	26.95	-105.281	26.95	-158.556	26.95	-151.607		97.0801	-37.1103	102.85	-136.925	84.8721	-71.0683	97.0801	-87.0037	97.0801	-84.6778
	27	-83.0035	27	-249.222	27	-106.639	27	-157.357	27	-152.409		97.3582	-37.05	102.9	-136.891	85.1224	-70.9674	97.3582	-86.8888	97.3582	-84.5375
	27.05	-82.9075	27.05	-250.465	27.05	-103.923	27.05	-158.53	27.05	-149.981		97.6363	-36.9902	102.95	-136.857	85.3726	-70.8668	97.6363	-86.7745	97.6363	-84.3978
	27.1	-82.0748	27.1	-250.229	27.1	-103.399	27.1	-159.197	27.1	-149.248		97.9143	-36.9309	103	-136.823	85.6229	-70.7665	97.9143	-86.661	97.9143	-84.2587
	27.15	-81.9266	27.15	-250.473	27.15	-105.23	27.15	-159.099	27.15	-151.123		98.1924	-36.8719	103.05	-136.789	85.8732	-70.6666	98.1924	-86.5481	98.1924	-84.1203
	27.2	-81.7827	27.2	-253.647	27.2	-103.368	27.2	-158.853	27.2	-152.073		98.4705	-36.8134	103.1	-136.755	86.1235	-70.5669	98.4705	-86.4359	98.4705	-83.9826
	27.25	-81.8699	27.25	-257.931	27.25	-102.02	27.25	-159.252	27.25	-152.562		98.7486	-36.7553	103.15	-136.721	86.3738	-70.4676	98.7486	-86.3244	98.7486	-83.8456
	27.3	-81.0111	27.3	-262.253	27.3	-101.654	27.3	-160.331	27.3	-152.531		99.0267	-36.6977	103.17	-136.707	86.624	-70.3686	99.0267	-86.2136	99.0267	-83.7092
	27.35	-80.5664	27.35	-260.059	27.35	-101.756	27.35	-160.459	27.35	-153.342		99.3048	-36.6404	103.2	-136.687	86.8743	-70.27	99.3048	-86.1035	99.3048	-83.5734
	27.4	-80.5838	27.4	-254.723	27.4	-103.129	27.4	-158.796	27.4	-153.264		99.5829	-36.5836	103.25	-136.653	87.1246	-70.1716	99.5829	-85.994	99.5829	-83.4383
	27.45	-76.9566	27.45	-250.79	27.45	-101.929	27.45	-156.854	27.45	-152.784		99.861	-36.5271	103.3	-136.619	87.3749	-70.0736	99.861	-85.8852	99.861	-83.3038
	27.5	-77.179	27.5	-250.549	27.5	-103.628	27.5	-154.986	27.5	-152.444		100.139	-36.4711	103.35	-136.585	87.6251	-69.9759	100.139	-85.777	100.139	-83.17
	27.55	-78.7441	27.55	-253.876	27.55	-104.151	27.55	-154.8	27.55	-152.514		100.417	-36.4154	103.4	-136.552	87.8754	-69.8785	100.417	-85.6695	100.417	-83.0369
	27.6	-78.731	27.6	-253.609	27.6	-105.113	27.6	-156.424	27.6	-151.14		100.695	-36.3602	103.45	-136.518	88.1257	-69.7815	100.695	-85.5627	100.695	-82.9043
	27.65	-78.792	27.65	-253.162	27.65	-107.417	27.65	-157.172	27.65	-149.427		100.973	-36.3053	103.5	-136.484	88.376	-69.6847	100.973	-85.4565	100.973	-82.7724
	27.7	-80.0258	27.7	-255.463	27.7	-106.786	27.7	-157.846	27.7	-149.1		101.251	-36.2509	103.504	-136.481	88.6262	-69.5883	101.251	-85.351	101.251	-82.6411
	27.75	-79.7773	27.75	-258.98	27.75	-104.131	27.75	-157.144	27.75	-150.269		101.529	-36.1968	103.55	-136.45	88.8765	-69.4921	101.529	-85.2461	101.529	-82.5105
	27.8	-79.4591	27.8	-258.835	27.8	-103.373	27.8	-156.294	27.8	-148.821		101.808	-36.1431	103.6	-136.417	89.1268	-69.3963	101.808	-85.1418	101.808	-82.3804
	27.85	-78.6874	27.85	-255.753	27.85	-103.419	27.85	-156.839	27.85	-147.757		102.086	-36.0898	103.65	-136.383	89.3771	-69.3008	102.086	-85.0382	102.086	-82.251
	27.9	-79.2018	27.9	-256.309	27.9	-105.062	27.9	-158.813	27.9	-147.566		102.364	-36.0369	103.7	-136.35	89.6274	-69.2056	102.364	-84.9352	102.364	-82.1222
	27.95	-80.2874	27.95	-259.762	27.95	-104.889	27.95	-159.132	27.95	-147.993		102.642	-35.9844	103.75	-136.316	89.8776	-69.1107	102.642	-84.8328	102.642	-81.994
	28	-79.507	28	-258.209	28	-102.193	28	-156.568	28	-149.915		102.92	-35.9323	103.8	-136.282	90.1279	-69.0161	102.92	-84.731	102.92	-81.8665
	28.05	-78.0334	28.05	-256.615	28.05	-102.153	28.05	-155.675	28.05	-150.5		103.198	-35.8805	103.838	-136.257	90.3782	-68.9218	103.198	-84.6299	103.198	-81.7395
	28.1	-77.4536	28.1	-255.859	28.1	-105.108	28.1	-157.148	28.1	-150.085		103.476	-35.8291	104.171	-136.035	90.6285	-68.8279	103.476	-84.5294	103.476	-81.6131
	28.15	-78.2601	28.15	-254.208	28.15	-106.766	28.15	-158.678	28.15	-148.651		103.754	-35.778	104.505	-135.814	90.8787	-68.7342	103.754	-84.4295	103.754	-81.4874
	28.2	-78.84	28.2	-254.333	28.2	-106.934	28.2	-158.774	28.2	-148.882		104.032	-35.7273	104.839	-135.595	91.129	-68.6408	104.032	-84.3302	104.032	-81.3622
	28.25	-76.7299	28.25	-252.579	28.25	-105.281	28.25	-157.887	28.25	-149.724		104.31	-35.677	105.172	-135.377	91.3793	-68.5478	104.31	-84.2315	104.31	-81.2377
	28.3	-78.6569	28.3	-250.572	28.3	-103.409	28.3	-155.465	28.3	-150.617		104.588	-35.6271	105.506	-135.161	91.6296	-68.455	104.588	-84.1334	104.588	-81.1137
	28.35	-77.6716	28.35	-250.164	28.35	-104.294	28.35	-154.146	28.35	-149.745		104.867	-35.5775	105.84	-134.947	91.8799	-68.3625	104.867	-84.0359	104.867	-80.9903
	28.4	-77.8852	28.4	-254.898	28.4	-105.677	28.4	-153.36	28.4	-150.26		105.145	-35.5282	106.174	-134.734	92.1301	-68.2704	105.145	-83.939	105.145	-80.8675
	28.45	-78.5958	28.45	-257.21	28.45	-104.487	28.45	-153.255	28.45	-149.248		105.423	-35.4793	106.507	-134.523	92.3804	-68.1785	105.423	-83.8427	105.423	-80.7454
	28.5	-79.8558	28.5	-255.142	28.5	-104.843	28.5	-153.765	28.5	-148.982		105.701	-35.4308	106.841	-134.313	92.6307	-68.087	105.701	-83.747	105.701	-80.6237
	28.55	-81.0503	28.55	-250.236	28.55	-102.844	28.55	-154.214	28.55	-149.397		105.979	-35.3826	107.175	-134.105	92.881	-67.9957	105.979	-83.6518	105.979	-80.5027
	28.6	-80.937	28.6	-253.166	28.6	-102.971	28.6	-152.645	28.6	-148.437		106.257	-35.3348	107.508	-133.898	93.1313	-67.9047	106.257	-83.5572	106.257	-80.3822
	28.65	-78.7528	28.65	-253.307	28.65	-102.859	28.65	-152.041	28.65	-149.414		106.535	-35.2873	107.842	-133.693	93.3815	-67.8141	106.535	-83.4633	106.535	-80.2624
	28.7	-78.9054	28.7	-248.55	28.7	-105.835	28.7	-154.667	28.7	-150.896		106.813	-35.2401	108.176	-133.489	93.6318	-67.7237	106.813	-83.3698	106.813	-80.1431
	28.75	-78.1294	28.75	-252.59	28.75	-105.611	28.75	-154.325	28.75	-150.024		107.091	-35.1933	108.509	-133.287	93.8821	-67.6336	107.091	-83.277	107.091	-80.0243
	28.8	-79.555	28.8	-256.538	28.8	-104.574	28.8	-153.329	28.8	-151.851		107.369	-35.1468	108.843	-133.087	94.1324	-67.5438	107.369	-83.1847	107.369	-79.9061
	28.85	-78.8356	28.85	-255.932	28.85	-104.146	28.85	-153.649	28.85	-150.901		107.647	-35.1006	109.177	-132.888	94.3826	-67.4543	107.647	-83.093	107.647	-79.7885
	28.9	-76.7343	28.9	-256.805	28.9	-104.574	28.9	-151.524	28.9	-150.569		107.925	-35.0548	109.511	-132.69	94.6329	-67.3651	107.925	-83.0018	107.925	-79.6715
	28.95	-76.2416	28.95	-255.257	28.95	-105.647	28.95	-149.695	28.95	-149.51		108.204	-35.0093	109.844	-132.494	94.8832	-67.2761	108.204	-82.9112	108.204	-79.555
	29	-76.586	29	-252.09	29	-106.959	29	-150.107	29	-149.658		108.482	-34.9641	110.178	-132.299	95.1335	-67.1875	108.482	-82.8211	108.482	-79.4391
	29.05	-76.464	29.05	-251.85	29.05	-105.555	29.05	-149.782	29.05	-150.155		108.76	-34.9193	110.512	-132.106	95.3838	-67.0991	108.76	-82.7316	108.76	-79.3237
	29.1	-75.8449	29.1	-254.295	29.1	-106.537	29.1	-150.979	29.1	-149.58		109.038	-34.8748	110.845	-131.914	95.634	-67.0111	109.038	-82.6426	109.038	-79.2088
	29.15	-75.4002	29.15	-254.684	29.15	-104.604	29.15	-151.097	29.15	-147.627		109.316	-34.8306	111.179	-131.723	95.8843	-66.9233	109.316	-82.5542	109.316	-79.0946
	29.2	-78.1991	29.2	-255.867	29.2	-103.16	29.2	-150.155	29.2	-149.205		109.594	-34.7867	111.513	-131.534	96.1346	-66.8358	109.594	-82.4663	109.594	-78.9808
	29.25	-80.2176	29.25	-257.549	29.25	-103.602	29.25	-149.839	29.25	-148.581		109.872	-34.7431	111.847	-131.346	96.3849	-66.7486	109.872	-82.3789	109.872	-78.8676
	29.3	-79.7424	29.3	-253.761	29.3	-105.382	29.3	-150.33	29.3	-148.398		110.15	-34.6998	112.18	-131.16	96.6351	-66.6617	110.15	-82.2921	110.15	-78.755
	29.35	-77.58	29.35	-254.929	29.35	-107.93	29.35	-150.36	29.35	-151.703		110.428	-34.6569	112.514	-130.975	96.8854	-66.575	110.428	-82.2058	110.428	-78.6428
	29.4	-77.9288	29.4	-253.693	29.4	-106.496	29.4	-147.622	29.4	-153.983		110.706	-34.6142	112.848	-130.792	97.1357	-66.4887	110.706	-82.12	110.706	-78.5313
	29.45	-77.1615	29.45	-250.32	29.45	-104.558	29.45	-148.073	29.45	-152.043		110.984	-34.5719	113.181	-130.609	97.386	-66.4026	110.984	-82.0348	110.984	-78.4202
	29.5	-78.0683	29.5	-252.67	29.5	-105.372	29.5	-148.651	29.5	-151.646		111.263	-34.5299	113.515	-130.428	97.6363	-66.3168	111.263	-81.95	111.263	-78.3097
	29.55	-78.8618	29.55	-253.815	29.55	-104.574	29.55	-146.465	29.55	-150.922		111.541	-34.4881	113.849	-130.249	97.8865	-66.2312	111.541	-81.8658	111.541	-78.1997
	29.6	-78.173	29.6	-255.508	29.6	-105.927	29.6	-147.143	29.6	-149.924		111.819	-34.4467	114.182	-130.071	98.1368	-66.146	111.819	-81.7821	111.819	-78.0902
	29.65	-77.6324	29.65	-252.815	29.65	-105.337	29.65	-149.266	29.65	-150.399		112.097	-34.4055	114.516	-129.894	98.3871	-66.061	112.097	-81.6989	112.097	-77.9813
	29.7	-79.9212	29.7	-254.189	29.7	-107.224	29.7	-149.431	29.7	-151.119		112.375	-34.3647	114.85	-129.718	98.6374	-65.9763	112.375	-81.6162	112.375	-77.8729
	29.75	-79.7642	29.75	-259.14	29.75	-108.409	29.75	-150.035	29.75	-149.71		112.653	-34.3241	115.184	-129.544	98.8876	-65.8919	112.653	-81.534	112.653	-77.7649
	29.8	-78.8356	29.8	-258.598	29.8	-106.928	29.8	-150.617	29.8	-148.089		112.931	-34.2839	115.517	-129.371	99.1379	-65.8077	112.931	-81.4523	112.931	-77.6576
	29.85	-77.8503	29.85	-255.802	29.85	-104.162	29.85	-150.275	29.85	-147.461		113.209	-34.2439	115.851	-129.199	99.3882	-65.7238	113.209	-81.3711	113.209	-77.5507
	29.9	-77.349	29.9	-256.088	29.9	-103.648	29.9	-149.754	29.9	-147.012		113.487	-34.2042	116.185	-129.028	99.6385	-65.6402	113.487	-81.2904	113.487	-77.4443
	29.95	-78.8792	29.95	-256.004	29.95	-104.441	29.95	-148.047	29.95	-146.624		113.765	-34.1648	116.518	-128.859	99.8888	-65.5569	113.765	-81.2102	113.765	-77.3384
	30	-76.7953	30	-252.708	30	-103.597	30	-145.656	30	-147.675		114.043	-34.1257	116.852	-128.691	100.139	-65.4738	114.043	-81.1305	114.043	-77.2331
	30.05	-77.5059	30.05	-250.793	30.05	-104.568	30.05	-145.602	30.05	-148.485		114.321	-34.0868	117.186	-128.524	100.389	-65.391	114.321	-81.0513	114.321	-77.1282
	30.1	-79.4983	30.1	-251.625	30.1	-106.308	30.1	-144.719	30.1	-148.599		114.6	-34.0483	117.519	-128.359	100.64	-65.3085	114.6	-80.9725	114.6	-77.0238
	30.15	-80.0781	30.15	-253.174	30.15	-105.81	30.15	-144.982	30.15	-148.782		114.878	-34.01	117.853	-128.194	100.89	-65.2262	114.878	-80.8942	114.878	-76.92
	30.2	-77.8242	30.2	-255.081	30.2	-106.033	30.2	-145.299	30.2	-149.654		115.156	-33.972	118.187	-128.031	101.14	-65.1442	115.156	-80.8164	115.156	-76.8166
	30.25	-75.9626	30.25	-257.793	30.25	-106.338	30.25	-145.545	30.25	-148.634		115.434	-33.9342	118.521	-127.869	101.39	-65.0625	115.434	-80.7391	115.434	-76.7138
	30.3	-76.2765	30.3	-256.088	30.3	-103.663	30.3	-146.833	30.3	-148.638		115.712	-33.8967	118.854	-127.709	101.641	-64.9811	115.712	-80.6622	115.712	-76.6114
	30.35	-76.8345	30.35	-250.908	30.35	-103.867	30.35	-147.731	30.35	-149.431		115.99	-33.8595	119.188	-127.549	101.891	-64.8999	115.99	-80.5858	115.99	-76.5095
	30.4	-78.8618	30.4	-249.489	30.4	-105.947	30.4	-145.948	30.4	-149.179		116.268	-33.8226	119.522	-127.391	102.141	-64.8189	116.268	-80.5099	116.268	-76.4081
	30.45	-78.7353	30.45	-249.565	30.45	-107.519	30.45	-147.651	30.45	-149.161		116.546	-33.7859	119.855	-127.233	102.392	-64.7382	116.546	-80.4345	116.546	-76.3071
	30.5	-78.4607	30.5	-252.251	30.5	-106.196	30.5	-148.795	30.5	-149.536		116.824	-33.7495	120.189	-127.077	102.642	-64.6578	116.824	-80.3595	116.824	-76.2067
	30.55	-80.113	30.55	-254.948	30.55	-105.052	30.55	-149.19	30.55	-146.912		117.102	-33.7134	120.523	-126.922	102.892	-64.5777	117.102	-80.2849	117.102	-76.1067
	30.6	-82.3103	30.6	-255.76	30.6	-106.318	30.6	-150.888	30.6	-144.671		117.38	-33.6775	120.857	-126.769	103.142	-64.4978	117.38	-80.2108	117.38	-76.0073
	30.65	-80.8193	30.65	-252.232	30.65	-106.486	30.65	-151.646	30.65	-146.445		117.659	-33.6418	121.19	-126.616	103.393	-64.4181	117.659	-80.1372	117.659	-75.9082
	30.7	-78.8138	30.7	-249.329	30.7	-105.286	30.7	-150.133	30.7	-147.975		117.937	-33.6065	121.524	-126.465	103.643	-64.3388	117.937	-80.064	117.937	-75.8097
	30.75	-78.2732	30.75	-248.642	30.75	-106.237	30.75	-149.118	30.75	-146.545		118.215	-33.5714	121.858	-126.314	103.893	-64.2596	118.215	-79.9912	118.215	-75.7116
	30.8	-77.349	30.8	-248.688	30.8	-107.478	30.8	-149.431	30.8	-144.409		118.493	-33.5365	122.191	-126.165	104.143	-64.1808	118.493	-79.9189	118.493	-75.614
	30.85	-77.2095	30.85	-254.425	30.85	-105.667	30.85	-150.192	30.85	-144.37		118.771	-33.5019	122.525	-126.017	104.394	-64.1022	118.771	-79.847	118.771	-75.5169
	30.9	-78.9054	30.9	-257.53	30.9	-106.059	30.9	-149.2	30.9	-146.005		119.049	-33.4675	122.859	-125.87	104.644	-64.0238	119.049	-79.7756	119.049	-75.4202
	30.95	-79.1408	30.95	-257.782	30.95	-105.184	30.95	-150.388	30.95	-146.441		119.327	-33.4333	123.192	-125.724	104.894	-63.9457	119.327	-79.7046	119.327	-75.324
	31	-79.4024	31	-259.743	31	-105.972	31	-150.282	31	-147.731		119.605	-33.3995	123.526	-125.579	105.145	-63.8679	119.605	-79.634	119.605	-75.2283
	31.05	-78.792	31.05	-260.422	31.05	-104.502	31.05	-147.633	31.05	-147.365		119.883	-33.3658	123.86	-125.435	105.395	-63.7903	119.883	-79.5639	119.883	-75.133
	31.1	-79.3065	31.1	-261.398	31.1	-103.205	31.1	-148.102	31.1	-147.722		120.161	-33.3324	124.194	-125.292	105.645	-63.7129	120.161	-79.4942	120.161	-75.0381
	31.15	-80.1479	31.15	-261.692	31.15	-103.439	31.15	-147.352	31.15	-149.314		120.439	-33.2993	124.527	-125.15	105.895	-63.6359	120.439	-79.4249	120.439	-74.9437
	31.2	-79.6552	31.2	-260.231	31.2	-104.095	31.2	-146.519	31.2	-148.939		120.717	-33.2663	124.861	-125.01	106.146	-63.559	120.717	-79.356	120.717	-74.8498
	31.25	-79.6945	31.25	-258.194	31.25	-105.418	31.25	-145.586	31.25	-147.5		120.996	-33.2336	125.195	-124.87	106.396	-63.4824	120.996	-79.2876	120.996	-74.7563
	31.3	-80.0389	31.3	-260.063	31.3	-105.977	31.3	-145.442	31.3	-146.585		121.274	-33.2012	125.528	-124.731	106.646	-63.4061	121.274	-79.2196	121.274	-74.6633
	31.35	-81.0939	31.35	-254.57	31.35	-105.362	31.35	-145.992	31.35	-144.876		121.552	-33.169	125.862	-124.594	106.897	-63.33	121.552	-79.1519	121.552	-74.5707
	31.4	-80.3135	31.4	-251.251	31.4	-103.277	31.4	-145.124	31.4	-146.428		121.83	-33.137	126.196	-124.457	107.147	-63.2541	121.83	-79.0847	121.83	-74.4785
	31.45	-78.1032	31.45	-255.188	31.45	-103.078	31.45	-146.393	31.45	-147.134		122.108	-33.1052	126.529	-124.321	107.397	-63.1785	122.108	-79.0179	122.108	-74.3868
	31.5	-77.2182	31.5	-255.928	31.5	-102.234	31.5	-146.423	31.5	-146.031		122.386	-33.0737	126.863	-124.187	107.647	-63.1032	122.386	-78.9515	122.386	-74.2955
	31.55	-78.0116	31.55	-251.553	31.55	-101.634	31.55	-146.519	31.55	-146.275		122.664	-33.0424	127.197	-124.053	107.898	-63.0281	122.664	-78.8856	122.664	-74.2047
	31.6	-77.6454	31.6	-248.253	31.6	-106.593	31.6	-148.176	31.6	-146.323		122.942	-33.0113	127.531	-123.92	108.148	-62.9532	122.942	-78.82	122.942	-74.1143
	31.65	-78.7266	31.65	-250.282	31.65	-107.457	31.65	-147.86	31.65	-147.199		123.22	-32.9804	127.864	-123.789	108.398	-62.8786	123.22	-78.7548	123.22	-74.0243
	31.7	-77.3577	31.7	-252.548	31.7	-104.507	31.7	-147.64	31.7	-148.385		123.498	-32.9498	128.198	-123.658	108.648	-62.8042	123.498	-78.69	123.498	-73.9347
	31.75	-76.1196	31.75	-255.062	31.75	-100.922	31.75	-146.229	31.75	-149.82		123.776	-32.9194	128.532	-123.528	108.899	-62.73	123.776	-78.6256	123.776	-73.8456
	31.8	-76.573	31.8	-256.149	31.8	-101.074	31.8	-147.396	31.8	-148.873		124.055	-32.8892	128.865	-123.4	109.149	-62.6561	124.055	-78.5616	124.055	-73.7569
	31.85	-76.7909	31.85	-253.082	31.85	-103.994	31.85	-148.08	31.85	-145.224		124.333	-32.8592	129.199	-123.272	109.399	-62.5825	124.333	-78.498	124.333	-73.6686
	31.9	-76.8868	31.9	-250.946	31.9	-105.672	31.9	-148.464	31.9	-144.287		124.611	-32.8294	129.533	-123.145	109.65	-62.509	124.611	-78.4347	124.611	-73.5808
	31.95	-77.6716	31.95	-246.445	31.95	-107.824	31.95	-146.415	31.95	-144.244		124.889	-32.7998	129.867	-123.019	109.9	-62.4358	124.889	-78.3719	124.889	-73.4933
	32	-77.1877	32	-245.377	32	-106.201	32	-145.939	32	-142.639		125.167	-32.7705	130.2	-122.894	110.15	-62.3629	125.167	-78.3094	125.167	-73.4063
	32.05	-75.6749	32.05	-247.887	32.05	-103.612	32.05	-143.805	32.05	-142.212		125.445	-32.7414	130.534	-122.77	110.4	-62.2902	125.445	-78.2474	125.445	-73.3197
	32.1	-77.7588	32.1	-250.656	32.1	-103.8	32.1	-143.284	32.1	-142.378		125.723	-32.7124	130.868	-122.647	110.651	-62.2177	125.723	-78.1856	125.723	-73.2335
	32.15	-76.7997	32.15	-249.424	32.15	-104.421	32.15	-144.745	32.15	-140.821		126.001	-32.6837	131.201	-122.524	110.901	-62.1454	126.001	-78.1243	126.001	-73.1478
	32.2	-76.1588	32.2	-243.668	32.2	-103.317	32.2	-145.373	32.2	-143.101		126.279	-32.6552	131.535	-122.403	111.151	-62.0734	126.279	-78.0634	126.279	-73.0624
	32.25	-77.4144	32.25	-246.582	32.25	-103.984	32.25	-144.475	32.25	-142.962		126.557	-32.6269	131.869	-122.282	111.402	-62.0016	126.557	-78.0028	126.557	-72.9774
	32.3	-77.4056	32.3	-248.466	32.3	-103.831	32.3	-146.101	32.3	-144.723		126.835	-32.5988	132.202	-122.163	111.652	-61.9301	126.835	-77.9426	126.835	-72.8929
	32.35	-76.9958	32.35	-244.934	32.35	-102.976	32.35	-146.665	32.35	-143.079		127.113	-32.5709	132.536	-122.044	111.902	-61.8588	127.113	-77.8827	127.113	-72.8087
	32.4	-77.6411	32.4	-244.865	32.4	-101.883	32.4	-147.666	32.4	-140.433		127.392	-32.5432	132.87	-121.926	112.152	-61.7877	127.392	-77.8232	127.392	-72.725
	32.45	-77.2313	32.45	-246.956	32.45	-102.351	32.45	-148.86	32.45	-140.808		127.67	-32.5157	133.204	-121.809	112.403	-61.7169	127.67	-77.7641	127.67	-72.6416
	32.5	-76.5948	32.5	-249.428	32.5	-102.351	32.5	-147.823	32.5	-142.739		127.948	-32.4883	133.537	-121.693	112.653	-61.6462	127.948	-77.7053	127.948	-72.5586
	32.55	-76.7909	32.55	-250.942	32.55	-102.829	32.55	-145.089	32.55	-143.21		128.226	-32.4612	133.871	-121.578	112.903	-61.5758	128.226	-77.6469	128.226	-72.4761
	32.6	-77.1877	32.6	-253.067	32.6	-100.215	32.6	-143.228	32.6	-141.458		128.504	-32.4343	134.205	-121.463	113.153	-61.5057	128.504	-77.5889	128.504	-72.3939
	32.65	-75.5397	32.65	-250.904	32.65	-99.4059	32.65	-143.045	32.65	-139.156		128.782	-32.4076	134.538	-121.35	113.404	-61.4357	128.782	-77.5312	128.782	-72.3121
	32.7	-75.9975	32.7	-249.855	32.7	-101.42	32.7	-143.633	32.7	-137.381		129.06	-32.3811	134.872	-121.237	113.654	-61.366	129.06	-77.4738	129.06	-72.2308
	32.75	-75.4525	32.75	-249.985	32.75	-103.856	32.75	-144.4	32.75	-136.483		129.338	-32.3547	135.206	-121.125	113.904	-61.2965	129.338	-77.4168	129.338	-72.1498
	32.8	-76.5555	32.8	-249.634	32.8	-104.324	32.8	-141.619	32.8	-136.854		129.616	-32.3285	135.539	-121.014	114.155	-61.2273	129.616	-77.3602	129.616	-72.0691
	32.85	-77.4056	32.85	-249.71	32.85	-101.364	32.85	-140.708	32.85	-139.997		129.894	-32.3026	135.873	-120.904	114.405	-61.1583	129.894	-77.3038	129.894	-71.9889
	32.9	-77.737	32.9	-248.833	32.9	-101.761	32.9	-141.51	32.9	-139.382		130.172	-32.2768	136.207	-120.794	114.655	-61.0894	130.172	-77.2479	130.172	-71.9091
	32.95	-77.4536	32.95	-249.588	32.95	-103.938	32.95	-143.79	32.95	-138.999		130.451	-32.2512	136.541	-120.686	114.905	-61.0209	130.451	-77.1922	130.451	-71.8296
	33	-77.8678	33	-248.894	33	-104.889	33	-145.822	33	-139.949		130.729	-32.2258	136.874	-120.578	115.156	-60.9525	130.729	-77.1369	130.729	-71.7505
	33.05	-78.0814	33.05	-245.129	33.05	-106.41	33.05	-145.713	33.05	-142.399		131.007	-32.2005	137.208	-120.471	115.406	-60.8843	131.007	-77.082	131.007	-71.6718
	33.1	-77.6847	33.1	-245.872	33.1	-107.346	33.1	-144.653	33.1	-143.206		131.285	-32.1755	137.542	-120.364	115.656	-60.8164	131.285	-77.0274	131.285	-71.5935
	33.15	-76.3593	33.15	-247.829	33.15	-103.638	33.15	-144.778	33.15	-142.591		131.563	-32.1506	137.875	-120.259	115.907	-60.7487	131.563	-76.9731	131.563	-71.5156
	33.2	-76.6907	33.2	-250.069	33.2	-102.3	33.2	-144.623	33.2	-140.006		131.841	-32.1259	138.209	-120.154	116.157	-60.6812	131.841	-76.9191	131.841	-71.438
	33.25	-76.8127	33.25	-250.813	33.25	-104.024	33.25	-141.279	33.25	-138.964		132.119	-32.1014	138.543	-120.05	116.407	-60.614	132.119	-76.8655	132.119	-71.3608
	33.3	-77.7937	33.3	-249.908	33.3	-103.668	33.3	-140.956	33.3	-138.572		132.397	-32.077	138.877	-119.947	116.657	-60.5469	132.397	-76.8122	132.397	-71.2839
	33.35	-76.6732	33.35	-251.087	33.35	-102.229	33.35	-141.599	33.35	-137.002		132.675	-32.0529	139.21	-119.845	116.908	-60.4801	132.675	-76.7592	132.675	-71.2074
	33.4	-76.0236	33.4	-250.114	33.4	-101.486	33.4	-143.223	33.4	-137.255		132.953	-32.0289	139.544	-119.743	117.158	-60.4135	132.953	-76.7066	132.953	-71.1313
	33.45	-77.5626	33.45	-247.566	33.45	-101.339	33.45	-145.251	33.45	-137.617		133.231	-32.005	139.878	-119.642	117.408	-60.3471	133.231	-76.6542	133.231	-71.0556
	33.5	-77.4754	33.5	-244.667	33.5	-100.998	33.5	-146.096	33.5	-137.756		133.509	-31.9814	140.211	-119.542	117.659	-60.2809	133.509	-76.6022	133.509	-70.9802
	33.55	-77.7675	33.55	-242.901	33.55	-100.555	33.55	-145.152	33.55	-139.736		133.788	-31.9579	140.545	-119.443	117.909	-60.2149	133.788	-76.5505	133.788	-70.9052
	33.6	-77.3533	33.6	-243.271	33.6	-101.323	33.6	-145.49	33.6	-140.49		134.066	-31.9346	140.879	-119.344	118.159	-60.1492	134.066	-76.4991	134.066	-70.8305
	33.65	-76.1196	33.65	-245.266	33.65	-100.815	33.65	-144.444	33.65	-141.083		134.344	-31.9114	141.212	-119.246	118.409	-60.0836	134.344	-76.448	134.344	-70.7562
	33.7	-76.0324	33.7	-247.589	33.7	-101.527	33.7	-144.566	33.7	-138.824		134.622	-31.8884	141.546	-119.149	118.66	-60.0183	134.622	-76.3973	134.622	-70.6822
	33.75	-76.5032	33.75	-248.245	33.75	-99.9603	33.75	-144.679	33.75	-137.678		134.9	-31.8656	141.88	-119.052	118.91	-59.9532	134.9	-76.3468	134.9	-70.6086
	33.8	-76.2591	33.8	-244.98	33.8	-96.7916	33.8	-144.897	33.8	-139.186		135.178	-31.843	142.214	-118.956	119.16	-59.8883	135.178	-76.2967	135.178	-70.5353
	33.85	-74.9555	33.85	-247.856	33.85	-97.5393	33.85	-145.591	33.85	-139.082		135.456	-31.8205	142.547	-118.861	119.41	-59.8236	135.456	-76.2468	135.456	-70.4624
	33.9	-74.2711	33.9	-249.947	33.9	-98.4548	33.9	-143.594	33.9	-141.013		135.734	-31.7981	142.881	-118.767	119.661	-59.7591	135.734	-76.1973	135.734	-70.3899
	33.95	-74.4411	33.95	-248.329	33.95	-99.9807	33.95	-142.203	33.95	-142.085		136.012	-31.776	143.215	-118.673	119.911	-59.6948	136.012	-76.1481	136.012	-70.3177
	34	-73.5648	34	-245.59	34	-99.589	34	-141.907	34	-142.517		136.29	-31.754	143.548	-118.58	120.161	-59.6307	136.29	-76.0991	136.29	-70.2458
	34.05	-72.4444	34.05	-246.22	34.05	-101.217	34.05	-139.991	34.05	-143.45		136.568	-31.7321	143.882	-118.488	120.412	-59.5669	136.568	-76.0505	136.568	-70.1743
	34.1	-75.0471	34.1	-244.163	34.1	-103.038	34.1	-141.131	34.1	-141.026		136.846	-31.7104	144.216	-118.396	120.662	-59.5032	136.846	-76.0021	136.846	-70.1031
	34.15	-74.6024	34.15	-245.758	34.15	-101.893	34.15	-142.26	34.15	-136.104		137.125	-31.6889	144.549	-118.305	120.912	-59.4398	137.125	-75.9541	137.125	-70.0322
	34.2	-71.7076	34.2	-248.817	34.2	-99.8433	34.2	-142.774	34.2	-135.25		137.403	-31.6675	144.883	-118.215	121.162	-59.3765	137.403	-75.9063	137.403	-69.9617
	34.25	-70.1163	34.25	-247.894	34.25	-97.463	34.25	-143.018	34.25	-136.71		137.681	-31.6462	145.217	-118.125	121.413	-59.3135	137.681	-75.8589	137.681	-69.8915
	34.3	-71.7468	34.3	-245.834	34.3	-97.6868	34.3	-144.196	34.3	-134.757		137.959	-31.6252	145.551	-118.036	121.663	-59.2507	137.959	-75.8117	137.959	-69.8217
	34.35	-72.8585	34.35	-241.955	34.35	-99.3093	34.35	-142.526	34.35	-133.606		138.237	-31.6042	145.884	-117.948	121.913	-59.188	138.237	-75.7648	138.237	-69.7522
	34.4	-73.7348	34.4	-241.684	34.4	-100.942	34.4	-143.542	34.4	-135.507		138.515	-31.5834	146.218	-117.86	122.164	-59.1256	138.515	-75.7182	138.515	-69.683
	34.45	-73.6694	34.45	-240.482	34.45	-100.032	34.45	-143.921	34.45	-136.457		138.793	-31.5628	146.552	-117.773	122.414	-59.0634	138.793	-75.6718	138.793	-69.6142
	34.5	-73.5299	34.5	-243.98	34.5	-99.3551	34.5	-142.909	34.5	-133.126		139.071	-31.5423	146.885	-117.686	122.664	-59.0014	139.071	-75.6258	139.071	-69.5457
	34.55	-75.0558	34.55	-247.593	34.55	-100.108	34.55	-143.219	34.55	-134.133		139.349	-31.522	147.219	-117.601	122.914	-58.9395	139.349	-75.58	139.349	-69.4775
	34.6	-75.1822	34.6	-246.544	34.6	-99.6653	34.6	-144.488	34.6	-134.513		139.627	-31.5018	147.553	-117.515	123.165	-58.8779	139.627	-75.5345	139.627	-69.4096
	34.65	-73.3773	34.65	-246.25	34.65	-97.8749	34.65	-144.39	34.65	-134.901		139.905	-31.4817	147.887	-117.431	123.415	-58.8165	139.905	-75.4893	139.905	-69.3421
	34.7	-73.3599	34.7	-247.093	34.7	-99.4263	34.7	-143.777	34.7	-135.206		140.184	-31.4618	148.22	-117.347	123.665	-58.7553	140.184	-75.4444	140.184	-69.2749
	34.75	-72.9544	34.75	-248.314	34.75	-101.44	34.75	-143.893	34.75	-135.947		140.462	-31.4421	148.554	-117.264	123.915	-58.6942	140.462	-75.3997	140.462	-69.208
	34.8	-72.8498	34.8	-247.032	34.8	-103.505	34.8	-143.101	34.8	-137.028		140.74	-31.4224	148.888	-117.181	124.166	-58.6334	140.74	-75.3553	140.74	-69.1414
	34.85	-72.8934	34.85	-244.442	34.85	-103.216	34.85	-142.476	34.85	-136.736		141.018	-31.403	149.221	-117.099	124.416	-58.5728	141.018	-75.3112	141.018	-69.0751
	34.9	-71.8209	34.9	-244.797	34.9	-101.888	34.9	-142.369	34.9	-137.399		141.296	-31.3836	149.555	-117.018	124.666	-58.5123	141.296	-75.2674	141.296	-69.0092
	34.95	-72.985	34.95	-241.306	34.95	-102.748	34.95	-143.086	34.95	-136.348		141.574	-31.3644	149.889	-116.937	124.917	-58.4521	141.574	-75.2238	141.574	-68.9436
	35	-75.1604	35	-239.708	35	-103.897	35	-143.302	35	-136.924		141.852	-31.3453	150.222	-116.856	125.167	-58.3921	141.852	-75.1805	141.852	-68.8783
	35.05	-76.0106	35.05	-241.524	35.05	-104.599	35.05	-143.217	35.05	-138.332		142.13	-31.3264	150.556	-116.777	125.417	-58.3322	142.13	-75.1374	142.13	-68.8133
	35.1	-77.2225	35.1	-241.623	35.1	-103.21	35.1	-142.225	35.1	-136.448		142.408	-31.3076	150.89	-116.698	125.667	-58.2726	142.408	-75.0946	142.408	-68.7486
	35.15	-77.192	35.15	-242.42	35.15	-102.076	35.15	-141.36	35.15	-136.23		142.686	-31.289	151.224	-116.619	125.918	-58.2131	142.686	-75.0521	142.686	-68.6842
	35.2	-77.5103	35.2	-243.24	35.2	-102.046	35.2	-142.186	35.2	-137.442		142.964	-31.2704	151.557	-116.541	126.168	-58.1538	142.964	-75.0098	142.964	-68.6201
	35.25	-78.4345	35.25	-245.255	35.25	-100.474	35.25	-142.046	35.25	-138.088		143.242	-31.252	151.891	-116.464	126.418	-58.0948	143.242	-74.9678	143.242	-68.5563
	35.3	-77.7326	35.3	-244.591	35.3	-99.7416	35.3	-142.282	35.3	-137.438		143.521	-31.2338	152.225	-116.387	126.669	-58.0359	143.521	-74.926	143.521	-68.4929
	35.35	-77.2574	35.35	-242.584	35.35	-99.5433	35.35	-141.861	35.35	-136.636		143.799	-31.2157	152.558	-116.311	126.919	-57.9772	143.799	-74.8845	143.799	-68.4297
	35.4	-77.6716	35.4	-243.156	35.4	-97.1629	35.4	-141.449	35.4	-134.753		144.077	-31.1976	152.892	-116.235	127.169	-57.9187	144.077	-74.8433	144.077	-68.3668
	35.45	-77.7195	35.45	-241.375	35.45	-98.0479	35.45	-143.404	35.45	-133.192		144.355	-31.1798	153.226	-116.16	127.419	-57.8604	144.355	-74.8023	144.355	-68.3043
	35.5	-77.9506	35.5	-240.593	35.5	-101.562	35.5	-142.351	35.5	-134.914		144.633	-31.162	153.56	-116.086	127.67	-57.8023	144.633	-74.7615	144.633	-68.242
	35.55	-76.525	35.55	-245.861	35.55	-102.666	35.55	-141.185	35.55	-137.181		144.911	-31.1444	153.893	-116.012	127.92	-57.7443	144.911	-74.721	144.911	-68.18
	35.6	-78.2601	35.6	-248.199	35.6	-101.98	35.6	-141.418	35.6	-138.641		145.189	-31.1269	154.227	-115.938	128.17	-57.6866	145.189	-74.6807	145.189	-68.1184
	35.65	-78.5217	35.65	-251.118	35.65	-101.557	35.65	-141.384	35.65	-136.501		145.467	-31.1096	154.561	-115.865	128.42	-57.629	145.467	-74.6407	145.467	-68.057
	35.7	-77.0569	35.7	-254.089	35.7	-101.598	35.7	-139.688	35.7	-135.707		145.745	-31.0923	154.894	-115.793	128.671	-57.5716	145.745	-74.6009	145.745	-67.9959
	35.75	-76.368	35.75	-251.839	35.75	-101.293	35.75	-139.821	35.75	-137.264		146.023	-31.0752	155.228	-115.721	128.921	-57.5144	146.023	-74.5614	146.023	-67.9351
	35.8	-76.7343	35.8	-247.429	35.8	-101.303	35.8	-139.988	35.8	-138.768		146.301	-31.0582	155.562	-115.65	129.171	-57.4574	146.301	-74.5221	146.301	-67.8746
	35.85	-75.0253	35.85	-245.487	35.85	-100.011	35.85	-141.835	35.85	-139.439		146.58	-31.0413	155.895	-115.579	129.422	-57.4006	146.58	-74.4831	146.58	-67.8144
	35.9	-74.4978	35.9	-242.172	35.9	-102.025	35.9	-142.426	35.9	-138.811		146.858	-31.0246	156.229	-115.509	129.672	-57.344	146.858	-74.4442	146.858	-67.7545
	35.95	-74.8552	35.95	-242.187	35.95	-103.236	35.95	-140.756	35.95	-138.567		147.136	-31.0079	156.563	-115.439	129.922	-57.2875	147.136	-74.4057	147.136	-67.6948
	36	-74.9206	36	-243.675	36	-103.236	36	-140.172	36	-140.294		147.414	-30.9914	156.897	-115.37	130.172	-57.2313	147.414	-74.3673	147.414	-67.6355
	36.05	-73.7871	36.05	-246.113	36.05	-100.81	36.05	-140.427	36.05	-137.931		147.692	-30.975	157.23	-115.301	130.423	-57.1752	147.692	-74.3292	147.692	-67.5764
	36.1	-72.6711	36.1	-244.888	36.1	-101.593	36.1	-139.98	36.1	-136.326		147.97	-30.9588	157.564	-115.233	130.673	-57.1193	147.97	-74.2913	147.97	-67.5176
	36.15	-74.2493	36.15	-245.464	36.15	-101.822	36.15	-141.318	36.15	-135.995		148.248	-30.9426	157.898	-115.165	130.923	-57.0636	148.248	-74.2537	148.248	-67.4591
	36.2	-73.9746	36.2	-247.673	36.2	-102.336	36.2	-142.482	36.2	-138.301		148.526	-30.9265	158.231	-115.098	131.174	-57.008	148.526	-74.2163	148.526	-67.4009
	36.25	-72.2961	36.25	-247.066	36.25	-103.088	36.25	-140.85	36.25	-139.348		148.804	-30.9106	158.565	-115.031	131.424	-56.9526	148.804	-74.1791	148.804	-67.3429
	36.3	-71.8994	36.3	-247.04	36.3	-100.993	36.3	-139.962	36.3	-138.877		149.082	-30.8948	158.899	-114.965	131.674	-56.8975	149.082	-74.1421	149.082	-67.2852
	36.35	-72.7713	36.35	-247.303	36.35	-97.29	36.35	-139.624	36.35	-136.906		149.36	-30.8791	159.232	-114.899	131.924	-56.8425	149.36	-74.1054	149.36	-67.2278
	36.4	-71.773	36.4	-244.347	36.4	-99.3144	36.4	-141.418	36.4	-136.065		149.638	-30.8635	159.566	-114.834	132.175	-56.7876	149.638	-74.0688	149.638	-67.1707
	36.45	-72.3179	36.45	-247.837	36.45	-98.7345	36.45	-140.433	36.45	-136.906		149.917	-30.848	159.9	-114.769	132.425	-56.733	149.917	-74.0325	149.917	-67.1138
	36.5	-74.3582	36.5	-252.335	36.5	-99.0499	36.5	-138.968	36.5	-137.852		150.195	-30.8327	160.234	-114.705	132.675	-56.6785	150.195	-73.9965	150.195	-67.0572
	36.55	-74.7157	36.55	-250.782	36.55	-100.652	36.55	-140.485	36.55	-137.669		150.473	-30.8174	160.567	-114.641	132.925	-56.6242	150.473	-73.9606	150.473	-67.0009
	36.6	-74.21	36.6	-248.23	36.6	-100.642	36.6	-141.58	36.6	-138.245		150.751	-30.8023	160.901	-114.578	133.176	-56.5701	150.751	-73.925	150.751	-66.9449
	36.65	-73.0634	36.65	-247.738	36.65	-99.294	36.65	-141.057	36.65	-138.829		151.029	-30.7872	161.235	-114.515	133.426	-56.5162	151.029	-73.8895	151.029	-66.8891
	36.7	-73.4645	36.7	-246.361	36.7	-99.762	36.7	-139.762	36.7	-137.098		151.307	-30.7723	161.568	-114.452	133.676	-56.4624	151.307	-73.8543	151.307	-66.8336
	36.75	-73.4427	36.75	-242.809	36.75	-101.827	36.75	-138.497	36.75	-133.589		151.585	-30.7575	161.902	-114.39	133.927	-56.4088	151.585	-73.8193	151.585	-66.7784
	36.8	-72.2918	36.8	-244.347	36.8	-103.012	36.8	-138.236	36.8	-134.391		151.863	-30.7427	162.236	-114.329	134.177	-56.3554	151.863	-73.7846	151.863	-66.7234
	36.85	-71.7904	36.85	-246.483	36.85	-101.135	36.85	-138.864	36.85	-136.553		152.141	-30.7281	162.57	-114.268	134.427	-56.3021	152.141	-73.75	152.141	-66.6686
	36.9	-70.5915	36.9	-248.184	36.9	-99.8026	36.9	-139.888	36.9	-137.046		152.419	-30.7136	162.903	-114.207	134.677	-56.2491	152.419	-73.7156	152.419	-66.6142
	36.95	-71.1801	36.95	-247.112	36.95	-99.411	36.95	-141.56	36.95	-135.607		152.697	-30.6992	163.237	-114.147	134.928	-56.1962	152.697	-73.6815	152.697	-66.56
	37	-71.725	37	-241.379	37	-100.352	37	-139.701	37	-135.136		152.976	-30.6849	163.571	-114.087	135.178	-56.1434	152.976	-73.6475	152.976	-66.506
	37.05	-71.3327	37.05	-238.152	37.05	-100.393	37.05	-135.997	37.05	-136.196		153.254	-30.6707	163.904	-114.028	135.428	-56.0909	153.254	-73.6138	153.254	-66.4523
	37.1	-71.2106	37.1	-241.699	37.1	-102.514	37.1	-135.873	37.1	-139.173		153.532	-30.6566	164.238	-113.969	135.679	-56.0385	153.532	-73.5803	153.532	-66.3989
	37.15	-71.0057	37.15	-243.805	37.15	-102.066	37.15	-135.114	37.15	-139.317		153.81	-30.6426	164.572	-113.911	135.929	-55.9863	153.81	-73.547	153.81	-66.3457
	37.2	-70.9098	37.2	-247.429	37.2	-101.786	37.2	-134.953	37.2	-137.246		154.088	-30.6287	164.905	-113.853	136.179	-55.9342	154.088	-73.5138	154.088	-66.2928
	37.25	-70.997	37.25	-248.249	37.25	-101.323	37.25	-136.265	37.25	-137.996		154.366	-30.6149	165.239	-113.795	136.429	-55.8823	154.366	-73.4809	154.366	-66.2401
	37.3	-69.7545	37.3	-246.078	37.3	-101.919	37.3	-138.362	37.3	-139.888		154.644	-30.6012	165.573	-113.738	136.68	-55.8306	154.644	-73.4482	154.644	-66.1877
	37.35	-69.009	37.35	-243.626	37.35	-101.303	37.35	-139.718	37.35	-139.496		154.922	-30.5876	165.907	-113.681	136.93	-55.7791	154.922	-73.4157	154.922	-66.1356
	37.4	-70.6002	37.4	-244.293	37.4	-100.474	37.4	-141.353	37.4	-138.663		155.2	-30.5741	166.24	-113.625	137.18	-55.7277	155.2	-73.3833	155.2	-66.0836
	37.45	-70.7136	37.45	-245.548	37.45	-99.5992	37.45	-140.952	37.45	-136.758		155.478	-30.5607	166.574	-113.569	137.43	-55.6765	155.478	-73.3512	155.478	-66.032
	37.5	-70.4346	37.5	-246.14	37.5	-100.454	37.5	-139.762	37.5	-136.156		155.756	-30.5474	166.908	-113.514	137.681	-55.6254	155.756	-73.3193	155.756	-65.9805
	37.55	-69.8286	37.55	-246.429	37.55	-98.5972	37.55	-139.653	37.55	-136.645		156.034	-30.5342	167.241	-113.459	137.931	-55.5746	156.034	-73.2875	156.034	-65.9294
	37.6	-69.6455	37.6	-245.743	37.6	-100.372	37.6	-140.455	37.6	-135.903		156.313	-30.5211	167.575	-113.404	138.181	-55.5238	156.313	-73.256	156.313	-65.8784
	37.65	-69.2008	37.65	-244.053	37.65	-100.789	37.65	-141.617	37.65	-134.744		156.591	-30.508	167.909	-113.35	138.432	-55.4733	156.591	-73.2246	156.591	-65.8277
	37.7	-69.2095	37.7	-242.729	37.7	-101.232	37.7	-140.616	37.7	-135.856		156.869	-30.4951	168.242	-113.296	138.682	-55.4229	156.869	-73.1935	156.869	-65.7773
	37.75	-69.6629	37.75	-246.468	37.75	-101.842	37.75	-139.359	37.75	-138.511		157.147	-30.4823	168.576	-113.242	138.932	-55.3727	157.147	-73.1625	157.147	-65.7271
	37.8	-69.3316	37.8	-243.286	37.8	-101.613	37.8	-137.155	37.8	-137.517		157.425	-30.4695	168.91	-113.189	139.182	-55.3226	157.425	-73.1317	157.425	-65.6771
	37.85	-70.8226	37.85	-244.9	37.85	-100.515	37.85	-137.787	37.85	-137.848		157.703	-30.4569	169.244	-113.137	139.433	-55.2727	157.703	-73.1011	157.703	-65.6274
	37.9	-69.3839	37.9	-247.833	37.9	-100.118	37.9	-139.003	37.9	-139.304		157.981	-30.4443	169.577	-113.084	139.683	-55.223	157.981	-73.0707	157.981	-65.5779
	37.95	-69.5016	37.95	-250.149	37.95	-100.449	37.95	-139.751	37.95	-138.654		158.259	-30.4318	169.911	-113.032	139.933	-55.1734	158.259	-73.0405	158.259	-65.5286
	38	-70.4389	38	-248.619	38	-101.832	38	-138.454	38	-137.517		158.537	-30.4194	170.245	-112.981	140.184	-55.124	158.537	-73.0104	158.537	-65.4796
	38.05	-69.2749	38.05	-246.929	38.05	-102.295	38.05	-138.319	38.05	-136.501		158.815	-30.4071	170.578	-112.93	140.434	-55.0747	158.815	-72.9806	158.815	-65.4308
	38.1	-68.403	38.1	-246.094	38.1	-99.7925	38.1	-138.162	38.1	-135.433		159.093	-30.3949	170.912	-112.879	140.684	-55.0256	159.093	-72.9509	159.093	-65.3822
	38.15	-68.8956	38.15	-243.946	38.15	-99.7772	38.15	-139.444	38.15	-132.804		159.372	-30.3828	171.246	-112.829	140.934	-54.9767	159.372	-72.9214	159.372	-65.3339
	38.2	-69.6803	38.2	-245.529	38.2	-102.071	38.2	-140.15	38.2	-135.603		159.65	-30.3708	171.58	-112.779	141.185	-54.9279	159.65	-72.8921	159.65	-65.2858
	38.25	-70.5871	38.25	-246.685	38.25	-102.997	38.25	-139.59	38.25	-137.73		159.928	-30.3588	171.913	-112.729	141.435	-54.8793	159.928	-72.8629	159.928	-65.238
	38.3	-71.167	38.3	-248.672	38.3	-99.5839	38.3	-140.154	38.3	-136.592		160.206	-30.3469	172.247	-112.68	141.685	-54.8308	160.206	-72.834	160.206	-65.1903
	38.35	-70.8618	38.35	-250.225	38.35	-102.066	38.35	-140.22	38.35	-136.897		160.484	-30.3352	172.581	-112.631	141.935	-54.7825	160.484	-72.8052	160.484	-65.1429
	38.4	-70.3605	38.4	-249.084	38.4	-103.958	38.4	-140.93	38.4	-137.002		160.762	-30.3235	172.914	-112.582	142.186	-54.7344	160.762	-72.7766	160.762	-65.0957
	38.45	-70.1991	38.45	-245.46	38.45	-104.055	38.45	-141.763	38.45	-136.44		161.04	-30.3119	173.248	-112.534	142.436	-54.6864	161.04	-72.7481	161.04	-65.0488
	38.5	-71.1496	38.5	-246.651	38.5	-99.8433	38.5	-138.951	38.5	-135.821		161.318	-30.3003	173.582	-112.486	142.686	-54.6385	161.318	-72.7199	161.318	-65.002
	38.55	-71.119	38.55	-251.03	38.55	-97.4426	38.55	-138.057	38.55	-136.758		161.596	-30.2889	173.915	-112.439	142.937	-54.5909	161.596	-72.6918	161.596	-64.9555
	38.6	-70.1904	38.6	-248.749	38.6	-99.0295	38.6	-137.787	38.6	-134.848		161.874	-30.2775	174.249	-112.391	143.187	-54.5433	161.874	-72.6638	161.874	-64.9092
	38.65	-68.4509	38.65	-243.435	38.65	-98.3175	38.65	-137.48	38.65	-133.118		162.152	-30.2662	174.583	-112.345	143.437	-54.496	162.152	-72.6361	162.152	-64.8632
	38.7	-66.8073	38.7	-242.805	38.7	-100.082	38.7	-138.027	38.7	-136.518		162.43	-30.2551	174.917	-112.298	143.687	-54.4487	162.43	-72.6085	162.43	-64.8173
	38.75	-67.4002	38.75	-243.076	38.75	-101.379	38.75	-136.743	38.75	-135.084		162.709	-30.2439	175.25	-112.252	143.938	-54.4017	162.709	-72.5811	162.709	-64.7717
	38.8	-68.0368	38.8	-247.032	38.8	-100.84	38.8	-136.265	38.8	-133.894		162.987	-30.2329	175.584	-112.206	144.188	-54.3547	162.987	-72.5538	162.987	-64.7263
	38.85	-68.0498	38.85	-249.027	38.85	-101.7	38.85	-137.246	38.85	-135.341		163.265	-30.2219	175.918	-112.161	144.438	-54.308	163.265	-72.5268	163.265	-64.6811
	38.9	-69.0177	38.9	-247.322	38.9	-99.5636	38.9	-137.155	38.9	-135.193		163.543	-30.211	176.251	-112.116	144.689	-54.2614	163.543	-72.4998	163.543	-64.6361
	38.95	-69.3316	38.95	-246.319	38.95	-98.587	38.95	-137.065	38.95	-135.324		163.821	-30.2002	176.585	-112.071	144.939	-54.2149	163.821	-72.4731	163.821	-64.5913
	39	-70.1119	39	-245.621	39	-98.6328	39	-135.014	39	-135.376		164.099	-30.1895	176.919	-112.026	145.189	-54.1686	164.099	-72.4465	164.099	-64.5468
	39.05	-70.0509	39.05	-244.923	39.05	-98.6481	39.05	-135.627	39.05	-134.282		164.377	-30.1789	177.252	-111.982	145.439	-54.1224	164.377	-72.4201	164.377	-64.5024
	39.1	-70.2122	39.1	-241.15	39.1	-100.779	39.1	-135.175	39.1	-133.179		164.655	-30.1683	177.586	-111.939	145.69	-54.0764	164.655	-72.3938	164.655	-64.4583
	39.15	-70.6874	39.15	-240.547	39.15	-102.519	39.15	-134.868	39.15	-134.303		164.933	-30.1578	177.92	-111.895	145.94	-54.0306	164.933	-72.3677	164.933	-64.4144
	39.2	-69.458	39.2	-242.638	39.2	-103.333	39.2	-135.537	39.2	-135.812		165.211	-30.1473	178.254	-111.852	146.19	-53.9849	165.211	-72.3417	165.211	-64.3707
	39.25	-68.6471	39.25	-243.458	39.25	-101.669	39.25	-136.719	39.25	-134.521		165.489	-30.137	178.587	-111.809	146.44	-53.9393	165.489	-72.3159	165.489	-64.3272
	39.3	-70.1556	39.3	-242.714	39.3	-99.1719	39.3	-137.787	39.3	-134.648		165.768	-30.1267	178.921	-111.767	146.691	-53.8939	165.768	-72.2903	165.768	-64.2839
	39.35	-70.5566	39.35	-243.172	39.35	-97.6257	39.35	-136.056	39.35	-137.224		166.046	-30.1165	179.255	-111.724	146.941	-53.8486	166.046	-72.2648	166.046	-64.2408
	39.4	-71.106	39.4	-236.999	39.4	-98.2869	39.4	-134.452	39.4	-136.335		166.324	-30.1064	179.588	-111.683	147.191	-53.8035	166.324	-72.2395	166.324	-64.1979
	39.45	-72.4531	39.45	-236.011	39.45	-97.3918	39.45	-135.243	39.45	-134.705		166.602	-30.0963	179.922	-111.641	147.442	-53.7585	166.602	-72.2143	166.602	-64.1553
	39.5	-71.8514	39.5	-236.374	39.5	-97.2036	39.5	-134.909	39.5	-131.396		166.88	-30.0864	180.256	-111.6	147.692	-53.7137	166.88	-72.1893	166.88	-64.1128
	39.55	-71.3457	39.55	-235.786	39.55	-98.2157	39.55	-136.326	39.55	-130.249		167.158	-30.0765	180.59	-111.559	147.942	-53.669	167.158	-72.1644	167.158	-64.0705
	39.6	-70.5218	39.6	-235.649	39.6	-97.3104	39.6	-136.701	39.6	-131.518		167.436	-30.0666	180.923	-111.518	148.192	-53.6245	167.436	-72.1397	167.436	-64.0285
	39.65	-70.8357	39.65	-241.493	39.65	-97.6919	39.65	-136.71	39.65	-132.786		167.714	-30.0568	181.257	-111.478	148.443	-53.58	167.714	-72.1151	167.714	-63.9866
	39.7	-71.0754	39.7	-242.622	39.7	-97.8648	39.7	-136.379	39.7	-133.902		167.992	-30.0471	181.591	-111.438	148.693	-53.5358	167.992	-72.0907	167.992	-63.9449
	39.75	-71.0972	39.75	-236.748	39.75	-100.204	39.75	-137.059	39.75	-134.809		168.27	-30.0375	181.924	-111.398	148.943	-53.4917	168.27	-72.0665	168.27	-63.9034
	39.8	-72.3528	39.8	-232.971	39.8	-100.901	39.8	-137.028	39.8	-134.866		168.548	-30.0279	182.258	-111.358	149.194	-53.4477	168.548	-72.0423	168.548	-63.8622
	39.85	-70.888	39.85	-235.283	39.85	-97.9767	39.85	-137.242	39.85	-132.176		168.826	-30.0184	182.592	-111.319	149.444	-53.4039	168.826	-72.0184	168.826	-63.8211
	39.9	-70.2297	39.9	-234.566	39.9	-97.1883	39.9	-138.899	39.9	-131.635		169.105	-30.009	182.925	-111.28	149.694	-53.3602	169.105	-71.9945	169.105	-63.7802
	39.95	-70.6526	39.95	-232.231	39.95	-99.6043	39.95	-137.689	39.95	-131.601		169.383	-29.9997	183.259	-111.242	149.944	-53.3167	169.383	-71.9708	169.383	-63.7395
	40	-70.0596	40	-232.971	40	-100.525	40	-134.613	40	-134.722		169.661	-29.9904	183.593	-111.203	150.195	-53.2733	169.661	-71.9473	169.661	-63.699
	40.05	-71.7773	40.05	-234.093	40.05	-100.428	40.05	-134.696	40.05	-135.834		169.939	-29.9811	183.927	-111.165	150.445	-53.23	169.939	-71.9239	169.939	-63.6587
	40.1	-72.2089	40.1	-232.33	40.1	-100.372	40.1	-134.548	40.1	-136.802		170.217	-29.972	184.26	-111.127	150.695	-53.1869	170.217	-71.9007	170.217	-63.6187
	40.15	-70.6395	40.15	-237.064	40.15	-99.6399	40.15	-133.469	40.15	-135.921		170.495	-29.9629	184.594	-111.09	150.945	-53.1439	170.495	-71.8775	170.495	-63.5787
	40.2	-70.5871	40.2	-236.359	40.2	-99.7111	40.2	-134.042	40.2	-133.963		170.773	-29.9539	184.928	-111.053	151.196	-53.1011	170.773	-71.8546	170.773	-63.539
	40.25	-71.895	40.25	-236.816	40.25	-99.472	40.25	-134.284	40.25	-134.718		171.051	-29.9449	185.261	-111.016	151.446	-53.0584	171.051	-71.8317	171.051	-63.4995
	40.3	-72.2525	40.3	-234.856	40.3	-98.3581	40.3	-134.373	40.3	-135.049		171.329	-29.936	185.595	-110.979	151.696	-53.0158	171.329	-71.809	171.329	-63.4601
	40.35	-70.2079	40.35	-234.577	40.35	-98.4853	40.35	-133.656	40.35	-133.632		171.607	-29.9272	185.929	-110.943	151.947	-52.9734	171.607	-71.7865	171.607	-63.421
	40.4	-69.8547	40.4	-237.411	40.4	-96.9849	40.4	-136.906	40.4	-134.125		171.885	-29.9184	186.263	-110.906	152.197	-52.9311	171.885	-71.7641	171.885	-63.382
	40.45	-69.519	40.45	-237.587	40.45	-97.8139	40.45	-135.967	40.45	-136.514		172.164	-29.9097	186.596	-110.871	152.447	-52.889	172.164	-71.7418	172.164	-63.3432
	40.5	-70.0858	40.5	-239.212	40.5	-98.3632	40.5	-133.174	40.5	-136.339		172.442	-29.901	186.93	-110.835	152.697	-52.8469	172.442	-71.7197	172.442	-63.3046
	40.55	-69.5931	40.55	-235.161	40.55	-95.0775	40.55	-132.815	40.55	-134.87		172.72	-29.8924	187.264	-110.8	152.948	-52.8051	172.72	-71.6976	172.72	-63.2662
	40.6	-70.0553	40.6	-233.887	40.6	-94.9961	40.6	-132.708	40.6	-133.597		172.998	-29.8839	187.597	-110.765	153.198	-52.7633	172.998	-71.6758	172.998	-63.228
	40.65	-70.5566	40.65	-234.623	40.65	-96.0846	40.65	-133.074	40.65	-134.552		173.276	-29.8755	187.931	-110.73	153.448	-52.7217	173.276	-71.654	173.276	-63.1899
	40.7	-71.4286	40.7	-233.971	40.7	-97.8037	40.7	-132.211	40.7	-133.793		173.554	-29.867	188.265	-110.695	153.699	-52.6803	173.554	-71.6324	173.554	-63.1521
	40.75	-70.0989	40.75	-234.81	40.75	-97.0662	40.75	-130.668	40.75	-134.129		173.832	-29.8587	188.598	-110.661	153.949	-52.6389	173.832	-71.6109	173.832	-63.1144
	40.8	-69.5844	40.8	-233.932	40.8	-96.2117	40.8	-132.355	40.8	-133.493		174.11	-29.8504	188.932	-110.627	154.199	-52.5977	174.11	-71.5896	174.11	-63.0769
	40.85	-70.7485	40.85	-233.696	40.85	-95.3725	40.85	-133.486	40.85	-133.745		174.388	-29.8422	189.266	-110.593	154.449	-52.5566	174.388	-71.5683	174.388	-63.0395
	40.9	-70.016	40.9	-234.634	40.9	-96.8424	40.9	-132.921	40.9	-134.116		174.666	-29.834	189.6	-110.559	154.7	-52.5157	174.666	-71.5473	174.666	-63.0024
	40.95	-68.3114	40.95	-237.041	40.95	-97.2036	40.95	-131.897	40.95	-132.83		174.944	-29.8259	189.933	-110.526	154.95	-52.4749	174.944	-71.5263	174.944	-62.9654
	41	-67.2782	41	-236.015	41	-95.6624	41	-132.738	41	-131.975		175.222	-29.8179	190.267	-110.493	155.2	-52.4342	175.222	-71.5055	175.222	-62.9286
	41.05	-67.3523	41.05	-233.994	41.05	-94.7825	41.05	-133.002	41.05	-133.554		175.501	-29.8099	190.601	-110.46	155.451	-52.3937	175.501	-71.4848	175.501	-62.892
	41.1	-67.749	41.1	-232.407	41.1	-95.6167	41.1	-132.363	41.1	-135.777		175.779	-29.802	190.934	-110.428	155.701	-52.3533	175.779	-71.4642	175.779	-62.8556
	41.15	-67.8972	41.15	-230.484	41.15	-95.5353	41.15	-131.494	41.15	-137.033		176.057	-29.7941	191.268	-110.395	155.951	-52.313	176.057	-71.4437	176.057	-62.8193
	41.2	-67.7185	41.2	-229.149	41.2	-96.9086	41.2	-132.564	41.2	-137.277		176.335	-29.7863	191.602	-110.363	156.201	-52.2729	176.335	-71.4234	176.335	-62.7832
	41.25	-67.4395	41.25	-233.532	41.25	-95.6777	41.25	-134.044	41.25	-136.405		176.613	-29.7785	191.935	-110.331	156.452	-52.2328	176.613	-71.4032	176.613	-62.7473
	41.3	-66.973	41.3	-234.535	41.3	-95.9981	41.3	-133.009	41.3	-135.991		176.891	-29.7708	192.269	-110.3	156.702	-52.193	176.891	-71.3831	176.891	-62.7115
	41.35	-66.4542	41.35	-232.555	41.35	-97.6206	41.35	-133.017	41.35	-134.46		177.169	-29.7631	192.603	-110.268	156.952	-52.1532	177.169	-71.3631	177.169	-62.6759
	41.4	-66.5457	41.4	-234.795	41.4	-95.3115	41.4	-132.472	41.4	-133.898		177.447	-29.7555	192.937	-110.237	157.202	-52.1136	177.447	-71.3433	177.447	-62.6405
	41.45	-67.1125	41.45	-236.206	41.45	-94.7113	41.45	-133.314	41.45	-133.562		177.725	-29.748	193.27	-110.206	157.453	-52.0741	177.725	-71.3235	177.725	-62.6053
	41.5	-67.5703	41.5	-237.465	41.5	-93.9738	41.5	-132.189	41.5	-132.725		178.003	-29.7405	193.604	-110.175	157.703	-52.0347	178.003	-71.3039	178.003	-62.5702
	41.55	-65.6564	41.55	-234.241	41.55	-94.0704	41.55	-132.074	41.55	-130.314		178.281	-29.7331	193.938	-110.145	157.953	-51.9954	178.281	-71.2845	178.281	-62.5353
	41.6	-64.488	41.6	-232.727	41.6	-94.0501	41.6	-134.604	41.6	-129.268		178.56	-29.7257	194.271	-110.115	158.204	-51.9563	178.56	-71.2651	178.56	-62.5005
	41.65	-65.6651	41.65	-231.705	41.65	-93.811	41.65	-133.774	41.65	-130.144		178.838	-29.7184	194.605	-110.085	158.454	-51.9173	178.838	-71.2458	178.838	-62.4659
	41.7	-65.9354	41.7	-230.202	41.7	-94.223	41.7	-131.361	41.7	-130.676		179.116	-29.7111	194.939	-110.055	158.704	-51.8785	179.116	-71.2267	179.116	-62.4315
	41.75	-66.8509	41.75	-232.376	41.75	-91.9952	41.75	-132.477	41.75	-131.365		179.394	-29.7039	195.273	-110.025	158.954	-51.8397	179.394	-71.2077	179.394	-62.3973
	41.8	-66.8335	41.8	-234.276	41.8	-91.0034	41.8	-133.741	41.8	-131.714		179.672	-29.6967	195.606	-109.996	159.205	-51.8011	179.672	-71.1888	179.672	-62.3632
	41.85	-66.7071	41.85	-232.498	41.85	-91.9189	41.85	-134.705	41.85	-131.566		179.95	-29.6896	195.94	-109.967	159.455	-51.7626	179.95	-71.17	179.95	-62.3293
	41.9	-66.8422	41.9	-229.835	41.9	-91.0034	41.9	-135.781	41.9	-129.639		180.228	-29.6825	196.274	-109.938	159.705	-51.7243	180.228	-71.1513	180.228	-62.2955
	41.95	-66.7899	41.95	-233.261	41.95	-90.1642	41.95	-135.945	41.95	-129.129		180.506	-29.6755	196.607	-109.909	159.956	-51.686	180.506	-71.1328	180.506	-62.2619
	42	-67.1735	42	-233.726	42	-89.4063	42	-135.851	42	-129.49		180.784	-29.6685	196.941	-109.88	160.206	-51.6479	180.784	-71.1143	180.784	-62.2285
	42.05	-68.416	42.05	-232.8	42.05	-90.7491	42.05	-135.082	42.05	-130.253		181.062	-29.6616	197.275	-109.852	160.456	-51.6099	181.062	-71.096	181.062	-62.1952
	42.1	-69.0046	42.1	-233.81	42.1	-93.4753	42.1	-134.644	42.1	-132.621		181.34	-29.6547	197.608	-109.824	160.706	-51.5721	181.34	-71.0778	181.34	-62.1621
	42.15	-67.2913	42.15	-234.905	42.15	-92.8396	42.15	-134.29	42.15	-130.493		181.618	-29.6479	197.942	-109.796	160.957	-51.5343	181.618	-71.0597	181.618	-62.1291
	42.2	-66.7419	42.2	-236.763	42.2	-93.1752	42.2	-133.074	42.2	-129.059		181.897	-29.6411	198.276	-109.768	161.207	-51.4967	181.897	-71.0417	181.897	-62.0963
	42.25	-66.5283	42.25	-237.019	42.25	-92.9514	42.25	-133.665	42.25	-130.532		182.175	-29.6344	198.61	-109.741	161.457	-51.4592	182.175	-71.0238	182.175	-62.0637
	42.3	-68.8477	42.3	-236.862	42.3	-90.6932	42.3	-132.83	42.3	-130.101		182.453	-29.6277	198.943	-109.714	161.707	-51.4218	182.453	-71.006	182.453	-62.0312
	42.35	-69.3229	42.35	-237.137	42.35	-92.4937	42.35	-131.624	42.35	-127.738		182.731	-29.6211	199.277	-109.686	161.958	-51.3846	182.731	-70.9883	182.731	-61.9988
	42.4	-68.6951	42.4	-236.336	42.4	-94.2535	42.4	-131.378	42.4	-125.68		183.009	-29.6145	199.611	-109.66	162.208	-51.3474	183.009	-70.9708	183.009	-61.9666
	42.45	-68.6079	42.45	-233.341	42.45	-94.1162	42.45	-131.167	42.45	-126.208		183.287	-29.608	199.944	-109.633	162.458	-51.3104	183.287	-70.9533	183.287	-61.9346
	42.5	-68.4073	42.5	-232.986	42.5	-94.4061	42.5	-129.464	42.5	-129.255		183.565	-29.6015	200.278	-109.606	162.709	-51.2735	183.565	-70.936	183.565	-61.9027
	42.55	-67.0733	42.55	-236.275	42.55	-93.4499	42.55	-128.411	42.55	-130.083		183.843	-29.5951	200.612	-109.58	162.959	-51.2367	183.843	-70.9187	183.843	-61.871
	42.6	-67.0602	42.6	-237.167	42.6	-92.9209	42.6	-128.819	42.6	-128.828		184.121	-29.5887	200.945	-109.554	163.209	-51.2001	184.121	-70.9016	184.121	-61.8394
	42.65	-65.8787	42.65	-238.983	42.65	-93.1498	42.65	-129.957	42.65	-130.079		184.399	-29.5823	201.279	-109.528	163.459	-51.1635	184.399	-70.8845	184.399	-61.808
	42.7	-64.8063	42.7	-235.58	42.7	-92.219	42.7	-131.047	42.7	-131.836		184.677	-29.576	201.613	-109.502	163.71	-51.1271	184.677	-70.8676	184.677	-61.7767
	42.75	-64.7583	42.75	-233.139	42.75	-94.4722	42.75	-130.711	42.75	-131.095		184.956	-29.5697	201.947	-109.477	163.96	-51.0908	184.956	-70.8508	184.956	-61.7456
	42.8	-66.5109	42.8	-233.681	42.8	-93.694	42.8	-131.108	42.8	-128.523		185.234	-29.5635	202.28	-109.451	164.21	-51.0546	185.234	-70.8341	185.234	-61.7146
	42.85	-67.1081	42.85	-234.764	42.85	-92.2648	42.85	-130.796	42.85	-127.808		185.512	-29.5574	202.614	-109.426	164.461	-51.0186	185.512	-70.8174	185.512	-61.6838
	42.9	-67.9801	42.9	-236.74	42.9	-93.2566	42.9	-129.83	42.9	-126.116		185.79	-29.5512	202.948	-109.401	164.711	-50.9826	185.79	-70.8009	185.79	-61.6531
	42.95	-68.5163	42.95	-236.374	42.95	-93.4397	42.95	-128.013	42.95	-127.973		186.068	-29.5452	203.281	-109.376	164.961	-50.9468	186.068	-70.7845	186.068	-61.6226
	43	-67.1343	43	-236.473	43	-93.0888	43	-129.508	43	-128.196		186.346	-29.5391	203.615	-109.352	165.211	-50.9111	186.346	-70.7682	186.346	-61.5922
	43.05	-65.3817	43.05	-237.282	43.05	-91.3086	43.05	-131.121	43.05	-127.119		186.624	-29.5331	203.949	-109.327	165.462	-50.8755	186.624	-70.7519	186.624	-61.5619
	43.1	-64.8324	43.1	-239.197	43.1	-92.097	43.1	-130.929	43.1	-128.37		186.902	-29.5272	204.283	-109.303	165.712	-50.84	186.902	-70.7358	186.902	-61.5318
	43.15	-64.44	43.15	-239.513	43.15	-93.5821	43.15	-130.02	43.15	-127.938		187.18	-29.5213	204.616	-109.279	165.962	-50.8046	187.18	-70.7198	187.18	-61.5019
	43.2	-64.0956	43.2	-234.718	43.2	-93.1193	43.2	-130.933	43.2	-126.142		187.458	-29.5154	204.95	-109.255	166.212	-50.7693	187.458	-70.7038	187.458	-61.4721
	43.25	-64.8281	43.25	-231.506	43.25	-92.2038	43.25	-131.827	43.25	-125.166		187.736	-29.5096	205.284	-109.232	166.463	-50.7342	187.736	-70.688	187.736	-61.4424
	43.3	-64.7627	43.3	-231.491	43.3	-90.6982	43.3	-131.409	43.3	-127.908		188.014	-29.5038	205.617	-109.208	166.713	-50.6992	188.014	-70.6723	188.014	-61.4129
	43.35	-63.3588	43.35	-232.552	43.35	-91.6392	43.35	-129.979	43.35	-129.207		188.293	-29.4981	205.951	-109.185	166.963	-50.6642	188.293	-70.6566	188.293	-61.3835
	43.4	-64.3485	43.4	-231.819	43.4	-93.5669	43.4	-129.817	43.4	-128.666		188.571	-29.4924	206.285	-109.161	167.214	-50.6294	188.571	-70.6411	188.571	-61.3542
	43.45	-63.6161	43.45	-229.294	43.45	-92.7633	43.45	-128.052	43.45	-128.714		188.849	-29.4867	206.618	-109.138	167.464	-50.5947	188.849	-70.6256	188.849	-61.3251
	43.5	-62.779	43.5	-228.355	43.5	-93.2973	43.5	-127.529	43.5	-128.789		189.127	-29.4811	206.952	-109.116	167.714	-50.5602	189.127	-70.6103	189.127	-61.2961
	43.55	-63.7643	43.55	-227.402	43.55	-93.3634	43.55	-129.229	43.55	-126.234		189.405	-29.4755	207.286	-109.093	167.964	-50.5257	189.405	-70.595	189.405	-61.2673
	43.6	-64.2831	43.6	-226.944	43.6	-91.7511	43.6	-130.009	43.6	-126.29		189.683	-29.47	207.62	-109.07	168.215	-50.4913	189.683	-70.5798	189.683	-61.2386
	43.65	-63.8253	43.65	-228.18	43.65	-91.0695	43.65	-127.696	43.65	-127.298		189.961	-29.4645	207.953	-109.048	168.465	-50.4571	189.961	-70.5647	189.961	-61.2101
	43.7	-64.6624	43.7	-228.119	43.7	-90.2761	43.7	-128.71	43.7	-124.468		190.239	-29.459	208.287	-109.026	168.715	-50.423	190.239	-70.5498	190.239	-61.1816
	43.75	-66.2013	43.75	-231.216	43.75	-91.3696	43.75	-130.19	43.75	-124.324		190.517	-29.4536	208.621	-109.004	168.966	-50.389	190.517	-70.5349	190.517	-61.1534
	43.8	-67.3	43.8	-232.216	43.8	-94.0196	43.8	-129.713	43.8	-125.061		190.795	-29.4482	208.954	-108.982	169.216	-50.355	190.795	-70.52	190.795	-61.1252
	43.85	-66.8902	43.85	-228.741	43.85	-93.7347	43.85	-131.036	43.85	-124.281		191.073	-29.4429	209.288	-108.96	169.466	-50.3212	191.073	-70.5053	191.073	-61.0972
	43.9	-67.8929	43.9	-232.155	43.9	-92.809	43.9	-129.953	43.9	-125.065		191.351	-29.4376	209.622	-108.939	169.716	-50.2876	191.351	-70.4907	191.351	-61.0693
	43.95	-66.8248	43.95	-232.903	43.95	-91.6544	43.95	-128.472	43.95	-125.192		191.63	-29.4323	209.956	-108.917	169.967	-50.254	191.63	-70.4762	191.63	-61.0415
	44	-65.6346	44	-229.263	44	-94.34	44	-128.414	44	-125.126		191.908	-29.4271	210.289	-108.896	170.217	-50.2205	191.908	-70.4617	191.908	-61.0139
	44.05	-65.9572	44.05	-224.693	44.05	-94.0653	44.05	-128.021	44.05	-124.93		192.186	-29.4219	210.623	-108.875	170.467	-50.1871	192.186	-70.4474	192.186	-60.9864
	44.1	-66.3757	44.1	-225.83	44.1	-93.5872	44.1	-127.454	44.1	-124.425		192.464	-29.4167	210.957	-108.854	170.717	-50.1539	192.464	-70.4331	192.464	-60.9591
	44.15	-64.3616	44.15	-231.087	44.15	-93.4296	44.15	-128.688	44.15	-126.565		192.742	-29.4116	211.29	-108.833	170.968	-50.1207	192.742	-70.4189	192.742	-60.9319
	44.2	-64.3093	44.2	-236.427	44.2	-92.3614	44.2	-127.651	44.2	-128.959		193.02	-29.4065	211.624	-108.813	171.218	-50.0877	193.02	-70.4048	193.02	-60.9048
	44.25	-64.6755	44.25	-239.99	44.25	-92.392	44.25	-125.911	44.25	-130.188		193.298	-29.4015	211.958	-108.792	171.468	-50.0547	193.298	-70.3908	193.298	-60.8778
	44.3	-64.1567	44.3	-243.065	44.3	-93.8365	44.3	-127.677	44.3	-130.166		193.576	-29.3965	212.291	-108.772	171.719	-50.0219	193.576	-70.3768	193.576	-60.851
	44.35	-62.6962	44.35	-243.149	44.35	-94.6859	44.35	-128.1	44.35	-129.329		193.854	-29.3915	212.625	-108.752	171.969	-49.9892	193.854	-70.363	193.854	-60.8242
	44.4	-63.2847	44.4	-239.578	44.4	-93.7602	44.4	-128.322	44.4	-127.729		194.132	-29.3866	212.959	-108.732	172.219	-49.9566	194.132	-70.3492	194.132	-60.7977
	44.45	-62.4477	44.45	-242.336	44.45	-92.57	44.45	-127.949	44.45	-126.709		194.41	-29.3817	213.293	-108.712	172.469	-49.9241	194.41	-70.3355	194.41	-60.7712
	44.5	-61.3621	44.5	-237.907	44.5	-90.7033	44.5	-128.169	44.5	-125.759		194.689	-29.3768	213.626	-108.692	172.72	-49.8917	194.689	-70.322	194.689	-60.7449
	44.55	-60.6253	44.55	-237.656	44.55	-91.4663	44.55	-128.98	44.55	-127.319		194.967	-29.372	213.96	-108.673	172.97	-49.8594	194.967	-70.3084	194.967	-60.7187
	44.6	-61.5888	44.6	-240.746	44.6	-92.5293	44.6	-126.325	44.6	-126.426		195.245	-29.3672	214.294	-108.653	173.22	-49.8272	195.245	-70.295	195.245	-60.6926
	44.65	-63.1539	44.65	-238.48	44.65	-91.7816	44.65	-124.858	44.65	-125.658		195.523	-29.3624	214.627	-108.634	173.471	-49.7951	195.523	-70.2817	195.523	-60.6666
	44.7	-62.8749	44.7	-238.716	44.7	-91.1916	44.7	-126.469	44.7	-126.739		195.801	-29.3577	214.961	-108.615	173.721	-49.7631	195.801	-70.2684	195.801	-60.6408
	44.75	-62.2166	44.75	-233.353	44.75	-92.4632	44.75	-127.936	44.75	-128.06		196.079	-29.353	215.295	-108.596	173.971	-49.7312	196.079	-70.2552	196.079	-60.6151
	44.8	-61.3229	44.8	-232.178	44.8	-91.6036	44.8	-129.059	44.8	-126.766		196.357	-29.3483	215.628	-108.577	174.221	-49.6994	196.357	-70.2421	196.357	-60.5895
	44.85	-61.6106	44.85	-231.11	44.85	-91.2882	44.85	-129.562	44.85	-126.753		196.635	-29.3437	215.962	-108.558	174.472	-49.6677	196.635	-70.2291	196.635	-60.5641
	44.9	-62.3736	44.9	-229.065	44.9	-90.8813	44.9	-129.835	44.9	-128.196		196.913	-29.3391	216.296	-108.539	174.722	-49.6362	196.913	-70.2161	196.913	-60.5387
	44.95	-61.2488	44.95	-231.266	44.95	-90.4694	44.95	-129.087	44.95	-128.466		197.191	-29.3346	216.63	-108.521	174.972	-49.6047	197.191	-70.2032	197.191	-60.5135
	45	-60.573	45	-231.735	45	-89.8946	45	-127.799	45	-127.555		197.469	-29.33	216.963	-108.503	175.222	-49.5733	197.469	-70.1905	197.469	-60.4884
	45.05	-60.8215	45.05	-232.132	45.05	-91.802	45.05	-126.838	45.05	-125.453		197.748	-29.3255	217.297	-108.485	175.473	-49.5421	197.748	-70.1778	197.748	-60.4634
	45.1	-61.9986	45.1	-232.681	45.1	-91.3442	45.1	-127.385	45.1	-125.179		198.026	-29.3211	217.631	-108.466	175.723	-49.5109	198.026	-70.1651	198.026	-60.4386
	45.15	-62.112	45.15	-230.957	45.15	-92.5649	45.15	-126.757	45.15	-122.973		198.304	-29.3166	217.964	-108.449	175.973	-49.4798	198.304	-70.1526	198.304	-60.4138
	45.2	-61.5714	45.2	-229.401	45.2	-91.5171	45.2	-125.972	45.2	-122.118		198.582	-29.3122	218.298	-108.431	176.224	-49.4489	198.582	-70.1401	198.582	-60.3892
	45.25	-62.1774	45.25	-226.707	45.25	-91.8681	45.25	-125.684	45.25	-123.936		198.86	-29.3079	218.632	-108.413	176.474	-49.418	198.86	-70.1277	198.86	-60.3647
	45.3	-63.0537	45.3	-227.425	45.3	-91.1051	45.3	-125.933	45.3	-125.009		199.138	-29.3035	218.966	-108.396	176.724	-49.3873	199.138	-70.1153	199.138	-60.3403
	45.35	-62.6613	45.35	-231.197	45.35	-91.4154	45.35	-126.798	45.35	-126.718		199.416	-29.2992	219.299	-108.378	176.974	-49.3566	199.416	-70.1031	199.416	-60.316
	45.4	-63.4242	45.4	-236.809	45.4	-91.6901	45.4	-126.064	45.4	-126.443		199.694	-29.295	219.633	-108.361	177.225	-49.326	199.694	-70.0909	199.694	-60.2919
	45.45	-63.1757	45.45	-236.771	45.45	-91.2781	45.45	-126.999	45.45	-125.942		199.972	-29.2907	219.967	-108.344	177.475	-49.2955	199.972	-70.0788	199.972	-60.2678
	45.5	-62.0248	45.5	-232.964	45.5	-91.3747	45.5	-127.568	45.5	-125.776		200.25	-29.2865	220.3	-108.327	177.725	-49.2652	200.25	-70.0667	200.25	-60.2439
	45.55	-62.0204	45.55	-233.25	45.55	-91.7867	45.55	-127.228	45.55	-127.036		200.528	-29.2823	220.634	-108.31	177.976	-49.2349	200.528	-70.0548	200.528	-60.2201
	45.6	-60.5338	45.6	-232.437	45.6	-91.1713	45.6	-126.395	45.6	-126.077		200.806	-29.2782	220.968	-108.293	178.226	-49.2047	200.806	-70.0429	200.806	-60.1964
	45.65	-60.5861	45.65	-230.679	45.65	-91.9393	45.65	-126.238	45.65	-124.808		201.085	-29.274	221.301	-108.277	178.476	-49.1747	201.085	-70.0311	201.085	-60.1728
	45.7	-61.9027	45.7	-233.871	45.7	-91.3493	45.7	-127.494	45.7	-125		201.363	-29.2699	221.635	-108.26	178.726	-49.1447	201.363	-70.0193	201.363	-60.1493
	45.75	-61.8766	45.75	-235.985	45.75	-89.3809	45.75	-128.065	45.75	-124.359		201.641	-29.2659	221.969	-108.244	178.977	-49.1148	201.641	-70.0077	201.641	-60.126
	45.8	-60.3725	45.8	-233.65	45.8	-91.6697	45.8	-127.258	45.8	-125.719		201.919	-29.2618	222.303	-108.227	179.227	-49.085	201.919	-69.9961	201.919	-60.1027
	45.85	-59.8973	45.85	-231.411	45.85	-93.8873	45.85	-126.356	45.85	-125.963		202.197	-29.2578	222.636	-108.211	179.477	-49.0553	202.197	-69.9845	202.197	-60.0796
	45.9	-60.0194	45.9	-234.581	45.9	-94.2078	45.9	-125.828	45.9	-122.432		202.475	-29.2538	222.97	-108.195	179.727	-49.0258	202.475	-69.9731	202.475	-60.0565
	45.95	-58.9643	45.95	-238.266	45.95	-92.9972	45.95	-123.982	45.95	-122.057		202.753	-29.2499	223.304	-108.179	179.978	-48.9963	202.753	-69.9617	202.753	-60.0336
	46	-60.2766	46	-236.526	46	-91.512	46	-123.718	46	-123.989		203.031	-29.246	223.637	-108.163	180.228	-48.9669	203.031	-69.9504	203.031	-60.0108
	46.05	-60.342	46.05	-235.371	46.05	-91.7409	46.05	-124.525	46.05	-124.991		203.309	-29.2421	223.971	-108.148	180.478	-48.9376	203.309	-69.9391	203.309	-59.9881
	46.1	-60.2897	46.1	-232.941	46.1	-93.0939	46.1	-125.942	46.1	-125.092		203.587	-29.2382	224.305	-108.132	180.729	-48.9084	203.587	-69.9279	203.587	-59.9655
	46.15	-61.6281	46.15	-231.522	46.15	-94.2383	46.15	-127.132	46.15	-126.038		203.865	-29.2344	224.638	-108.117	180.979	-48.8792	203.865	-69.9168	203.865	-59.943
	46.2	-62.4259	46.2	-228.851	46.2	-92.7226	46.2	-128.523	46.2	-124.193		204.143	-29.2306	224.972	-108.101	181.229	-48.8502	204.143	-69.9058	204.143	-59.9207
	46.25	-60.8608	46.25	-228.18	46.25	-90.2303	46.25	-127.361	46.25	-123.762		204.422	-29.2268	225.306	-108.086	181.479	-48.8213	204.422	-69.8948	204.422	-59.8984
	46.3	-59.1823	46.3	-230.629	46.3	-90.0523	46.3	-126.818	46.3	-123.151		204.7	-29.223	225.64	-108.071	181.73	-48.7925	204.7	-69.8839	204.7	-59.8762
	46.35	-59.1823	46.35	-230.515	46.35	-89.8539	46.35	-128.217	46.35	-121.857		204.978	-29.2193	225.973	-108.056	181.98	-48.7637	204.978	-69.873	204.978	-59.8542
	46.4	-60.5207	46.4	-229.332	46.4	-90.4185	46.4	-128.64	46.4	-122.066		205.256	-29.2156	226.307	-108.041	182.23	-48.7351	205.256	-69.8622	205.256	-59.8322
	46.45	-60.4117	46.45	-233.143	46.45	-92.1122	46.45	-126.668	46.45	-121.796		205.534	-29.2119	226.641	-108.026	182.481	-48.7065	205.534	-69.8515	205.534	-59.8104
	46.5	-59.1605	46.5	-233.826	46.5	-92.1224	46.5	-124.311	46.5	-122.724		205.812	-29.2083	226.974	-108.012	182.731	-48.6781	205.812	-69.8409	205.812	-59.7886
	46.55	-59.1954	46.55	-229.923	46.55	-92.7887	46.55	-125.639	46.55	-124.843		206.09	-29.2046	227.308	-107.997	182.981	-48.6497	206.09	-69.8303	206.09	-59.767
	46.6	-59.2433	46.6	-224.907	46.6	-92.3004	46.6	-125.911	46.6	-125.096		206.368	-29.201	227.642	-107.983	183.231	-48.6214	206.368	-69.8197	206.368	-59.7454
	46.65	-59.2608	46.65	-223.946	46.65	-90.2761	46.65	-124.878	46.65	-123.644		206.646	-29.1975	227.976	-107.968	183.482	-48.5933	206.646	-69.8093	206.646	-59.724
	46.7	-60.7649	46.7	-226.273	46.7	-89.7878	46.7	-125.192	46.7	-121.277		206.924	-29.1939	228.309	-107.954	183.732	-48.5652	206.924	-69.7989	206.924	-59.7027
	46.75	-60.2504	46.75	-226.49	46.75	-91.6595	46.75	-127.454	46.75	-120.44		207.202	-29.1904	228.643	-107.94	183.982	-48.5372	207.202	-69.7886	207.202	-59.6814
	46.8	-60.2199	46.8	-225.189	46.8	-93.8263	46.8	-127.838	46.8	-121.015		207.481	-29.1869	228.977	-107.926	184.232	-48.5093	207.481	-69.7783	207.481	-59.6603
	46.85	-60.3463	46.85	-225.971	46.85	-92.6158	46.85	-126.175	46.85	-121.434		207.759	-29.1834	229.31	-107.912	184.483	-48.4814	207.759	-69.7681	207.759	-59.6393
	46.9	-60.8172	46.9	-228.058	46.9	-92.2699	46.9	-125.907	46.9	-122.428		208.037	-29.18	229.644	-107.898	184.733	-48.4537	208.037	-69.7579	208.037	-59.6183
	46.95	-61.1441	46.95	-225.815	46.95	-91.3747	46.95	-125.813	46.95	-122.916		208.315	-29.1766	229.978	-107.884	184.983	-48.4261	208.315	-69.7479	208.315	-59.5975
	47	-60.5992	47	-221.794	47	-90.1591	47	-126.173	47	-123.008		208.593	-29.1732	230.311	-107.871	185.234	-48.3985	208.593	-69.7378	208.593	-59.5768
	47.05	-60.7997	47.05	-220.695	47.05	-90.1337	47.05	-125.748	47.05	-122.798		208.871	-29.1698	230.645	-107.857	185.484	-48.3711	208.871	-69.7279	208.871	-59.5562
	47.1	-60.9	47.1	-221.916	47.1	-90.2812	47.1	-124.76	47.1	-122.31		209.149	-29.1665	230.979	-107.844	185.734	-48.3437	209.149	-69.718	209.149	-59.5356
	47.15	-61.0657	47.15	-223.64	47.15	-90.8712	47.15	-125.342	47.15	-123.548		209.427	-29.1631	231.313	-107.831	185.984	-48.3164	209.427	-69.7081	209.427	-59.5152
	47.2	-60.7213	47.2	-219.101	47.2	-92.4174	47.2	-126.19	47.2	-124.22		209.705	-29.1598	231.646	-107.817	186.235	-48.2892	209.705	-69.6984	209.705	-59.4948
	47.25	-61.7763	47.25	-217.369	47.25	-91.9698	47.25	-126.984	47.25	-123.003		209.983	-29.1565	231.98	-107.804	186.485	-48.2621	209.983	-69.6886	209.983	-59.4746
	47.3	-62.4215	47.3	-220.634	47.3	-91.0238	47.3	-127.071	47.3	-123.858		210.261	-29.1533	232.314	-107.791	186.735	-48.2351	210.261	-69.679	210.261	-59.4545
	47.35	-62.439	47.35	-220.345	47.35	-92.7378	47.35	-125.231	47.35	-124.442		210.539	-29.1501	232.647	-107.778	186.986	-48.2082	210.539	-69.6694	210.539	-59.4344
	47.4	-63.6945	47.4	-217.422	47.4	-94.4214	47.4	-124.874	47.4	-122.171		210.818	-29.1469	232.981	-107.765	187.236	-48.1813	210.818	-69.6598	210.818	-59.4145
	47.45	-63.276	47.45	-221.531	47.45	-93.3889	47.45	-126.033	47.45	-120.505		211.096	-29.1437	233.315	-107.753	187.486	-48.1546	211.096	-69.6503	211.096	-59.3946
	47.5	-61.9376	47.5	-225.349	47.5	-91.9698	47.5	-128.326	47.5	-121.922		211.374	-29.1405	233.649	-107.74	187.736	-48.1279	211.374	-69.6409	211.374	-59.3749
	47.55	-60.7692	47.55	-224.22	47.55	-91.2069	47.55	-127.864	47.55	-123.587		211.652	-29.1374	233.982	-107.727	187.987	-48.1013	211.652	-69.6315	211.652	-59.3552
	47.6	-61.2662	47.6	-220.657	47.6	-90.5914	47.6	-125.933	47.6	-122.951		211.93	-29.1343	234.316	-107.715	188.237	-48.0748	211.93	-69.6222	211.93	-59.3356
	47.65	-61.0831	47.65	-219.299	47.65	-89.5945	47.65	-126.155	47.65	-122.986		212.208	-29.1312	234.65	-107.703	188.487	-48.0484	212.208	-69.613	212.208	-59.3161
	47.7	-61.118	47.7	-221.703	47.7	-88.974	47.7	-127.062	47.7	-121.717		212.486	-29.1281	234.983	-107.69	188.737	-48.0221	212.486	-69.6038	212.486	-59.2967
	47.75	-60.8128	47.75	-218.8	47.75	-88.15	47.75	-126.229	47.75	-122.493		212.764	-29.125	235.317	-107.678	188.988	-47.9958	212.764	-69.5946	212.764	-59.2774
	47.8	-60.6733	47.8	-215.141	47.8	-86.736	47.8	-126.7	47.8	-121.678		213.042	-29.122	235.651	-107.666	189.238	-47.9697	213.042	-69.5855	213.042	-59.2582
	47.85	-59.6619	47.85	-218.773	47.85	-86.2121	47.85	-126.277	47.85	-120.553		213.32	-29.119	235.984	-107.654	189.488	-47.9436	213.32	-69.5765	213.32	-59.2391
	47.9	-59.1867	47.9	-220.665	47.9	-86.0799	47.9	-125.222	47.9	-122.266		213.598	-29.116	236.318	-107.642	189.739	-47.9176	213.598	-69.5675	213.598	-59.2201
	47.95	-58.2319	47.95	-218.51	47.95	-86.5733	47.95	-126.877	47.95	-122.044		213.877	-29.1131	236.652	-107.63	189.989	-47.8917	213.877	-69.5586	213.877	-59.2012
	48	-56.7104	48	-221.458	48	-87.0361	48	-126.142	48	-118.766		214.155	-29.1101	236.986	-107.618	190.239	-47.8659	214.155	-69.5497	214.155	-59.1823
	48.05	-55.9126	48.05	-225.739	48.05	-87.1887	48.05	-125.857	48.05	-118.221		214.433	-29.1072	237.319	-107.607	190.489	-47.8402	214.433	-69.5409	214.433	-59.1636
	48.1	-55.5682	48.1	-222.29	48.1	-88.6383	48.1	-124.695	48.1	-118.6		214.711	-29.1043	237.653	-107.595	190.74	-47.8145	214.711	-69.5321	214.711	-59.1449
	48.15	-56.4444	48.15	-221.226	48.15	-88.1398	48.15	-123.681	48.15	-117.802		214.989	-29.1014	237.987	-107.584	190.99	-47.7889	214.989	-69.5234	214.989	-59.1264
	48.2	-57.4646	48.2	-218.17	48.2	-88.5976	48.2	-123.836	48.2	-118.713		215.267	-29.0986	238.32	-107.572	191.24	-47.7634	215.267	-69.5148	215.267	-59.1079
	48.25	-60.1807	48.25	-218.273	48.25	-89.3097	48.25	-123.788	48.25	-120.061		215.545	-29.0957	238.654	-107.561	191.491	-47.7381	215.545	-69.5062	215.545	-59.0895
	48.3	-60.4074	48.3	-222.244	48.3	-87.7228	48.3	-124.708	48.3	-120.924		215.823	-29.0929	238.988	-107.55	191.741	-47.7127	215.823	-69.4976	215.823	-59.0712
	48.35	-61.1441	48.35	-222.206	48.35	-89.0961	48.35	-124.331	48.35	-121.137		216.101	-29.0901	239.321	-107.538	191.991	-47.6875	216.101	-69.4891	216.101	-59.053
	48.4	-60.4466	48.4	-220.978	48.4	-90.8762	48.4	-124.712	48.4	-122.075		216.379	-29.0873	239.655	-107.527	192.241	-47.6623	216.379	-69.4807	216.379	-59.0348
	48.45	-60.1371	48.45	-218.487	48.45	-91.7002	48.45	-125.296	48.45	-121.059		216.657	-29.0846	239.989	-107.516	192.492	-47.6373	216.657	-69.4723	216.657	-59.0168
	48.5	-60.8477	48.5	-220.68	48.5	-93.7551	48.5	-125.34	48.5	-119.812		216.935	-29.0818	240.323	-107.505	192.742	-47.6123	216.935	-69.4639	216.935	-58.9988
	48.55	-59.7621	48.55	-223.469	48.55	-93.1498	48.55	-122.949	48.55	-121.19		217.214	-29.0791	240.656	-107.495	192.992	-47.5874	217.214	-69.4556	217.214	-58.9809
	48.6	-58.9817	48.6	-223.473	48.6	-91.2577	48.6	-124.281	48.6	-122.184		217.492	-29.0764	240.99	-107.484	193.242	-47.5625	217.492	-69.4474	217.492	-58.9632
	48.65	-56.3572	48.65	-221.935	48.65	-91.6494	48.65	-126.26	48.65	-120.191		217.77	-29.0737	241.324	-107.473	193.493	-47.5378	217.77	-69.4392	217.77	-58.9455
	48.7	-55.5682	48.7	-226.135	48.7	-90.4134	48.7	-125.349	48.7	-118.543		218.048	-29.0711	241.657	-107.463	193.743	-47.5131	218.048	-69.431	218.048	-58.9278
	48.75	-56.4793	48.75	-224.026	48.75	-90.1896	48.75	-123.986	48.75	-117.519		218.326	-29.0684	241.991	-107.452	193.993	-47.4885	218.326	-69.423	218.326	-58.9103
	48.8	-56.2831	48.8	-219.91	48.8	-89.798	48.8	-124.359	48.8	-118.447		218.604	-29.0658	242.325	-107.442	194.244	-47.464	218.604	-69.4149	218.604	-58.8929
	48.85	-56.8455	48.85	-219.963	48.85	-90.4032	48.85	-124.595	48.85	-118.295		218.882	-29.0632	242.659	-107.431	194.494	-47.4396	218.882	-69.4069	218.882	-58.8755
	48.9	-57.639	48.9	-219.757	48.9	-91.1865	48.9	-123.906	48.9	-116.547		219.16	-29.0606	242.992	-107.421	194.744	-47.4152	219.16	-69.399	219.16	-58.8582
	48.95	-57.5692	48.95	-213.146	48.95	-91.0644	48.95	-125.231	48.95	-118.417		219.438	-29.0581	243.326	-107.411	194.994	-47.3909	219.438	-69.3911	219.438	-58.841
	49	-58.1185	49	-208.26	49	-89.0249	49	-125.902	49	-118.439		219.716	-29.0555	243.66	-107.401	195.245	-47.3668	219.716	-69.3832	219.716	-58.8239
	49.05	-57.5997	49.05	-209.938	49.05	-88.1602	49.05	-125.532	49.05	-117.057		219.994	-29.053	243.993	-107.391	195.495	-47.3426	219.994	-69.3754	219.994	-58.8068
	49.1	-57.1769	49.1	-216.537	49.1	-89.6911	49.1	-127.189	49.1	-115.191		220.273	-29.0505	244.327	-107.381	195.745	-47.3186	220.273	-69.3676	220.273	-58.7899
	49.15	-57.8395	49.15	-220.646	49.15	-88.974	49.15	-126.916	49.15	-115.282		220.551	-29.048	244.661	-107.371	195.996	-47.2946	220.551	-69.3599	220.551	-58.773
	49.2	-58.5938	49.2	-215.515	49.2	-89.0554	49.2	-125.881	49.2	-114.485		220.829	-29.0455	244.994	-107.361	196.246	-47.2707	220.829	-69.3523	220.829	-58.7562
	49.25	-57.7305	49.25	-218.876	49.25	-88.7655	49.25	-125.227	49.25	-115.422		221.107	-29.043	245.328	-107.351	196.496	-47.2469	221.107	-69.3447	221.107	-58.7395
	49.3	-57.2902	49.3	-221.291	49.3	-87.1277	49.3	-124.52	49.3	-116.542		221.385	-29.0406	245.662	-107.341	196.746	-47.2232	221.385	-69.3371	221.385	-58.7229
	49.35	-59.2172	49.35	-216.843	49.35	-88.1195	49.35	-123.969	49.35	-119.067		221.663	-29.0382	245.996	-107.332	196.997	-47.1996	221.663	-69.3296	221.663	-58.7063
	49.4	-58.5458	49.4	-217.842	49.4	-89.1012	49.4	-122.859	49.4	-119.672		221.941	-29.0358	246.329	-107.322	197.247	-47.176	221.941	-69.3221	221.941	-58.6898
	49.45	-58.0226	49.45	-218.132	49.45	-88.4348	49.45	-122.5	49.45	-119.808		222.219	-29.0334	246.663	-107.313	197.497	-47.1525	222.219	-69.3147	222.219	-58.6734
	49.5	-59.1997	49.5	-216.049	49.5	-88.1653	49.5	-121.412	49.5	-120.143		222.497	-29.031	246.997	-107.303	197.748	-47.1291	222.497	-69.3073	222.497	-58.6571
	49.55	-59.6313	49.55	-216.072	49.55	-89.5589	49.55	-120.843	49.55	-120.745		222.775	-29.0287	247.33	-107.294	197.998	-47.1057	222.775	-69.2999	222.775	-58.6409
	49.6	-59.2564	49.6	-214.081	49.6	-88.8723	49.6	-120.156	49.6	-121.412		223.053	-29.0263	247.664	-107.285	198.248	-47.0825	223.053	-69.2926	223.053	-58.6247
	49.65	-58.6897	49.65	-215.229	49.65	-87.1175	49.65	-120.686	49.65	-120.51		223.331	-29.024	247.998	-107.275	198.498	-47.0592	223.331	-69.2854	223.331	-58.6086
	49.7	-59.2041	49.7	-215.401	49.7	-89.2893	49.7	-121.944	49.7	-118.753		223.61	-29.0217	248.331	-107.266	198.749	-47.0361	223.61	-69.2782	223.61	-58.5926
	49.75	-59.7229	49.75	-212.242	49.75	-92.6208	49.75	-122.188	49.75	-119.237		223.888	-29.0194	248.665	-107.257	198.999	-47.0131	223.888	-69.271	223.888	-58.5766
	49.8	-58.8335	49.8	-214.996	49.8	-91.8477	49.8	-121.059	49.8	-119.407		224.166	-29.0171	248.999	-107.248	199.249	-46.9901	224.166	-69.2639	224.166	-58.5608
	49.85	-57.482	49.85	-213.84	49.85	-90.7186	49.85	-120.734	49.85	-119.363		224.444	-29.0149	249.333	-107.239	199.499	-46.9672	224.444	-69.2568	224.444	-58.545
	49.9	-58.9207	49.9	-211.571	49.9	-92.1783	49.9	-121.556	49.9	-120.143		224.722	-29.0126	249.666	-107.23	199.75	-46.9444	224.722	-69.2498	224.722	-58.5293
	49.95	-59.6401	49.95	-214.87	49.95	-92.4479	49.95	-122.644	49.95	-120.531		225	-29.0104	250	-107.222	200	-46.9216	225	-69.2428	225	-58.5137
	50	-58.3583	50	-215.34	50	-90.6626	50	-124.137	50	-120.047
	50.05	-57.7436	50.05	-210.068	50.05	-90.2456	50.05	-122.068	50.05	-119.851
	50.1	-58.5807	50.1	-207.596	50.1	-90.9271	50.1	-120.536	50.1	-121.717
	50.15	-58.9643	50.15	-211.693	50.15	-93.7907	50.15	-120.442	50.15	-120.052
	50.2	-57.5562	50.2	-213.982	50.2	-94.4875	50.2	-118.748	50.2	-117.475
	50.25	-58.415	50.25	-212.46	50.25	-92.2088	50.25	-118.175	50.25	-118.164
	50.3	-58.6853	50.3	-210.915	50.3	-91.1	50.3	-118.631	50.3	-119.799
	50.35	-58.5371	50.35	-210.545	50.35	-89.6606	50.35	-117.456	50.35	-119.167
	50.4	-56.1523	50.4	-210.762	50.4	-87.4023	50.4	-118.665	50.4	-118.713
	50.45	-55.4722	50.45	-211.647	50.45	-87.8397	50.45	-120.154	50.45	-118.474
	50.5	-54.9927	50.5	-211.983	50.5	-90.3676	50.5	-122.397	50.5	-119.856
	50.55	-54.5567	50.55	-213.131	50.55	-89.3351	50.55	-122.648	50.55	-120.81
	50.6	-54.8532	50.6	-212.273	50.6	-89.8946	50.6	-121.294	50.6	-118.696
	50.65	-54.8662	50.65	-209.496	50.65	-90.0574	50.65	-122.511	50.65	-118.984
	50.7	-54.8227	50.7	-205.872	50.7	-87.677	50.7	-121.211	50.7	-117.815
	50.75	-53.9638	50.75	-199.898	50.75	-86.9039	50.75	-119.237	50.75	-116.669
	50.8	-54.3692	50.8	-202.919	50.8	-89.6454	50.8	-119.943	50.8	-116.638
	50.85	-54.2385	50.85	-207.333	50.85	-88.857	50.85	-121.185	50.85	-116.66
	50.9	-53.0919	50.9	-207.977	50.9	-88.6536	50.9	-121.155	50.9	-116.067
	50.95	-52.5469	50.95	-208.744	50.95	-90.1235	50.95	-120.455	50.95	-115.487
	51	-52.9349	51	-209	51	-92.3513	51	-120.37	51	-116.9
	51.05	-52.2592	51.05	-210.388	51.05	-92.7073	51.05	-121.231	51.05	-117.815
	51.1	-52.403	51.1	-210.091	51.1	-91.9647	51.1	-122.175	51.1	-119.577
	51.15	-52.002	51.15	-210.747	51.15	-92.1478	51.15	-121.473	51.15	-120.592
	51.2	-53.1485	51.2	-214.5	51.2	-92.0308	51.2	-120.318	51.2	-118.439
	51.25	-53.6368	51.25	-215	51.25	-92.1275	51.25	-121.992	51.25	-117.183
	51.3	-54.1992	51.3	-212.753	51.3	-90.7491	51.3	-122.188	51.3	-115.906
	51.35	-54.8444	51.35	-213.371	51.35	-93.0176	51.35	-121.789	51.35	-115.679
	51.4	-54.112	51.4	-214.989	51.4	-94.1315	51.4	-120.723	51.4	-116.865
	51.45	-54.827	51.45	-213.848	51.45	-93.104	51.45	-118.868	51.45	-117.846
	51.5	-56.0739	51.5	-211.449	51.5	-92.8141	51.5	-119.856	51.5	-116.878
	51.55	-56.6973	51.55	-209.431	51.55	-91.7918	51.55	-119.956	51.55	-116.882
	51.6	-55.9562	51.6	-208.45	51.6	-92.1885	51.6	-119.014	51.6	-117.31
	51.65	-54.8096	51.65	-203.77	51.65	-93.984	51.65	-116.845	51.65	-117.092
	51.7	-55.0057	51.7	-200.722	51.7	-94.5536	51.7	-116.372	51.7	-116.573
	51.75	-55.7338	51.75	-204.048	51.75	-91.4917	51.75	-118.899	51.75	-118.604
	51.8	-55.6902	51.8	-203.323	51.8	-92.0766	51.8	-120.884	51.8	-117.358
	51.85	-55.8384	51.85	-205.902	51.85	-92.9616	51.85	-121.728	51.85	-117.227
	51.9	-56.0913	51.9	-208.511	51.9	-94.8181	51.9	-120.462	51.9	-118.644
	51.95	-54.391	51.95	-206.261	51.95	-95.342	51.95	-120.948	51.95	-119.899
	52	-54.8183	52	-207.321	52	-96.8323	52	-121.094	52	-120.78
	52.05	-55.5202	52.05	-208.21	52.05	-94.2027	52.05	-120.629	52.05	-118.016
	52.1	-55.7077	52.1	-203.621	52.1	-92.0258	52.1	-121.639	52.1	-117.728
	52.15	-54.5087	52.15	-201.511	52.15	-90.21	52.15	-121.094	52.15	-117.689
	52.2	-56.0259	52.2	-202.393	52.2	-90.5507	52.2	-118.879	52.2	-117.397
	52.25	-56.2395	52.25	-199.039	52.25	-90.8305	52.25	-120.392	52.25	-117.902
	52.3	-54.0597	52.3	-199.944	52.3	-90.1388	52.3	-119.856	52.3	-118.705
	52.35	-53.6281	52.35	-201.698	52.35	-89.1012	52.35	-118.158	52.35	-119.202
	52.4	-54.9534	52.4	-200.302	52.4	-87.56	52.4	-117.698	52.4	-118.958
	52.45	-54.5	52.45	-203.144	52.45	-87.8347	52.45	-117.887	52.45	-115.705
	52.5	-54.1382	52.5	-208.183	52.5	-87.8245	52.5	-119.542	52.5	-112.741
	52.55	-53.6063	52.55	-208.858	52.55	-88.8875	52.55	-120.542	52.55	-114.31
	52.6	-54.0728	52.6	-200.6	52.6	-88.679	52.6	-119.795	52.6	-115.67
	52.65	-54.7572	52.65	-197.781	52.65	-88.4654	52.65	-118.443	52.65	-115.343
	52.7	-54.7485	52.7	-199.219	52.7	-88.9028	52.7	-118.29	52.7	-115.714
	52.75	-55.8297	52.75	-199.932	52.75	-89.1469	52.75	-119.175	52.75	-115.104
	52.8	-55.0624	52.8	-202.858	52.8	-89.3402	52.8	-118.639	52.8	-116.159
	52.85	-53.881	52.85	-205.036	52.85	-90.5253	52.85	-116.634	52.85	-116.943
	52.9	-53.0744	52.9	-206.696	52.9	-90.5812	52.9	-115.513	52.9	-117.549
	52.95	-52.8608	52.95	-204.361	52.95	-90.0624	52.95	-115.261	52.95	-118.495
	53	-52.9349	53	-203.667	53	-88.8519	53	-116.725	53	-119.633
	53.05	-54.5175	53.05	-204.594	53.05	-88.4552	53.05	-115.76	53.05	-119.986
	53.1	-55.8646	53.1	-202.461	53.1	-88.0127	53.1	-115.557	53.1	-118.692
	53.15	-55.263	53.15	-201.736	53.15	-90.1744	53.15	-116.95	53.15	-118.408
	53.2	-54.6962	53.2	-202.736	53.2	-91.3493	53.2	-118.556	53.2	-116.904
	53.25	-52.7039	53.25	-201.611	53.25	-90.8661	53.25	-118.772	53.25	-117.135
	53.3	-52.6603	53.3	-203.125	53.3	-90.6881	53.3	-117.811	53.3	-118.264
	53.35	-52.1676	53.35	-205.029	53.35	-89.5284	53.35	-117.863	53.35	-117.022
	53.4	-52.4248	53.4	-205.833	53.4	-88.2416	53.4	-116.965	53.4	-115.614
	53.45	-53.4145	53.45	-207.336	53.45	-86.675	53.45	-115.629	53.45	-115.679
	53.5	-54.1774	53.5	-205.727	53.5	-88.0636	53.5	-114.066	53.5	-118.247
	53.55	-54.3518	53.55	-204.372	53.55	-87.6363	53.55	-115.086	53.55	-118.722
	53.6	-53.3752	53.6	-207.619	53.6	-86.9751	53.6	-115.313	53.6	-118.112
	53.65	-53.4101	53.65	-208.206	53.65	-85.5967	53.65	-114.958	53.65	-118.208
	53.7	-53.1616	53.7	-202.538	53.7	-84.376	53.7	-114.41	53.7	-118.077
	53.75	-53.118	53.75	-201.519	53.75	-84.5795	53.75	-114.953	53.75	-117.445
	53.8	-53.4668	53.8	-200.981	53.8	-85.8307	53.8	-114.794	53.8	-116.599
	53.85	-52.6995	53.85	-199.997	53.85	-86.5071	53.85	-114.275	53.85	-118.19
	53.9	-52.9567	53.9	-199.944	53.9	-87.4786	53.9	-115.282	53.9	-118.953
	53.95	-54.3038	53.95	-202.187	53.95	-87.5498	53.95	-114.502	53.95	-119.302
	54	-54.5131	54	-200.516	54	-87.5498	54	-114.541	54	-118.033
	54.05	-55.2717	54.05	-200.34	54.05	-86.3139	54.05	-116.25	54.05	-119.162
	54.1	-54.4782	54.1	-200.63	54.1	-85.5509	54.1	-116.25	54.1	-120.122
	54.15	-52.2679	54.15	-201.061	54.15	-85.7137	54.15	-116.488	54.15	-118.382
	54.2	-54.5087	54.2	-201.271	54.2	-86.731	54.2	-115.949	54.2	-117.096
	54.25	-56.1523	54.25	-202.721	54.25	-87.0616	54.25	-115.128	54.25	-116.403
	54.3	-55.3981	54.3	-197.998	54.3	-86.3291	54.3	-114.419	54.3	-116.534
	54.35	-55.4461	54.35	-200.081	54.35	-85.4746	54.35	-114.936	54.35	-115.265
	54.4	-56.4837	54.4	-202.736	54.4	-85.8154	54.4	-113.39	54.4	-114.328
	54.45	-55.4635	54.45	-200.546	54.45	-86.029	54.45	-112.507	54.45	-113.608
	54.5	-55.8864	54.5	-198.28	54.5	-85.022	54.5	-113.896	54.5	-116.098
	54.55	-56.5098	54.55	-196.625	54.55	-85.2559	54.55	-113.307	54.55	-117.209
	54.6	-53.6107	54.6	-195.557	54.6	-87.4888	54.6	-113.089	54.6	-115.871
	54.65	-51.6183	54.65	-193.771	54.65	-89.9404	54.65	-113.31	54.65	-114.907
	54.7	-53.506	54.7	-194.427	54.7	-90.1998	54.7	-113.072	54.7	-114.877
	54.75	-51.8755	54.75	-192.673	54.75	-86.8225	54.75	-114.26	54.75	-116.163
	54.8	-51.5398	54.8	-187.721	54.8	-85.3526	54.8	-113.617	54.8	-115.945
	54.85	-51.6968	54.85	-190.163	54.85	-85.673	54.85	-112.331	54.85	-116.119
	54.9	-51.8755	54.9	-191.521	54.9	-88.4348	54.9	-111.917	54.9	-115.195
	54.95	-52.5731	54.95	-191.395	54.95	-86.7004	54.95	-113.669	54.95	-115.435
	55	-52.9567	55	-188.66	55	-85.3882	55	-114.873	55	-116.268
	55.05	-52.0455	55.05	-189.087	55.05	-86.3393	55.05	-115.093	55.05	-115.583
	55.1	-50.4935	55.1	-193.619	55.1	-85.6527	55.1	-116.93	55.1	-116.712
	55.15	-50.7071	55.15	-194.801	55.15	-84.8134	55.15	-117.464	55.15	-116.904
	55.2	-52.6472	55.2	-194.954	55.2	-84.8999	55.2	-115.736	55.2	-116.285
	55.25	-52.5905	55.25	-195.217	55.25	-83.313	55.25	-114.439	55.25	-117.231
	55.3	-53.0177	55.3	-192.711	55.3	-82.1228	55.3	-114.781	55.3	-117.052
	55.35	-52.233	55.35	-192.841	55.35	-82.0618	55.35	-116.198	55.35	-116.756
	55.4	-53.3273	55.4	-190.445	55.4	-81.2632	55.4	-117.484	55.4	-118.835
	55.45	-53.506	55.45	-192.181	55.45	-82.8552	55.45	-116.985	55.45	-119.45
	55.5	-54.3431	55.5	-192.619	55.5	-83.7351	55.5	-117.785	55.5	-120.98
	55.55	-53.8897	55.55	-187.954	55.55	-83.5571	55.55	-117.371	55.55	-120.636
	55.6	-53.3229	55.6	-185.913	55.6	-83.8114	55.6	-116.385	55.6	-120.248
	55.65	-53.2924	55.65	-184.521	55.65	-82.7789	55.65	-116.265	55.65	-119.219
	55.7	-53.0352	55.7	-185.692	55.7	-82.5704	55.7	-115.343	55.7	-117.737
	55.75	-53.1398	55.75	-190.247	55.75	-82.2398	55.75	-113.299	55.75	-118.426
	55.8	-53.7022	55.8	-190.216	55.8	-81.6752	55.8	-112.776	55.8	-119.751
	55.85	-52.1284	55.85	-189.087	55.85	-81.5938	55.85	-114.413	55.85	-118.648
	55.9	-49.5911	55.9	-188.171	55.9	-83.1553	55.9	-116.32	55.9	-118.077
	55.95	-49.6608	55.95	-187.881	55.95	-83.4401	55.95	-117.432	55.95	-119.485
	56	-50.9862	56	-186.409	56	-84.6049	56	-116.551	56	-120.462
	56.05	-50.4892	56.05	-183.899	56.05	-85.1288	56.05	-114.755	56.05	-118.853
	56.1	-49.9573	56.1	-182.388	56.1	-83.0332	56.1	-113.835	56.1	-119.511
	56.15	-49.809	56.15	-182.281	56.15	-81.7413	56.15	-114.493	56.15	-120.68
	56.2	-49.1638	56.2	-183.685	56.2	-82.9163	56.2	-114.811	56.2	-119.773
	56.25	-48.584	56.25	-182.51	56.25	-83.5368	56.25	-116.263	56.25	-122.184
	56.3	-49.4254	56.3	-181	56.3	-82.4788	56.3	-116.324	56.3	-123.731
	56.35	-49.966	56.35	-180.42	56.35	-82.4076	56.35	-114.615	56.35	-123.287
	56.4	-49.9704	56.4	-182.312	56.4	-80.5766	56.4	-114.001	56.4	-122.044
	56.45	-48.8543	56.45	-183.308	56.45	-80.2409	56.45	-114.423	56.45	-120.305
	56.5	-50.5633	56.5	-181.816	56.5	-81.5582	56.5	-113.421	56.5	-118.587
	56.55	-50.7551	56.55	-181.236	56.55	-84.788	56.55	-114.894	56.55	-118.949
	56.6	-50.7028	56.6	-181.374	56.6	-84.5744	56.6	-115.391	56.6	-120.95
	56.65	-51.3829	56.65	-180.744	56.65	-84.2183	56.65	-115.679	56.65	-120.706
	56.7	-52.5338	56.7	-180.305	56.7	-83.7453	56.7	-116.895	56.7	-117.218
	56.75	-52.1763	56.75	-176.018	56.75	-81.3497	56.75	-117.161	56.75	-115.479
	56.8	-52.5774	56.8	-175.194	56.8	-80.9428	56.8	-116.272	56.8	-116.974
	56.85	-52.5207	56.85	-177.067	56.85	-80.1748	56.85	-116.632	56.85	-116.765
	56.9	-51.2172	56.9	-182.93	56.9	-81.9499	56.9	-115.949	56.9	-117.61
	56.95	-49.2554	56.95	-186.718	56.95	-84.0098	56.95	-115.33	56.95	-118.5
	57	-49.19	57	-183.716	57	-85.2966	57	-114.511	57	-118.504
	57.05	-49.7872	57.05	-182.11	57.05	-85.5255	57.05	-112.776	57.05	-116.686
	57.1	-50.8815	57.1	-181.938	57.1	-85.612	57.1	-113.739	57.1	-116.573
	57.15	-52.0194	57.15	-182.503	57.15	-85.1034	57.15	-113.05	57.15	-117.379
	57.2	-51.8232	57.2	-184.372	57.2	-83.2113	57.2	-114.402	57.2	-117.828
	57.25	-50.9164	57.25	-185.421	57.25	-83.5825	57.25	-116.47	57.25	-118.918
	57.3	-50.9295	57.3	-183.51	57.3	-83.8725	57.3	-115.513	57.3	-118.181
	57.35	-50.4499	57.35	-182.899	57.35	-83.2163	57.35	-113.135	57.35	-118.094
	57.4	-49.3426	57.4	-182.228	57.4	-83.0841	57.4	-111.851	57.4	-119.149
	57.45	-49.2597	57.45	-180.332	57.45	-82.8857	57.45	-113.279	57.45	-119.158
	57.5	-50.1709	57.5	-181.396	57.5	-83.8826	57.5	-113.15	57.5	-117.724
	57.55	-50.8815	57.55	-182.388	57.55	-83.8572	57.55	-112.416	57.55	-115.095
	57.6	-49.7611	57.6	-182.671	57.6	-83.8318	57.6	-111.829	57.6	-114.707
	57.65	-50.0052	57.65	-181.522	57.65	-83.608	57.65	-109.811	57.65	-116.364
	57.7	-50.7377	57.7	-180.969	57.7	-84.2183	57.7	-108.202	57.7	-116.298
	57.75	-52.5338	57.75	-180.096	57.75	-82.2805	57.75	-109.412	57.75	-115.771
	57.8	-53.3709	57.8	-182.442	57.8	-83.3588	57.8	-111.625	57.8	-117.384
	57.85	-53.2924	57.85	-182.381	57.85	-82.2703	57.85	-112.058	57.85	-116.599
	57.9	-53.0439	57.9	-181.503	57.9	-82.3313	57.9	-111.08	57.9	-116.054
	57.95	-54.1382	57.95	-183.819	57.95	-82.3619	57.95	-108.64	57.95	-114.559
	58	-52.669	58	-182.96	58	-81.7871	58	-108.285	58	-112.496
	58.05	-50.8161	58.05	-183.25	58.05	-80.7546	58.05	-109.225	58.05	-112.034
	58.1	-49.7742	58.1	-185.242	58.1	-81.0445	58.1	-111.289	58.1	-113.015
	58.15	-49.5605	58.15	-186.512	58.15	-83.2519	58.15	-112.708	58.15	-116.442
	58.2	-48.1175	58.2	-188.148	58.2	-83.313	58.2	-112.082	58.2	-118.369
	58.25	-49.3077	58.25	-186.535	58.25	-81.0852	58.25	-112.457	58.25	-118.369
	58.3	-48.7627	58.3	-188.202	58.3	-80.129	58.3	-111.245	58.3	-118.173
	58.35	-48.4663	58.35	-190.01	58.35	-81.426	58.35	-111.025	58.35	-118.931
	58.4	-48.754	58.4	-188.004	58.4	-81.6396	58.4	-111.18	58.4	-119.149
	58.45	-50.075	58.45	-185.917	58.45	-80.4443	58.45	-111.417	58.45	-117.135
	58.5	-51.5791	58.5	-184.013	58.5	-83.1909	58.5	-110.4	58.5	-117.318
	58.55	-51.0167	58.55	-185.532	58.55	-83.3588	58.55	-109.403	58.55	-119.019
	58.6	-50.9382	58.6	-185.226	58.6	-81.9346	58.6	-108.721	58.6	-115.718
	58.65	-50.9251	58.65	-186.035	58.65	-83.669	58.65	-108.01	58.65	-114.097
	58.7	-50.2625	58.7	-187.164	58.7	-84.142	58.7	-108.42	58.7	-114.655
	58.75	-51.2695	58.75	-186.375	58.75	-83.6232	58.75	-109.29	58.75	-115.243
	58.8	-51.6401	58.8	-185.158	58.8	-85.5153	58.8	-111.991	58.8	-117.885
	58.85	-52.2722	58.85	-182.819	58.85	-86.085	58.85	-110.341	58.85	-118.5
	58.9	-51.9278	58.9	-180.946	58.9	-82.8857	58.9	-110.003	58.9	-118.731
	58.95	-50.8423	58.95	-181.152	58.95	-82.9925	58.95	-110.118	58.95	-118.238
	59	-50.2058	59	-179.413	59	-83.964	59	-109.789	59	-116.028
	59.05	-51.7317	59.05	-180.199	59.05	-82.4788	59.05	-109.92	59.05	-115.426
	59.1	-51.6445	59.1	-180.672	59.1	-83.9437	59.1	-109.602	59.1	-116.555
	59.15	-49.5823	59.15	-181.538	59.15	-84.1929	59.15	-108.73	59.15	-116.721
	59.2	-49.7655	59.2	-181.999	59.2	-83.6131	59.2	-108.403	59.2	-113.761
	59.25	-49.9704	59.25	-182.411	59.25	-84.4777	59.25	-107.389	59.25	-113.656
	59.3	-49.796	59.3	-179.283	59.3	-87.2192	59.3	-107.535	59.3	-114.611
	59.35	-48.8194	59.35	-179.256	59.35	-85.9527	59.35	-108.119	59.35	-116.939
	59.4	-49.7219	59.4	-179.481	59.4	-84.3811	59.4	-107.81	59.4	-116.346
	59.45	-51.0777	59.45	-178.57	59.45	-84.849	59.45	-108.749	59.45	-114.633
	59.5	-51.4308	59.5	-181.038	59.5	-86.6089	59.5	-110.862	59.5	-115.949
	59.55	-50.1709	59.55	-182.201	59.55	-88.0432	59.55	-109.961	59.55	-117.227
	59.6	-49.1028	59.6	-180.389	59.6	-86.8174	59.6	-110.177	59.6	-117.222
	59.65	-51.5878	59.65	-179.337	59.65	-85.0118	59.65	-110.314	59.65	-116.403
	59.7	-51.8101	59.7	-180.473	59.7	-85.8561	59.7	-109.262	59.7	-114.859
	59.75	-52.1327	59.75	-178.539	59.75	-87.087	59.75	-108.377	59.75	-115.566
	59.8	-52.5207	59.8	-179.878	59.8	-84.5032	59.8	-105.983	59.8	-114.968
	59.85	-51.4744	59.85	-183.09	59.85	-82.0211	59.85	-106.995	59.85	-113.155
	59.9	-50.8423	59.9	-184.898	59.9	-81.7311	59.9	-108.734	59.9	-113.726
	59.95	-50.1491	59.95	-185.154	59.95	-82.3924	59.95	-107.718	59.95	-112.823
	60	-51.396	60	-182.335	60	-81.8125	60	-107.33	60	-112.056
	60.05	-52.6864	60.05	-183.208	60.05	-83.3282	60.05	-106.984	60.05	-113.229
	60.1	-51.3654	60.1	-183.037	60.1	-84.9304	60.1	-107.247	60.1	-113.892
	60.15	-51.1649	60.15	-182.514	60.15	-85.0321	60.15	-107.428	60.15	-111.367
	60.2	-52.3202	60.2	-182.411	60.2	-82.901	60.2	-107.853	60.2	-111.005
	60.25	-53.3752	60.25	-181.229	60.25	-82.8603	60.25	-107.001	60.25	-111.459
	60.3	-53.227	60.3	-183.998	60.3	-81.5277	60.3	-106.28	60.3	-112.082
	60.35	-53.1703	60.35	-184.723	60.35	-80.9377	60.35	-106.82	60.35	-111.882
	60.4	-53.0308	60.4	-184.181	60.4	-81.5989	60.4	-108.459	60.4	-111.659
	60.45	-54.3474	60.45	-181.885	60.45	-81.4361	60.45	-108.401	60.45	-112.388
	60.5	-53.7807	60.5	-179.382	60.5	-81.9448	60.5	-106.018	60.5	-114.637
	60.55	-52.8041	60.55	-180.912	60.55	-81.6091	60.55	-105.515	60.55	-115.426
	60.6	-53.1834	60.6	-179.55	60.6	-81.1411	60.6	-106.437	60.6	-114.384
	60.65	-53.6455	60.65	-180.557	60.65	-80.1697	60.65	-107.156	60.65	-114.515
	60.7	-50.8161	60.7	-181.206	60.7	-81.3649	60.7	-108.913	60.7	-114.982
	60.75	-50.197	60.75	-179.874	60.75	-81.9905	60.75	-107.954	60.75	-112.427
	60.8	-50.9469	60.8	-179.146	60.8	-82.3313	60.8	-106.768	60.8	-112.566
	60.85	-52.1022	60.85	-177.212	60.85	-80.0578	60.85	-106.426	60.85	-113.756
	60.9	-52.3769	60.9	-177.635	60.9	-79.8798	60.9	-106.009	60.9	-115.387
	60.95	-52.9916	60.95	-183.125	60.95	-82.7331	60.95	-104.673	60.95	-113.49
	61	-52.4074	61	-184.471	61	-82.6314	61	-104.749	61	-114.123
	61.05	-51.2739	61.05	-182.911	61.05	-81.2276	61.05	-105.499	61.05	-114.088
	61.1	-51.9191	61.1	-179.825	61.1	-79.7119	61.1	-107.439	61.1	-113.194
	61.15	-51.6488	61.15	-179.825	61.15	-79.717	61.15	-108.616	61.15	-109.767
	61.2	-49.8744	61.2	-178.772	61.2	-79.5034	61.2	-107.714	61.2	-109.384
	61.25	-48.6494	61.25	-181.515	61.25	-80.7546	61.25	-105.791	61.25	-110.395
	61.3	-50.3235	61.3	-182.93	61.3	-81.782	61.3	-104.261	61.3	-110.02
	61.35	-51.2477	61.35	-182.61	61.35	-79.0914	61.35	-104.895	61.35	-109.85
	61.4	-50.2886	61.4	-181.618	61.4	-78.4454	61.4	-104.523	61.4	-110.147
	61.45	-49.7611	61.45	-179.409	61.45	-78.3183	61.45	-103.219	61.45	-109.68
	61.5	-48.3834	61.5	-176.971	61.5	-79.7831	61.5	-105.216	61.5	-110.469
	61.55	-48.0477	61.55	-176.369	61.55	-82.3212	61.55	-105.826	61.55	-110.373
	61.6	-49.7785	61.6	-176.964	61.6	-78.8116	61.6	-105.56	61.6	-111.158
	61.65	-50.7595	61.65	-177.921	61.65	-77.5299	61.65	-104.499	61.65	-112.505
	61.7	-50.6199	61.7	-178.017	61.7	-80.8716	61.7	-105.286	61.7	-113.085
	61.75	-50.7551	61.75	-179.501	61.75	-81.5837	61.75	-103.917	61.75	-113.63
	61.8	-49.8352	61.8	-184.143	61.8	-79.6153	61.8	-104.026	61.8	-113.756
	61.85	-50.4281	61.85	-187.26	61.85	-77.947	61.85	-103.498	61.85	-112.257
	61.9	-50.6112	61.9	-183.578	61.9	-77.0823	61.9	-103.01	61.9	-111.42
	61.95	-49.5082	61.95	-179.623	61.95	-76.5482	61.95	-104.42	61.95	-109.876
	62	-48.5317	62	-181.496	62	-78.1911	62	-104.632	62	-110.352
	62.05	-49.6216	62.05	-180.763	62.05	-80.7037	62.05	-105.403	62.05	-109.606
	62.1	-49.469	62.1	-182.03	62.1	-81.6091	62.1	-106.476	62.1	-111.341
	62.15	-49.421	62.15	-184.231	62.15	-82.1279	62.15	-105.735	62.15	-111.712
	62.2	-49.9834	62.2	-185.898	62.2	-82.0821	62.2	-105.399	62.2	-111.716
	62.25	-49.8265	62.25	-184.574	62.25	-80.8919	62.25	-105.262	62.25	-112.51
	62.3	-49.142	62.3	-182.434	62.3	-78.0894	62.3	-105.286	62.3	-110.914
	62.35	-49.8701	62.35	-180.828	62.35	-78.3234	62.35	-106.033	62.35	-111.55
	62.4	-49.9442	62.4	-178.673	62.4	-80.0883	62.4	-105.185	62.4	-112.523
	62.45	-50.2101	62.45	-179.417	62.45	-82.0719	62.45	-104.111	62.45	-111.812
	62.5	-49.9442	62.5	-182.716	62.5	-82.5602	62.5	-103.755	62.5	-111.795
	62.55	-50.0881	62.55	-183.529	62.55	-80.4749	62.55	-102.7	62.55	-111.141
	62.6	-48.8979	62.6	-181.847	62.6	-82.489	62.6	-103.402	62.6	-110.726
	62.65	-47.5682	62.65	-179.974	62.65	-82.9417	62.65	-105.408	62.65	-112.143
	62.7	-47.1671	62.7	-183.464	62.7	-82.9112	62.7	-106.027	62.7	-112.231
	62.75	-47.8428	62.75	-184.147	62.75	-83.9844	62.75	-104.523	62.75	-111.223
	62.8	-50.3496	62.8	-184.212	62.8	-85.0728	62.8	-103.315	62.8	-110.543
	62.85	-51.4744	62.85	-182.602	62.85	-83.0994	62.85	-102.389	62.85	-109.314
	62.9	-48.8368	62.9	-182.327	62.9	-82.4636	62.9	-103.158	62.9	-109.205
	62.95	-49.251	62.95	-184.334	62.95	-81.7515	62.95	-102.48	62.95	-108.669
	63	-49.4167	63	-181.343	63	-80.8665	63	-101.61	63	-108.795
	63.05	-49.8962	63.05	-180.874	63.05	-80.8461	63.05	-101.552	63.05	-110.556
	63.1	-48.8543	63.1	-181.358	63.1	-79.778	63.1	-101.188	63.1	-112.156
	63.15	-48.6363	63.15	-179.546	63.15	-79.6865	63.15	-102.727	63.15	-111.341
	63.2	-50.3584	63.2	-178.909	63.2	-76.6042	63.2	-100.699	63.2	-108.446
	63.25	-49.9529	63.25	-178.757	63.25	-77.0365	63.25	-100.041	63.25	-107.313
	63.3	-48.0783	63.3	-176.231	63.3	-79.9459	63.3	-100.682	63.3	-109.859
	63.35	-49.5518	63.35	-176.258	63.35	-79.2541	63.35	-102.083	63.35	-109.153
	63.4	-49.7044	63.4	-174.721	63.4	-78.1453	63.4	-100.255	63.4	-106.659
	63.45	-49.0766	63.45	-175.903	63.45	-77.8198	63.45	-100.281	63.45	-106.637
	63.5	-49.5998	63.5	-179.39	63.5	-78.0029	63.5	-101.545	63.5	-109.946
	63.55	-48.6581	63.55	-181.904	63.55	-78.654	63.55	-103.4	63.55	-109.689
	63.6	-49.6216	63.6	-181.923	63.6	-79.8289	63.6	-103.446	63.6	-109.946
	63.65	-50.1535	63.65	-178.871	63.65	-81.1615	63.65	-101.913	63.65	-110.33
	63.7	-49.1115	63.7	-177.864	63.7	-81.0445	63.7	-101.855	63.7	-109.17
	63.75	-48.4619	63.75	-179.508	63.75	-79.3711	63.75	-103.838	63.75	-107.784
	63.8	-48.1611	63.8	-179.108	63.8	-79.8391	63.8	-103.123	63.8	-108.494
	63.85	-48.3791	63.85	-179.344	63.85	-79.3813	63.85	-103.221	63.85	-110.792
	63.9	-48.4314	63.9	-177.353	63.9	-78.3386	63.9	-104.71	63.9	-112.2
	63.95	-48.9284	63.95	-173.313	63.95	-79.2643	63.95	-105.44	63.95	-111.677
	64	-48.0303	64	-172.218	64	-80.953	64	-104.806	64	-111.332
	64.05	-48.6494	64.05	-172.344	64.05	-82.7891	64.05	-106.016	64.05	-111.498
	64.1	-48.2832	64.1	-174.561	64.1	-82.4941	64.1	-105.268	64.1	-112.213
	64.15	-47.5377	64.15	-176.727	64.15	-81.309	64.15	-103.433	64.15	-111.659
	64.2	-46.3867	64.2	-179.985	64.2	-80.6376	64.2	-104.449	64.2	-111.965
	64.25	-44.5687	64.25	-179.989	64.25	-79.5542	64.25	-103.971	64.25	-111.193
	64.3	-45.445	64.3	-174.164	64.3	-80.5054	64.3	-106.232	64.3	-111.577
	64.35	-47.1017	64.35	-173.45	64.35	-80.9072	64.35	-106.894	64.35	-113.421
	64.4	-45.5627	64.4	-173.286	64.4	-80.7648	64.4	-104.937	64.4	-113.382
	64.45	-45.8984	64.45	-174.519	64.45	-82.489	64.45	-104.889	64.45	-112.828
	64.5	-44.4467	64.5	-174.293	64.5	-83.8318	64.5	-105.556	64.5	-110.674
	64.55	-45.0309	64.55	-175.655	64.55	-84.137	64.55	-103.577	64.55	-110.12
	64.6	-47.2412	64.6	-176.62	64.6	-84.2183	64.6	-102.522	64.6	-107.736
	64.65	-46.5567	64.65	-174.992	64.65	-84.9711	64.65	-102.319	64.65	-106.441
	64.7	-45.8069	64.7	-172.256	64.7	-82.4687	64.7	-102.67	64.7	-108.085
	64.75	-45.6151	64.75	-173.21	64.75	-82.6619	64.75	-104.281	64.75	-107.309
	64.8	-46.5219	64.8	-174.812	64.8	-81.7362	64.8	-103.673	64.8	-105.844
	64.85	-44.7606	64.85	-177.578	64.85	-81.8634	64.85	-103.555	64.85	-106.615
	64.9	-45.9072	64.9	-177.666	64.9	-81.9855	64.9	-101.628	64.9	-107.4
	64.95	-48.1219	64.95	-175.076	64.95	-79.9357	64.95	-100.619	64.95	-108.263
	65	-47.93	65	-170.906	65	-81.0089	65	-101.488	65	-107.901
	65.05	-46.2472	65.05	-172.894	65.05	-82.9773	65.05	-102.495	65.05	-108.625
	65.1	-45.2183	65.1	-171.677	65.1	-82.962	65.1	-102.177	65.1	-108.721
	65.15	-45.6892	65.15	-168.358	65.15	-82.5043	65.15	-101.29	65.15	-107.814
	65.2	-46.8619	65.2	-170.837	65.2	-80.0781	65.2	-101.183	65.2	-108.333
	65.25	-47.0712	65.25	-170.998	65.25	-81.1462	65.25	-101.94	65.25	-107.945
	65.3	-47.0058	65.3	-170.83	65.3	-80.8105	65.3	-102.587	65.3	-108.904
	65.35	-46.8663	65.35	-169.632	65.35	-80.2663	65.35	-100.56	65.35	-108.791
	65.4	-46.3954	65.4	-170.807	65.4	-81.5531	65.4	-99.8012	65.4	-105.538
	65.45	-46.2254	65.45	-171.597	65.45	-83.1146	65.45	-101.1	65.45	-104.082
	65.5	-46.6962	65.5	-168.739	65.5	-83.374	65.5	-102.5	65.5	-104.514
	65.55	-46.4042	65.55	-167.988	65.55	-82.5653	65.55	-102.402	65.55	-106.179
	65.6	-45.7938	65.6	-171.31	65.6	-82.7179	65.6	-101.427	65.6	-106.371
	65.65	-45.5148	65.65	-171.623	65.65	-83.1757	65.65	-101.316	65.65	-106.027
	65.7	-44.2069	65.7	-172.966	65.7	-82.7738	65.7	-101.772	65.7	-106.249
	65.75	-44.8565	65.75	-173.481	65.75	-82.2449	65.75	-102.827	65.75	-107.683
	65.8	-45.4537	65.8	-175.24	65.8	-81.3649	65.8	-101.889	65.8	-109.113
	65.85	-45.5148	65.85	-174.973	65.85	-80.2409	65.85	-100.895	65.85	-108.255
	65.9	-45.3186	65.9	-173.843	65.9	-80.0425	65.9	-101.772	65.9	-108.455
	65.95	-45.9028	65.95	-172.333	65.95	-80.6783	65.95	-100.815	65.95	-108.991
	66	-44.5993	66	-171.478	66	-82.3771	66	-99.3565	66	-106.685
	66.05	-45.724	66.05	-169.933	66.05	-84.4574	66.05	-102.073	66.05	-107.609
	66.1	-47.5638	66.1	-169.426	66.1	-85.0321	66.1	-104.095	66.1	-108.725
	66.15	-46.9491	66.15	-169.769	66.15	-84.8897	66.15	-105.458	66.15	-108.468
	66.2	-46.8619	66.2	-169.632	66.2	-83.964	66.2	-104.523	66.2	-107.352
	66.25	-46.9971	66.25	-168.823	66.25	-85.3271	66.25	-104.736	66.25	-106.559
	66.3	-46.0685	66.3	-171.02	66.3	-86.4563	66.3	-104.279	66.3	-106.759
	66.35	-46.0249	66.35	-171.108	66.35	-86.497	66.35	-105.037	66.35	-106.467
	66.4	-46.705	66.4	-173.515	66.4	-84.0556	66.4	-103.877	66.4	-107.387
	66.45	-46.1164	66.45	-172.188	66.45	-82.4636	66.45	-103.064	66.45	-106.118
	66.5	-46.2821	66.5	-170.654	66.5	-82.6111	66.5	-104.754	66.5	-105.778
	66.55	-47.0668	66.55	-166.222	66.55	-83.8521	66.55	-104.562	66.55	-106.855
	66.6	-46.8881	66.6	-164.833	66.6	-82.8451	66.6	-103.808	66.6	-107.801
	66.65	-46.1033	66.65	-166.386	66.65	-82.2296	66.65	-104.294	66.65	-108.115
	66.7	-46.1818	66.7	-170.029	66.7	-82.5093	66.7	-104.047	66.7	-108.725
	66.75	-46.4172	66.75	-171.524	66.75	-83.3333	66.75	-104.102	66.75	-108.664
	66.8	-46.4216	66.8	-169.861	66.8	-82.2347	66.8	-105.207	66.8	-109.95
	66.85	-45.1617	66.85	-170.647	66.85	-81.2632	66.85	-105.491	66.85	-108.39
	66.9	-43.5835	66.9	-169.579	66.9	-80.4036	66.9	-106.345	66.9	-107.361
	66.95	-45.2924	66.95	-169.186	66.95	-79.6051	66.95	-106.232	66.95	-109.118
	67	-45.6848	67	-168.076	67	-81.7871	67	-105.961	67	-108.159
	67.05	-46.0597	67.05	-165.295	67.05	-83.2265	67.05	-104.222	67.05	-105.177
	67.1	-45.7066	67.1	-164.635	67.1	-83.0129	67.1	-104.239	67.1	-105.447
	67.15	-44.9611	67.15	-165.421	67.15	-81.1208	67.15	-103.418	67.15	-105.482
	67.2	-46.2036	67.2	-168.365	67.2	-81.9753	67.2	-103.049	67.2	-103.882
	67.25	-46.0336	67.25	-169.743	67.25	-83.5266	67.25	-103.435	67.25	-104.68
	67.3	-45.1878	67.3	-167.686	67.3	-84.3557	67.3	-104.1	67.3	-106.227
	67.35	-46.1644	67.35	-167.278	67.35	-85.2966	67.35	-103.976	67.35	-105.46
	67.4	-46.7878	67.4	-165.878	67.4	-85.2102	67.4	-103.882	67.4	-105.918
	67.45	-44.778	67.45	-167.16	67.45	-84.7829	67.45	-104.058	67.45	-106.798
	67.5	-44.2069	67.5	-167.633	67.5	-84.3048	67.5	-103.921	67.5	-105.865
	67.55	-44.124	67.55	-165.977	67.55	-83.0536	67.55	-103.594	67.55	-106.877
	67.6	-44.4685	67.6	-166	67.6	-81.8532	67.6	-103.045	67.6	-107.125
	67.65	-44.3987	67.65	-163.841	67.65	-81.7108	67.65	-101.822	67.65	-106.306
	67.7	-45.0788	67.7	-164.627	67.7	-82.901	67.7	-103.01	67.7	-106.031
	67.75	-43.8799	67.75	-166.931	67.75	-83.1604	67.75	-102.962	67.75	-105.983
	67.8	-44.5033	67.8	-167.496	67.8	-82.3466	67.8	-103.271	67.8	-105.931
	67.85	-44.6908	67.85	-168.129	67.85	-81.6803	67.85	-103.178	67.85	-105.146
	67.9	-44.9611	67.9	-167.427	67.9	-81.6803	67.9	-102.748	67.9	-106.062
	67.95	-45.4494	67.95	-168.747	67.95	-80.7597	67.95	-102.535	67.95	-105.922
	68	-46.1208	68	-169.861	68	-81.5989	68	-101.493	68	-105.517
	68.05	-45.9333	68.05	-167.686	68.05	-81.9804	68.05	-102.208	68.05	-105.874
	68.1	-45.445	68.1	-166.473	68.1	-81.8431	68.1	-101.27	68.1	-103.707
	68.15	-45.99	68.15	-168.591	68.15	-82.3924	68.15	-102.147	68.15	-103.965
	68.2	-46.4913	68.2	-168.93	68.2	-83.5164	68.2	-102.16	68.2	-106.018
	68.25	-45.6063	68.25	-170.883	68.25	-82.5704	68.25	-101.063	68.25	-105.591
	68.3	-45.2052	68.3	-170.441	68.3	-82.3161	68.3	-101.759	68.3	-104.392
	68.35	-46.0685	68.35	-166.645	68.35	-80.5206	68.35	-101.78	68.35	-107.064
	68.4	-45.7197	68.4	-165.016	68.4	-81.4158	68.4	-100.22	68.4	-109.035
	68.45	-45.5758	68.45	-166.1	68.45	-83.964	68.45	-97.9658	68.45	-107.714
	68.5	-45.3099	68.5	-167.335	68.5	-82.8298	68.5	-98.9336	68.5	-109.384
	68.55	-46.439	68.55	-168.407	68.55	-82.4737	68.55	-98.8813	68.55	-106.532
	68.6	-47.9823	68.6	-167.404	68.6	-82.7586	68.6	-99.1865	68.6	-105.713
	68.65	-47.2935	68.65	-166.393	68.65	-80.8156	68.65	-101.44	68.65	-107.356
	68.7	-46.8227	68.7	-166.832	68.7	-80.1188	68.7	-98.5979	68.7	-105.896
	68.75	-45.5148	68.75	-168.884	68.75	-80.073	68.75	-98.9467	68.75	-103.241
	68.8	-46.5524	68.8	-169.144	68.8	-79.1473	68.8	-100.063	68.8	-105.543
	68.85	-47.6379	68.85	-169.147	68.85	-78.5166	68.85	-100.289	68.85	-106.384
	68.9	-48.1567	68.9	-171.638	68.9	-79.5542	68.9	-100.996	68.9	-105.504
	68.95	-47.3458	68.95	-172.012	68.95	-80.0527	68.95	-100.198	68.95	-105.844
	69	-46.5742	69	-171.12	69	-79.7831	69	-100.041	69	-106.798
	69.05	-45.9202	69.05	-171.104	69.05	-81.8329	69.05	-101.135	69.05	-107.361
	69.1	-46.4129	69.1	-172.455	69.1	-82.1991	69.1	-100.525	69.1	-105.29
	69.15	-45.2794	69.15	-173.63	69.15	-80.2816	69.15	-99.7968	69.15	-103.363
	69.2	-44.6167	69.2	-175.064	69.2	-81.5684	69.2	-100.106	69.2	-102.927
	69.25	-45.5802	69.25	-175.842	69.25	-82.4534	69.25	-99.956	69.25	-103.917
	69.3	-44.5993	69.3	-173.676	69.3	-83.2977	69.3	-100.412	69.3	-105.425
	69.35	-44.1459	69.35	-174.526	69.35	-83.5113	69.35	-101.541	69.35	-104.858
	69.4	-44.4815	69.4	-174.133	69.4	-83.8776	69.4	-102.421	69.4	-106.075
	69.45	-44.4597	69.45	-169.632	69.45	-85.5967	69.45	-101.617	69.45	-107.121
	69.5	-44.438	69.5	-165.169	69.5	-84.6252	69.5	-102.513	69.5	-105.77
	69.55	-44.002	69.55	-166.523	69.55	-83.8725	69.55	-102.192	69.55	-103.825
	69.6	-43.1126	69.6	-169.945	69.6	-84.1013	69.6	-101.676	69.6	-103.908
	69.65	-43.0865	69.65	-172.562	69.65	-84.3709	69.65	-100.606	69.65	-104.265
	69.7	-44.5339	69.7	-169.548	69.7	-84.4676	69.7	-100.233	69.7	-105.608
	69.75	-44.7998	69.75	-170.12	69.75	-83.0892	69.75	-101.643	69.75	-105.957
	69.8	-44.7126	69.8	-171.333	69.8	-80.8461	69.8	-100.965	69.8	-105.818
	69.85	-44.7431	69.85	-169.567	69.85	-78.9795	69.85	-100.695	69.85	-105.194
	69.9	-44.1284	69.9	-167.282	69.9	-79.8238	69.9	-101.916	69.9	-107.317
	69.95	-42.7028	69.95	-167.957	69.95	-78.7709	69.95	-100.462	69.95	-106.986
	70	-42.2363	70	-168.327	70	-78.2216	70	-100.006	70	-107.269
	70.05	-42.014	70.05	-168.697	70.05	-79.0609	70.05	-101.19	70.05	-106.201
	70.1	-42.4848	70.1	-170.929	70.1	-82.1431	70.1	-101.044	70.1	-105.704
	70.15	-44.0979	70.15	-170.567	70.15	-81.8939	70.15	-99.1298	70.15	-106.912
	70.2	-43.5137	70.2	-168.274	70.2	-80.2205	70.2	-99.4786	70.2	-107.923
	70.25	-42.851	70.25	-167.618	70.25	-80.3223	70.25	-99.2257	70.25	-107.749
	70.3	-43.5137	70.3	-171.074	70.3	-81.782	70.3	-98.3538	70.3	-105.19
	70.35	-43.13	70.35	-171.738	70.35	-81.7566	70.35	-99.738	70.35	-105.364
	70.4	-42.62	70.4	-172.295	70.4	-81.9905	70.4	-100.486	70.4	-105.961
	70.45	-42.6505	70.45	-172.142	70.45	-81.6142	70.45	-100.507	70.45	-106.236
	70.5	-43.4657	70.5	-168.358	70.5	-83.2011	70.5	-100.638	70.5	-105.447
	70.55	-43.8058	70.55	-167.107	70.55	-83.6894	70.55	-99.8448	70.55	-104.671
	70.6	-42.6636	70.6	-165.977	70.6	-82.7433	70.6	-99.8535	70.6	-102.147
	70.65	-42.3933	70.65	-167.076	70.65	-80.3324	70.65	-100.612	70.65	-101.946
	70.7	-43.1824	70.7	-164.711	70.7	-81.6396	70.7	-99.3129	70.7	-103.101
	70.75	-42.9382	70.75	-165.459	70.75	-83.9081	70.75	-98.2034	70.75	-102.339
	70.8	-41.8701	70.8	-166.45	70.8	-83.0688	70.8	-98.8769	70.8	-103.585
	70.85	-41.3382	70.85	-164.608	70.85	-82.667	70.85	-98.2644	70.85	-104.396
	70.9	-41.7786	70.9	-164.551	70.9	-81.2683	70.9	-98.4017	70.9	-102.561
	70.95	-41.9704	70.95	-163.284	70.95	-79.3406	70.95	-99.0579	70.95	-100.943
	71	-41.7001	71	-163.742	71	-79.8645	71	-98.4105	71	-102.103
	71.05	-41.1159	71.05	-165.318	71.05	-79.8747	71.05	-97.0873	71.05	-102.247
	71.1	-41.7611	71.1	-168.694	71.1	-79.1321	71.1	-97.1549	71.1	-102.831
	71.15	-40.6014	71.15	-172.405	71.15	-79.656	71.15	-96.9478	71.15	-104.736
	71.2	-41.5039	71.2	-171.509	71.2	-81.0598	71.2	-99.0208	71.2	-104.684
	71.25	-42.1797	71.25	-172.901	71.25	-83.3333	71.25	-98.8333	71.25	-103.612
	71.3	-41.2118	71.3	-173.363	71.3	-83.5978	71.3	-99.0906	71.3	-102.966
	71.35	-40.7017	71.35	-170.032	71.35	-82.5043	71.35	-101.813	71.35	-103.816
	71.4	-39.7513	71.4	-167.16	71.4	-82.2957	71.4	-101.637	71.4	-101.885
	71.45	-39.6205	71.45	-165.665	71.45	-80.9987	71.45	-98.2143	71.45	-100.259
	71.5	-42.9775	71.5	-167.618	71.5	-79.7475	71.5	-97.1331	71.5	-101.14
	71.55	-43.614	71.55	-168.442	71.55	-79.3711	71.55	-97.5625	71.55	-102.548
	71.6	-41.5388	71.6	-164.65	71.6	-79.5237	71.6	-98.4105	71.6	-103.803
	71.65	-41.6303	71.65	-165.398	71.65	-81.0598	71.65	-98.89	71.65	-104.366
	71.7	-42.293	71.7	-165.337	71.7	-79.7017	71.7	-98.1358	71.7	-105.652
	71.75	-43.396	71.75	-167.099	71.75	-79.3203	71.75	-97.4121	71.75	-103.943
	71.8	-42.9993	71.8	-168.175	71.8	-79.656	71.8	-98.6067	71.8	-101.689
	71.85	-41.3731	71.85	-166.557	71.85	-78.8015	71.85	-100.207	71.85	-101.898
	71.9	-40.0957	71.9	-167.183	71.9	-77.6825	71.9	-100.215	71.9	-103.616
	71.95	-40.5491	71.95	-168.228	71.95	-76.0345	71.95	-98.0399	71.95	-104.017
	72	-41.6085	72	-169.472	72	-77.0111	72	-96.6622	72	-103.899
	72.05	-41.5649	72.05	-166.412	72.05	-77.5858	72.05	-97.6497	72.05	-102.74
	72.1	-41.3862	72.1	-165.1	72.1	-77.5503	72.1	-99.8099	72.1	-104.226
	72.15	-41.6696	72.15	-165.749	72.15	-78.6946	72.15	-99.0186	72.15	-104.069
	72.2	-41.7742	72.2	-165.916	72.2	-77.3315	72.2	-97.4775	72.2	-103.162
	72.25	-40.5491	72.25	-166.58	72.25	-78.5878	72.25	-96.1347	72.25	-102.984
	72.3	-40.0652	72.3	-166.885	72.3	-79.6458	72.3	-96.3527	72.3	-102.269
	72.35	-41.0069	72.35	-163.502	72.35	-79.3406	72.35	-97.7173	72.35	-102.081
	72.4	-42.7159	72.4	-162.88	72.4	-80.0171	72.4	-98.55	72.4	-103.115
	72.45	-42.96	72.45	-163.959	72.45	-77.5146	72.45	-99.3282	72.45	-102.883
	72.5	-42.5023	72.5	-166.092	72.5	-76.4313	72.5	-99.3739	72.5	-103.302
	72.55	-41.9312	72.55	-165.844	72.55	-75.3682	72.55	-99.0971	72.55	-104.736
	72.6	-41.9617	72.6	-165.215	72.6	-76.3143	72.6	-98.2971	72.6	-104.558
	72.65	-41.6478	72.65	-165.527	72.65	-77.1535	72.65	-98.89	72.65	-104.959
	72.7	-40.5884	72.7	-164.368	72.7	-77.3264	72.7	-97.6083	72.7	-103.298
	72.75	-41.6521	72.75	-166.34	72.75	-76.7517	72.75	-95.7794	72.75	-102.748
	72.8	-42.2189	72.8	-167.168	72.8	-78.4963	72.8	-95.9821	72.8	-104.348
	72.85	-43.0298	72.85	-165.623	72.85	-79.5542	72.85	-98.1685	72.85	-104.248
	72.9	-42.572	72.9	-165.215	72.9	-81.0191	72.9	-99.2737	72.9	-102.657
	72.95	-41.5344	72.95	-164.513	72.95	-80.8258	72.95	-99.6704	72.95	-104.492
	73	-41.9878	73	-164.352	73	-79.7679	73	-99.3609	73	-106.873
	73.05	-42.6723	73.05	-163.441	73.05	-78.8829	73.05	-99.2366	73.05	-104.776
	73.1	-42.3933	73.1	-164.803	73.1	-79.1473	73.1	-98.6633	73.1	-104.039
	73.15	-42.5328	73.15	-166.527	73.15	-78.3539	73.15	-98.4911	73.15	-105.046
	73.2	-41.2554	73.2	-164.009	73.2	-77.1433	73.2	-99.4655	73.2	-105.142
	73.25	-40.7933	73.25	-163.761	73.25	-77.2756	73.25	-98.672	73.25	-104.693
	73.3	-40.3747	73.3	-164.062	73.3	-76.1312	73.3	-98.5064	73.3	-103.607
	73.35	-41.5475	73.35	-165.344	73.35	-74.9512	73.35	-97.3663	73.35	-105.229
	73.4	-42.0096	73.4	-162.094	73.4	-75.3428	73.4	-96.4007	73.4	-105.007
	73.45	-41.7219	73.45	-161.262	73.45	-75.7141	73.45	-97.641	73.45	-103.197
	73.5	-41.4995	73.5	-164.673	73.5	-74.9715	73.5	-100.987	73.5	-102.186
	73.55	-40.9851	73.55	-165.806	73.55	-75.5615	73.55	-99.7947	73.55	-102.596
	73.6	-40.3312	73.6	-161.346	73.6	-76.6245	73.6	-97.6257	73.6	-103.694
	73.65	-39.6554	73.65	-158.482	73.65	-78.4454	73.65	-98.6023	73.65	-103.882
	73.7	-41.2205	73.7	-163.033	73.7	-77.83	73.7	-98.6415	73.7	-101.214
	73.75	-41.7698	73.75	-166.405	73.75	-78.064	73.75	-98.1205	73.75	-101.506
	73.8	-41.6783	73.8	-165.192	73.8	-77.4027	73.8	-99.7881	73.8	-102.687
	73.85	-40.6625	73.85	-165.112	73.85	-74.4273	73.85	-100.268	73.85	-102.591
	73.9	-40.5143	73.9	-165.337	73.9	-73.9085	73.9	-100.063	73.9	-103.843
	73.95	-41.7088	73.95	-163.559	73.95	-73.7966	73.95	-99.2671	73.95	-103.019
	74	-42.0881	74	-162.529	74	-74.8901	74	-98.441	74	-101.824
	74.05	-42.4761	74.05	-161.781	74.05	-76.0905	74.05	-97.5363	74.05	-101.863
	74.1	-41.4908	74.1	-163.254	74.1	-75.3835	74.1	-97.4252	74.1	-103.232
	74.15	-41.0287	74.15	-160.557	74.15	-76.1312	74.15	-96.8998	74.15	-105.774
	74.2	-40.645	74.2	-158.249	74.2	-77.5808	74.2	-97.0677	74.2	-105.617
	74.25	-41.8919	74.25	-156.376	74.25	-77.3417	74.25	-98.5739	74.25	-103.956
	74.3	-41.5257	74.3	-157.928	74.3	-76.4058	74.3	-98.3189	74.3	-103.01
	74.35	-41.0723	74.35	-160.252	74.35	-76.5228	74.35	-98.0028	74.35	-103.306
	74.4	-41.1682	74.4	-161.575	74.4	-75.7955	74.4	-98.8421	74.4	-102.892
	74.45	-40.7628	74.45	-160.225	74.45	-76.9857	74.45	-99.1015	74.45	-103.241
	74.5	-40.9938	74.5	-159.294	74.5	-77.9317	74.5	-99.8273	74.5	-104.174
	74.55	-42.4194	74.55	-160.744	74.55	-77.3671	74.55	-100.632	74.55	-102.343
	74.6	-42.6418	74.6	-159.286	74.6	-78.6184	74.6	-101.436	74.6	-102.949
	74.65	-42.1927	74.65	-160.133	74.65	-78.0996	74.65	-99.69	74.65	-103.463
	74.7	-41.687	74.7	-160.278	74.7	-77.4027	74.7	-99.2257	74.7	-103.812
	74.75	-41.5475	74.75	-161.449	74.75	-77.3468	74.75	-99.1734	74.75	-102.426
	74.8	-41.4124	74.8	-160.713	74.8	-76.3702	74.8	-98.6851	74.8	-101.07
	74.85	-41.6347	74.85	-162.621	74.85	-77.062	74.85	-99.1233	74.85	-102.304
	74.9	-41.469	74.9	-161.339	74.9	-78.893	74.9	-99.5832	74.9	-101.863
	74.95	-41.1115	74.95	-161.659	74.95	-78.6184	74.95	-99.9974	74.95	-102.347
	75	-40.087	75	-163.49	75	-78.069	75	-100.128	75	-101.401
	75.05	-40.4532	75.05	-163.578	75.05	-79.9255	75.05	-100.037	75.05	-101.022
	75.1	-41.2118	75.1	-164.894	75.1	-82.016	75.1	-98.7636	75.1	-101.794
	75.15	-41.7263	75.15	-163.162	75.15	-80.9631	75.15	-99.302	75.15	-103.167
	75.2	-42.0096	75.2	-159.859	75.2	-78.7811	75.2	-100.242	75.2	-103.476
	75.25	-41.2162	75.25	-161.549	75.25	-77.4587	75.25	-100.052	75.25	-102.36
	75.3	-40.8456	75.3	-159.66	75.3	-77.6164	75.3	-99.3827	75.3	-103.189
	75.35	-40.8935	75.35	-157.043	75.35	-78.5014	75.35	-97.6257	75.35	-104.348
	75.4	-40.8238	75.4	-159.187	75.4	-76.9857	75.4	-97.2159	75.4	-103.777
	75.45	-40.9197	75.45	-163.883	75.45	-76.7924	75.45	-97.6671	75.45	-104.117
	75.5	-42.1186	75.5	-166.069	75.5	-76.3245	75.5	-99.5527	75.5	-105.129
	75.55	-43.0865	75.55	-162.96	75.55	-76.7466	75.55	-99.5178	75.55	-105.944
	75.6	-43.0211	75.6	-161.598	75.6	-77.7944	75.6	-100.307	75.6	-106.175
	75.65	-42.4979	75.65	-157.467	75.65	-76.6551	75.65	-98.5325	75.65	-104.418
	75.7	-42.633	75.7	-157.951	75.7	-76.06	75.7	-98.5979	75.7	-103.69
	75.75	-42.8728	75.75	-156.525	75.75	-75.0834	75.75	-97.181	75.75	-103.659
	75.8	-42.3104	75.8	-154.961	75.8	-74.5544	75.8	-97.4165	75.8	-101.371
	75.85	-41.3295	75.85	-155.273	75.85	-73.0947	75.85	-97.835	75.85	-100.412
	75.9	-40.9764	75.9	-155.426	75.9	-72.4792	75.9	-96.2829	75.9	-102.238
	75.95	-40.9895	75.95	-157.993	75.95	-72.8912	75.95	-96.0541	75.95	-103.189
	76	-41.3862	76	-158.241	76	-73.3744	76	-96.4181	76	-104.527
	76.05	-40.8935	76.05	-158.096	76.05	-74.1374	76.05	-96.562	76.05	-105.578
	76.1	-41.1115	76.1	-158.867	76.1	-74.0611	76.1	-96.3527	76.1	-103.886
	76.15	-41.6827	76.15	-158.279	76.15	-72.6217	76.15	-97.4361	76.15	-102.7
	76.2	-40.7497	76.2	-158.806	76.2	-71.7621	76.2	-97.9047	76.2	-102.482
	76.25	-40.2396	76.25	-160.141	76.25	-72.3216	76.25	-97.4797	76.25	-100.73
	76.3	-40.3704	76.3	-158.592	76.3	-74.1119	76.3	-97.2072	76.3	-101.802
	76.35	-40.9633	76.35	-154.331	76.35	-75.587	76.35	-97.6693	76.35	-100.747
	76.4	-42.899	76.4	-155.701	76.4	-75.6988	76.4	-98.4889	76.4	-100.089
	76.45	-42.96	76.45	-159.981	76.45	-75.475	76.45	-99.7903	76.45	-100.285
	76.5	-41.8701	76.5	-160.599	76.5	-75.2716	76.5	-101.009	76.5	-101.257
	76.55	-41.7742	76.55	-159.702	76.55	-75.0224	76.55	-99.4633	76.55	-102.679
	76.6	-41.9442	76.6	-156.799	76.6	-75.0936	76.6	-98.6938	76.6	-103.973
	76.65	-41.6739	76.65	-156.677	76.65	-75.5513	76.65	-97.3598	76.65	-105.168
	76.7	-40.6363	76.7	-162.155	76.7	-73.7152	76.7	-96.1783	76.7	-104.44
	76.75	-39.6467	76.75	-158.84	76.75	-73.2574	76.75	-98.9096	76.75	-102.129
	76.8	-40.1655	76.8	-156.769	76.8	-74.6511	76.8	-100.425	76.8	-101.541
	76.85	-39.4243	76.85	-157.471	76.85	-76.9094	76.85	-101.608	76.85	-102.888
	76.9	-39.8865	76.9	-156.769	76.9	-77.8808	76.9	-100.303	76.9	-103.664
	76.95	-39.3546	76.95	-153.709	76.95	-78.2013	76.95	-97.4928	76.95	-103.747
	77	-39.141	77	-153.923	77	-78.9083	77	-98.3669	77	-103.585
	77.05	-39.7382	77.05	-155.773	77.05	-76.8789	77.05	-99.8426	77.05	-105.255
	77.1	-40.026	77.1	-156.792	77.1	-74.2747	77.1	-99.7619	77.1	-105.787
	77.15	-40.305	77.15	-155.205	77.15	-73.6338	77.15	-99.411	77.15	-104.544
	77.2	-39.9737	77.2	-156.708	77.2	-72.9624	77.2	-97.7129	77.2	-104.928
	77.25	-39.2674	77.25	-156.25	77.25	-72.7285	77.25	-98.0421	77.25	-104.601
	77.3	-39.8647	77.3	-156.647	77.3	-74.0407	77.3	-97.7652	77.3	-105.111
	77.35	-39.3895	77.35	-155.689	77.35	-73.7966	77.35	-98.0399	77.35	-105.578
	77.4	-39.2194	77.4	-154.152	77.4	-73.7966	77.4	-99.884	77.4	-106.698
	77.45	-40.5448	77.45	-154.789	77.45	-74.1374	77.45	-99.9407	77.45	-105.002
	77.5	-41.2162	77.5	-156.204	77.5	-73.3236	77.5	-98.5238	77.5	-103.843
	77.55	-40.584	77.55	-155.987	77.55	-75.2614	77.55	-97.2377	77.55	-101.362
	77.6	-41.3121	77.6	-159.058	77.6	-75.0834	77.6	-97.7173	77.6	-101.549
	77.65	-41.6783	77.65	-159.252	77.65	-75.414	77.65	-98.8573	77.65	-101.698
	77.7	-42.6025	77.7	-157.326	77.7	-75.765	77.7	-99.0644	77.7	-100.381
	77.75	-41.408	77.75	-160.595	77.75	-74.1628	77.75	-98.72	77.75	-101.096
	77.8	-39.3372	77.8	-159.729	77.8	-76.3041	77.8	-99.1037	77.8	-99.5047
	77.85	-39.9998	77.85	-159.775	77.85	-76.8382	77.85	-97.8568	77.85	-98.1881
	77.9	-39.9257	77.9	-160.789	77.9	-76.7771	77.9	-96.9761	77.9	-98.0835
	77.95	-41.4472	77.95	-159.023	77.95	-77.7283	77.95	-98.8508	77.95	-99.5701
	78	-41.8047	78	-159.859	78	-76.0142	78	-98.2099	78	-102.5
	78.05	-40.5099	78.05	-160.248	78.05	-74.2035	78.05	-97.6868	78.05	-103.359
	78.1	-39.7295	78.1	-161.255	78.1	-73.7101	78.1	-97.4993	78.1	-103.263
	78.15	-41.3339	78.15	-159.737	78.15	-73.8373	78.15	-98.6764	78.15	-101.985
	78.2	-41.6172	78.2	-156.906	78.2	-74.4425	78.2	-97.3685	78.2	-98.6067
	78.25	-41.4254	78.25	-157.829	78.25	-74.2035	78.25	-98.3298	78.25	-99.0819
	78.3	-41.3426	78.3	-158.195	78.3	-74.7223	78.3	-97.8263	78.3	-100.137
	78.35	-40.9546	78.35	-157.356	78.35	-76.5584	78.35	-99.4328	78.35	-98.6285
	78.4	-39.9432	78.4	-155.35	78.4	-76.8687	78.4	-100.59	78.4	-97.4862
	78.45	-40.1655	78.45	-155.067	78.45	-75.8667	78.45	-99.9821	78.45	-99.1124
	78.5	-40.4663	78.5	-154.266	78.5	-76.7822	78.5	-99.8448	78.5	-99.6573
	78.55	-41.0767	78.55	-155.106	78.55	-75.3123	78.55	-98.4955	78.55	-99.2344
	78.6	-41.3339	78.6	-157.005	78.6	-73.4202	78.6	-97.4426	78.6	-99.2432
	78.65	-39.9519	78.65	-161.327	78.65	-73.7915	78.65	-96.599	78.65	-99.823
	78.7	-40.2178	78.7	-159.019	78.7	-73.1506	78.7	-95.8731	78.7	-99.7881
	78.75	-41.2118	78.75	-155.903	78.75	-73.0184	78.75	-97.4775	78.75	-99.7663
	78.8	-40.1829	78.8	-154.022	78.8	-75.4649	78.8	-99.544	78.8	-101.501
	78.85	-40.1437	78.85	-154.575	78.85	-73.1201	78.85	-99.5832	78.85	-101.898
	78.9	-38.8009	78.9	-155.388	78.9	-73.5423	78.9	-101.536	78.9	-103.372
	78.95	-38.3344	78.95	-158.329	78.95	-73.6847	78.95	-102.452	78.95	-102.91
	79	-39.093	79	-157.471	79	-73.7864	79	-100.909	79	-100.839
	79.05	-39.8952	79.05	-153.79	79.05	-74.529	79.05	-100.259	79.05	-100.329
	79.1	-39.9867	79.1	-155.563	79.1	-75.6073	79.1	-101.955	79.1	-100.935
	79.15	-39.6816	79.15	-159.122	79.15	-75.5412	79.15	-102.561	79.15	-102.182
	79.2	-40.7061	79.2	-157.387	79.2	-73.7559	79.2	-103.08	79.2	-103.189
	79.25	-40.3181	79.25	-154.377	79.25	-73.8983	79.25	-104.473	79.25	-100.9
	79.3	-40.2745	79.3	-155.128	79.3	-75.2207	79.3	-104.047	79.3	-97.4862
	79.35	-40.6145	79.35	-155.155	79.35	-74.9969	79.35	-102.949	79.35	-98.4061
	79.4	-40.2396	79.4	-156.151	79.4	-74.5951	79.4	-101.549	79.4	-100.133
	79.45	-39.9039	79.45	-156.239	79.45	-73.4711	79.45	-103.195	79.45	-101.645
	79.5	-40.0129	79.5	-155.022	79.5	-73.2269	79.5	-102.766	79.5	-102.652
	79.55	-41.6783	79.55	-156.071	79.55	-74.2035	79.55	-104.098	79.55	-102.312
	79.6	-42.6854	79.6	-154.976	79.6	-74.4781	79.6	-103.62	79.6	-99.0339
	79.65	-41.5737	79.65	-151.985	79.65	-74.2137	79.65	-105.34	79.65	-101.602
	79.7	-40.3965	79.7	-153.595	79.7	-73.6847	79.7	-104.313	79.7	-103.254
	79.75	-40.8369	79.75	-153.976	79.75	-72.759	79.75	-101.118	79.75	-102.801
	79.8	-39.6031	79.8	-152.634	79.8	-71.3857	79.8	-102.369	79.8	-101.432
	79.85	-38.16	79.85	-153.999	79.85	-70.6584	79.85	-102.145	79.85	-101.863
	79.9	-38.7399	79.9	-153.671	79.9	-69.7581	79.9	-100.817	79.9	-102.203
	79.95	-39.1671	79.95	-151.562	79.95	-71.3348	79.95	-102.419	79.95	-101.82
	80	-39.5246	80	-152.496	80	-72.9879	80	-102.077	80	-101.698
	80.05	-40.7061	80.05	-156.952	80.05	-72.7997	80.05	-99.1298	80.05	-100.521
	80.1	-40.9459	80.1	-157.181	80.1	-73.4558	80.1	-97.7522	80.1	-100.098
	80.15	-39.8777	80.15	-154.407	80.15	-73.8017	80.15	-97.6519	80.15	-99.6704
	80.2	-38.6963	80.2	-156.891	80.2	-74.412	80.2	-99.3521	80.2	-98.9336
	80.25	-39.2718	80.25	-157.719	80.25	-73.995	80.25	-98.5783	80.25	-97.7347
	80.3	-40.9066	80.3	-152.695	80.3	-72.5759	80.3	-98.4889	80.3	-96.9674
	80.35	-41.0636	80.35	-149.349	80.35	-73.4202	80.35	-99.8884	80.35	-96.2873
	80.4	-40.7671	80.4	-152.771	80.4	-73.939	80.4	-101.157	80.4	-95.1887
	80.45	-40.0303	80.45	-151.806	80.45	-73.4456	80.45	-100.388	80.45	-99.1516
	80.5	-40.9502	80.5	-150.505	80.5	-72.4792	80.5	-99.0731	80.5	-103.302
	80.55	-41.5083	80.55	-153.931	80.55	-71.0246	80.55	-98.0181	80.55	-102.997
	80.6	-41.1246	80.6	-151.695	80.6	-69.519	80.6	-96.3527	80.6	-99.9363
	80.65	-39.372	80.65	-151.695	80.65	-70.4956	80.65	-96.3418	80.65	-100.377
	80.7	-40.3617	80.7	-152.985	80.7	-72.286	80.7	-97.7739	80.7	-99.7881
	80.75	-40.8369	80.75	-156.406	80.75	-72.4996	80.75	-99.4328	80.75	-97.447
	80.8	-40.8151	80.8	-155.899	80.8	-73.3999	80.8	-98.8682	80.8	-95.8252
	80.85	-42.3497	80.85	-154.121	80.85	-73.8525	80.85	-98.1903	80.85	-95.7336
	80.9	-42.9339	80.9	-152.435	80.9	-71.9808	80.9	-98.9816	80.9	-96.5881
	80.95	-42.7072	80.95	-152.66	80.95	-72.7183	80.95	-100.355	80.95	-97.665
	81	-40.1044	81	-154.304	81	-72.6624	81	-99.7837	81	-95.799
	81.05	-38.644	81.05	-155.678	81.05	-71.6349	81.05	-99.0186	81.05	-93.8851
	81.1	-40.414	81.1	-155.151	81.1	-71.3145	81.1	-99.6573	81.1	-94.7963
	81.15	-41.8788	81.15	-153.526	81.15	-71.3501	81.15	-98.8551	81.15	-95.2672
	81.2	-42.79	81.2	-151.085	81.2	-71.9401	81.2	-98.4584	81.2	-96.2612
	81.25	-42.0532	81.25	-149.097	81.25	-73.1048	81.25	-98.7919	81.25	-94.4998
	81.3	-41.5911	81.3	-152.039	81.3	-74.0051	81.3	-98.4279	81.3	-94.0203
	81.35	-41.1857	81.35	-153.931	81.35	-72.5199	81.35	-99.156	81.35	-93.2486
	81.4	-40.1306	81.4	-153.87	81.4	-72.0164	81.4	-98.6546	81.4	-92.9042
	81.45	-40.3573	81.45	-153.339	81.45	-71.8282	81.45	-96.8301	81.45	-93.0568
	81.5	-40.0565	81.5	-155.815	81.5	-72.0011	81.5	-96.3658	81.5	-90.5936
	81.55	-39.3023	81.55	-154.564	81.55	-70.638	81.55	-97.6693	81.55	-90.3582
	81.6	-39.202	81.6	-153.893	81.6	-70.2464	81.6	-98.0312	81.6	-93.3358
	81.65	-39.7382	81.65	-154.457	81.65	-70.6329	81.65	-96.1086	81.65	-94.7091
	81.7	-39.8472	81.7	-152.206	81.7	-70.3176	81.7	-95.4764	81.7	-93.471
	81.75	-38.6788	81.75	-150.871	81.75	-69.5394	81.75	-96.5009	81.75	-94.5696
	81.8	-38.365	81.8	-152	81.8	-68.2933	81.8	-96.9979	81.8	-95.1058
	81.85	-37.8244	81.85	-151.47	81.85	-68.0593	81.85	-98.5827	81.85	-96.5096
	81.9	-39.8124	81.9	-152.161	81.9	-67.8304	81.9	-98.89	81.9	-97.508
	81.95	-39.5944	81.95	-150.997	81.95	-68.634	81.95	-96.2045	81.95	-96.6317
	82	-38.7748	82	-148.758	82	-69.7276	82	-96.2001	82	-95.7598
	82.05	-40.5186	82.05	-149.681	82.05	-69.9921	82.05	-96.7146	82.05	-94.0683
	82.1	-42.8685	82.1	-151.024	82.1	-70.1294	82.1	-98.2361	82.1	-93.7064
	82.15	-42.6418	82.15	-151.997	82.15	-68.812	82.15	-96.7734	82.15	-97.4034
	82.2	-41.0723	82.2	-151.596	82.2	-68.7561	82.2	-95.9298	82.2	-97.1767
	82.25	-39.9344	82.25	-151.905	82.25	-69.9463	82.25	-96.8475	82.25	-97.3511
	82.3	-39.2151	82.3	-152.916	82.3	-70.7804	82.3	-98.2927	82.3	-96.8541
	82.35	-38.426	82.35	-151.684	82.35	-70.7041	82.35	-97.5778	82.35	-96.0824
	82.4	-38.0685	82.4	-152.275	82.4	-70.8262	82.4	-97.5167	82.4	-94.029
	82.45	-39.1889	82.45	-154.564	82.45	-69.5495	82.45	-96.5859	82.45	-93.532
	82.5	-40.1611	82.5	-154.091	82.5	-68.4458	82.5	-95.0274	82.5	-95.5462
	82.55	-38.4783	82.55	-151.566	82.55	-68.2576	82.55	-94.8661	82.55	-96.8541
	82.6	-38.1339	82.6	-151.688	82.6	-68.9392	82.6	-96.4137	82.6	-96.9325
	82.65	-40.0521	82.65	-150.154	82.65	-68.5679	82.65	-96.0061	82.65	-95.6421
	82.7	-39.7121	82.7	-145.813	82.7	-68.8426	82.7	-94.0072	82.7	-95.7772
	82.75	-37.8069	82.75	-146.622	82.75	-68.8731	82.75	-93.5538	82.75	-97.4688
	82.8	-38.9099	82.8	-147.316	82.8	-67.8253	82.8	-95.0448	82.8	-97.6998
	82.85	-39.1628	82.85	-149.742	82.85	-67.8813	82.85	-95.156	82.85	-96.9151
	82.9	-39.1017	82.9	-150.795	82.9	-68.3034	82.9	-94.4606	82.9	-95.8819
	82.95	-39.7906	82.95	-150.002	82.95	-67.4286	82.95	-94.0573	82.95	-94.0464
	83	-39.6031	83	-148.384	83	-67.8457	83	-94.2078	83	-92.5467
	83.05	-39.4243	83.05	-148.552	83.05	-69.0714	83.05	-94.2906	83.05	-92.3549
	83.1	-39.4374	83.1	-148.285	83.1	-67.6625	83.1	-94.3429	83.1	-91.3391
	83.15	-38.8881	83.15	-149.918	83.15	-65.9231	83.15	-95.5091	83.15	-92.5424
	83.2	-39.1889	83.2	-152.237	83.2	-65.2822	83.2	-96.296	83.2	-94.914
	83.25	-38.5873	83.25	-151.413	83.25	-68.9646	83.25	-95.326	83.25	-94.2339
	83.3	-39.2238	83.3	-149.651	83.3	-69.5394	83.3	-94.5609	83.3	-94.9358
	83.35	-38.4303	83.35	-150.219	83.35	-69.3461	83.35	-95.2323	83.35	-95.241
	83.4	-38.2734	83.4	-150.566	83.4	-71.0093	83.4	-95.6857	83.4	-95.5287
	83.45	-39.093	83.45	-148.746	83.45	-70.1548	83.45	-95.387	83.45	-95.8862
	83.5	-38.6352	83.5	-147.98	83.5	-69.0562	83.5	-94.4911	83.5	-96.0911
	83.55	-39.0974	83.55	-148.304	83.55	-67.6981	83.55	-96.0214	83.55	-93.4187
	83.6	-39.4854	83.6	-146.126	83.6	-67.276	83.6	-94.8835	83.6	-93.3881
	83.65	-40.1175	83.65	-147.072	83.65	-68.1559	83.65	-94.3712	83.65	-93.1745
	83.7	-39.808	83.7	-149.757	83.7	-68.8578	83.7	-95.0056	83.7	-94.6001
	83.75	-39.7077	83.75	-147.72	83.75	-68.9239	83.75	-93.6214	83.75	-96.0693
	83.8	-39.7295	83.8	-147.156	83.8	-66.6453	83.8	-93.9549	83.8	-95.4851
	83.85	-40.2047	83.85	-149.254	83.85	-66.2486	83.85	-95.9211	83.85	-94.356
	83.9	-40.7192	83.9	-151.527	83.9	-68.69	83.9	-97.3772	83.9	-94.7919
	83.95	-39.6075	83.95	-149.96	83.95	-68.4102	83.95	-98.0573	83.95	-94.8225
	84	-39.1933	84	-146.927	84	-67.4947	84	-96.8105	84	-92.3287
	84.05	-38.9317	84.05	-147.785	84.05	-66.3401	84.05	-98.2993	84.05	-92.15
	84.1	-38.6222	84.1	-148.872	84.1	-65.1906	84.1	-98.4279	84.1	-93.3838
	84.15	-38.2865	84.15	-149.757	84.15	-65.1143	84.15	-96.5096	84.15	-92.647
	84.2	-38.2778	84.2	-148.178	84.2	-66.4368	84.2	-95.5069	84.2	-92.1195
	84.25	-37.4756	84.25	-143.764	84.25	-66.9352	84.25	-96.987	84.25	-94.4257
	84.3	-38.7573	84.3	-144.295	84.3	-67.2811	84.3	-96.9456	84.3	-94.3603
	84.35	-40.523	84.35	-145.878	84.35	-67.0369	84.35	-97.2661	84.35	-95.1712
	84.4	-40.2527	84.4	-147.667	84.4	-66.7267	84.4	-97.9614	84.4	-95.3325
	84.45	-38.2952	84.45	-145.832	84.45	-65.7908	84.45	-97.9614	84.45	-95.411
	84.5	-39.9213	84.5	-143.517	84.5	-65.0889	84.5	-98.8072	84.5	-94.5958
	84.55	-40.3529	84.55	-144.165	84.55	-66.0909	84.55	-99.2541	84.55	-97.1505
	84.6	-38.9361	84.6	-144.814	84.6	-67.3167	84.6	-97.7216	84.6	-97.6519
	84.65	-38.875	84.65	-145.889	84.65	-66.9963	84.65	-96.7015	84.65	-96.4312
	84.7	-40.3529	84.7	-146.797	84.7	-67.1692	84.7	-96.0563	84.7	-95.7336
	84.75	-39.7818	84.75	-143.814	84.75	-67.9067	84.75	-95.5963	84.75	-94.696
	84.8	-37.4407	84.8	-141.228	84.8	-67.3879	84.8	-95.0143	84.8	-93.7282
	84.85	-37.7677	84.85	-142.288	84.85	-67.3777	84.85	-93.896	84.85	-96.0214
	84.9	-38.0162	84.9	-144.92	84.9	-67.7541	84.9	-92.1718	84.9	-96.2873
	84.95	-39.5726	84.95	-143.829	84.95	-67.4693	84.95	-91.0056	84.95	-95.3718
	85	-40.7061	85	-141.151	85	-66.2079	85	-91.4655	85	-94.8399
	85.05	-40.4445	85.05	-142.04	85.05	-66.0655	85.05	-90.3734	85.05	-95.1451
	85.1	-39.2979	85.1	-144.508	85.1	-66.7013	85.1	-90.55	85.1	-94.3037
	85.15	-37.9944	85.15	-143.558	85.15	-66.6606	85.15	-91.1211	85.15	-93.2486
	85.2	-39.1192	85.2	-143.311	85.2	-66.9861	85.2	-92.4857	85.2	-92.0759
	85.25	-39.5508	85.25	-145.115	85.25	-66.9607	85.25	-92.8693	85.25	-91.5484
	85.3	-38.3432	85.3	-148.567	85.3	-66.1367	85.3	-94.7135	85.3	-90.7331
	85.35	-38.0467	85.35	-146.389	85.35	-65.2873	85.35	-94.3407	85.35	-90.5805
	85.4	-37.9769	85.4	-145.843	85.4	-66.3045	85.4	-94.2906	85.4	-90.0312
	85.45	-38.7791	85.45	-146.858	85.45	-65.8874	85.45	-93.6105	85.45	-88.732
	85.5	-38.7617	85.5	-146.263	85.5	-67.5151	85.5	-93.8851	85.5	-86.8966
	85.55	-36.4075	85.55	-141.743	85.55	-69.3054	85.55	-94.4366	85.55	-86.6656
	85.6	-37.0658	85.6	-142.128	85.6	-68.5933	85.6	-94.5609	85.6	-88.1217
	85.65	-39.0799	85.65	-143.623	85.65	-68.4458	85.65	-93.2922	85.65	-87.8252
	85.7	-39.0058	85.7	-146.08	85.7	-68.8527	85.7	-92.9609	85.7	-86.8138
	85.75	-38.3083	85.75	-145.508	85.75	-69.7479	85.75	-94.6219	85.75	-86.0683
	85.8	-39.3415	85.8	-143.776	85.8	-70.8669	85.8	-93.641	85.8	-87.0012
	85.85	-38.8096	85.85	-144.707	85.85	-70.4803	85.85	-92.187	85.85	-85.8634
	85.9	-38.1208	85.9	-145.447	85.9	-69.0257	85.9	-91.1429	85.9	-84.5293
	85.95	-38.6527	85.95	-144.436	85.95	-70.2413	85.95	-92.8149	85.95	-85.5059
	86	-39.0363	86	-142.067	86	-71.8079	86	-91.0906	86	-85.9419
	86.05	-39.1758	86.05	-139.667	86.05	-69.5852	86.05	-90.1293	86.05	-85.7151
	86.1	-37.929	86.1	-140.816	86.1	-69.0002	86.1	-90.3059	86.1	-87.0012
	86.15	-35.9715	86.15	-140.385	86.15	-70.3735	86.15	-90.1685	86.15	-88.1609
	86.2	-36.2723	86.2	-137.642	86.2	-70.1701	86.2	-88.9413	86.2	-87.35
	86.25	-37.9028	86.25	-136.978	86.25	-69.9514	86.25	-88.623	86.25	-87.6639
	86.3	-38.5829	86.3	-140.655	86.3	-69.1477	86.3	-89.4688	86.3	-88.6666
	86.35	-38.16	86.35	-141.872	86.35	-68.7459	86.35	-89.1811	86.35	-89.6824
	86.4	-38.1121	86.4	-142.838	86.4	-68.7968	86.4	-88.1435	86.4	-88.0476
	86.45	-38.8402	86.45	-144.276	86.45	-68.7917	86.45	-88.6863	86.45	-87.9909
	86.5	-40.1524	86.5	-144.34	86.5	-69.9514	86.5	-88.4661	86.5	-89.2029
	86.55	-38.6352	86.55	-145.683	86.55	-70.811	86.55	-88.283	86.55	-89.5429
	86.6	-38.6483	86.6	-148.926	86.6	-69.6309	86.6	-86.6263	86.6	-89.0372
	86.65	-39.5072	86.65	-150.585	86.65	-69.7835	86.65	-86.5391	86.65	-89.1288
	86.7	-39.2064	86.7	-149.2	86.7	-71.3348	86.7	-87.6247	86.7	-88.3397
	86.75	-39.2979	86.75	-145.721	86.75	-72.0113	86.75	-88.2067	86.75	-87.7686
	86.8	-38.8968	86.8	-143.211	86.8	-70.7652	86.8	-88.7974	86.8	-86.9882
	86.85	-37.9333	86.85	-144.505	86.85	-69.046	86.85	-87.1081	86.85	-88.1653
	86.9	-38.7224	86.9	-142.387	86.9	-69.4885	86.9	-88.0519	86.9	-85.6933
	86.95	-39.5726	86.95	-140.301	86.95	-69.2291	86.95	-89.3075	86.95	-86.3691
	87	-40.2614	87	-138.908	87	-67.5354	87	-89.8132	87	-86.7702
	87.05	-38.4652	87.05	-140.434	87.05	-67.7388	87.05	-90.2884	87.05	-85.8852
	87.1	-37.2925	87.1	-143.532	87.1	-70.7601	87.1	-89.3119	87.1	-87.9996
	87.15	-36.4205	87.15	-147.095	87.15	-72.6522	87.15	-88.8541	87.15	-90.2884
	87.2	-36.3421	87.2	-146.446	87.2	-70.7092	87.2	-90.8857	87.2	-88.5489
	87.25	-37.214	87.25	-143.482	87.25	-70.577	87.25	-92.756	87.25	-86.1729
	87.3	-36.9829	87.3	-145.294	87.3	-71.1009	87.3	-91.7533	87.3	-87.241
	87.35	-35.6968	87.35	-143.837	87.35	-70.1701	87.35	-91.0884	87.35	-88.0519
	87.4	-35.9061	87.4	-145.988	87.4	-70.5261	87.4	-92.1151	87.4	-86.7179
	87.45	-36.3116	87.45	-148.167	87.45	-70.6278	87.45	-89.9724	87.45	-85.6715
	87.5	-36.8173	87.5	-149.498	87.5	-70.6584	87.5	-89.7871	87.5	-84.6863
	87.55	-37.4233	87.55	-146.431	87.55	-71.4315	87.55	-91.3347	87.55	-83.9931
	87.6	-36.8652	87.6	-145.714	87.6	-70.7652	87.6	-91.605	87.6	-84.6514
	87.65	-36.9263	87.65	-144.924	87.65	-69.5445	87.65	-92.4574	87.65	-85.8023
	87.7	-38.0293	87.7	-144.585	87.7	-67.8355	87.7	-92.7516	87.7	-86.247
	87.75	-37.7066	87.75	-145.023	87.75	-66.8589	87.75	-93.4121	87.75	-88.2786
	87.8	-37.7372	87.8	-144.608	87.8	-66.8843	87.8	-94.7963	87.8	-89.1854
	87.85	-37.1442	87.85	-143.822	87.85	-69.3563	87.85	-95.8274	87.85	-86.2514
	87.9	-37.7066	87.9	-145.721	87.9	-70.3074	87.9	-94.3211	87.9	-87.3587
	87.95	-37.4581	87.95	-144.81	87.95	-70.7906	87.95	-94.5696	87.95	-85.6585
	88	-37.7808	88	-143.99	88	-69.6258	88	-95.3587	88	-82.8596
	88.05	-37.6238	88.05	-144.463	88.05	-69.5343	88.05	-96.1216	88.05	-83.1255
	88.1	-36.5426	88.1	-145.897	88.1	-69.87	88.1	-95.1058	88.1	-83.1778
	88.15	-36.608	88.15	-147.575	88.15	-70.4549	88.15	-93.6366	88.15	-83.2171
	88.2	-35.6227	88.2	-147.041	88.2	-69.0969	88.2	-91.8187	88.2	-84.4334
	88.25	-36.0587	88.25	-145.836	88.25	-65.8722	88.25	-90.7767	88.25	-84.9173
	88.3	-36.2156	88.3	-145.02	88.3	-67.2404	88.3	-90.5151	88.3	-83.1735
	88.35	-36.3203	88.35	-142.517	88.35	-68.3289	88.35	-91.762	88.35	-82.6983
	88.4	-35.5573	88.4	-140.045	88.4	-66.6097	88.4	-93.2879	88.4	-84.7386
	88.45	-34.6636	88.45	-141.308	88.45	-65.4246	88.45	-91.9494	88.45	-84.6122
	88.5	-35.0778	88.5	-145.241	88.5	-66.0044	88.5	-90.0007	88.5	-83.701
	88.55	-35.0516	88.55	-145.355	88.55	-68.4153	88.55	-88.7037	88.55	-84.6252
	88.6	-36.4685	88.6	-145.767	88.6	-68.4153	88.6	-88.9587	88.6	-86.3604
	88.65	-35.8145	88.65	-145.374	88.65	-68.1051	88.65	-87.8863	88.65	-85.9942
	88.7	-37.1137	88.7	-147.606	88.7	-68.9087	88.7	-88.0083	88.7	-83.919
	88.75	-38.6091	88.75	-147.926	88.75	-68.634	88.75	-87.2018	88.75	-83.5876
	88.8	-38.8707	88.8	-145.523	88.8	-69.2139	88.8	-87.2716	88.8	-83.8536
	88.85	-37.5279	88.85	-144.123	88.85	-68.6595	88.85	-87.7402	88.85	-84.1326
	88.9	-36.9742	88.9	-143.524	88.9	-66.6351	88.9	-86.7266	88.9	-83.2999
	88.95	-36.5513	88.95	-142.517	88.95	-66.4825	88.95	-86.8094	88.95	-83.4961
	89	-37.0047	89	-141.464	89	-66.2435	89	-86.4345	89	-83.592
	89.05	-38.2647	89.05	-141.029	89.05	-68.985	89.05	-87.3239	89.05	-83.7228
	89.1	-37.9028	89.1	-140.984	89.1	-68.6086	89.1	-86.4825	89.1	-85.1484
	89.15	-37.2794	89.15	-144.009	89.15	-67.5303	89.15	-85.2073	89.15	-84.1893
	89.2	-37.7764	89.2	-145.935	89.2	-68.339	89.2	-85.0045	89.2	-82.4149
	89.25	-37.9421	89.25	-144.459	89.25	-69.7581	89.25	-85.5909	89.25	-83.3348
	89.3	-37.0353	89.3	-142.723	89.3	-67.3065	89.3	-87.2498	89.3	-84.8912
	89.35	-36.8434	89.35	-141.952	89.35	-66.9861	89.35	-88.1021	89.35	-84.804
	89.4	-37.2227	89.4	-141.64	89.4	-67.4947	89.4	-87.9865	89.4	-84.0018
	89.45	-37.7284	89.45	-141.701	89.45	-70.1904	89.45	-89.5669	89.45	-82.3539
	89.5	-36.3857	89.5	-142.593	89.5	-70.1141	89.5	-88.8715	89.5	-80.6318
	89.55	-36.1895	89.55	-144.31	89.55	-68.5069	89.55	-87.8252	89.55	-81.8089
	89.6	-37.6369	89.6	-145.508	89.6	-69.0155	89.6	-87.2585	89.6	-82.6939
	89.65	-36.7126	89.65	-144.875	89.65	-68.6188	89.65	-86.1402	89.65	-81.4383
	89.7	-35.2565	89.7	-143.539	89.7	-67.6422	89.7	-87.3631	89.7	-81.0111
	89.75	-35.4265	89.75	-142.792	89.75	-66.8945	89.75	-87.5418	89.75	-81.386
	89.8	-35.0342	89.8	-143.89	89.8	-67.9779	89.8	-84.8694	89.8	-81.6781
	89.85	-35.4222	89.85	-147.606	89.85	-68.5272	89.85	-87.023	89.85	-80.889
	89.9	-35.2304	89.9	-145.973	89.9	-70.0073	89.9	-89.0808	89.9	-79.6378
	89.95	-36.4249	89.95	-143.299	89.95	-69.7835	89.95	-88.1457	89.95	-79.2716
	90	-37.105	90	-142.982	90	-68.7307	90	-87.3544	90	-80.3223
	90.05	-36.3726	90.05	-143.051	90.05	-67.0013	90.05	-86.5152	90.05	-82.3626
	90.1	-36.8391	90.1	-142.235	90.1	-67.4438	90.1	-87.1364	90.1	-80.3528
	90.15	-36.9611	90.15	-142.666	90.15	-67.0522	90.15	-86.7484	90.15	-77.8547
	90.2	-36.669	90.2	-146.202	90.2	-67.1794	90.2	-87.5767	90.2	-80.1392
	90.25	-37.8287	90.25	-144.55	90.25	-66.5232	90.25	-88.525	90.25	-82.3408
	90.3	-37.7546	90.3	-142.616	90.3	-65.8722	90.3	-87.7686	90.3	-81.9266
	90.35	-36.4423	90.35	-143.57	90.35	-66.8131	90.35	-86.5108	90.35	-81.1026
	90.4	-35.0734	90.4	-143.188	90.4	-66.9454	90.4	-85.9855	90.4	-83.6007
	90.45	-35.9628	90.45	-143.093	90.45	-66.0146	90.45	-87.1233	90.45	-83.204
	90.5	-36.874	90.5	-144.638	90.5	-65.6179	90.5	-87.2105	90.5	-83.0252
	90.55	-37.1268	90.55	-144.363	90.55	-67.2455	90.55	-86.8639	90.55	-84.4683
	90.6	-36.6908	90.6	-142.845	90.6	-66.9047	90.6	-88.2001	90.6	-85.8895
	90.65	-38.2952	90.65	-142.071	90.65	-66.2842	90.65	-88.6296	90.65	-85.2836
	90.7	-39.7688	90.7	-144.447	90.7	-65.9281	90.7	-89.6127	90.7	-83.0296
	90.75	-37.9508	90.75	-144.207	90.75	-68.4306	90.75	-88.3898	90.75	-83.6443
	90.8	-36.3726	90.8	-143.944	90.8	-69.5089	90.8	-89.2508	90.8	-84.4116
	90.85	-37.0135	90.85	-144.985	90.85	-67.3065	90.85	-86.9228	90.85	-82.598
	90.9	-36.499	90.9	-144.142	90.9	-69.28	90.9	-84.6252	90.9	-82.2231
	90.95	-35.9977	90.95	-143.383	90.95	-71.2178	90.95	-84.6557	90.95	-83.9146
	91	-35.3917	91	-144.653	91	-70.4142	91	-84.7473	91	-86.3865
	91.05	-36.9088	91.05	-146.599	91.05	-70.1752	91.05	-84.7451	91.05	-85.9419
	91.1	-37.3927	91.1	-143.242	91.1	-71.5129	91.1	-85.3402	91.1	-85.7195
	91.15	-36.8304	91.15	-141.449	91.15	-71.2636	91.15	-85.9745	91.15	-83.9451
	91.2	-35.8494	91.2	-143.196	91.2	-70.2057	91.2	-85.5582	91.2	-82.4716
	91.25	-36.7737	91.25	-141.163	91.25	-70.6736	91.25	-83.9582	91.25	-83.9495
	91.3	-37.6151	91.3	-142.143	91.3	-71.6349	91.3	-84.9871	91.3	-83.9713
	91.35	-37.0265	91.35	-142.109	91.35	-70.1141	91.35	-86.3255	91.35	-84.647
	91.4	-37.4407	91.4	-143.082	91.4	-68.9646	91.4	-85.2443	91.4	-85.7064
	91.45	-36.9001	91.45	-144.497	91.45	-68.6239	91.45	-84.3855	91.45	-84.7735
	91.5	-36.7606	91.5	-143.684	91.5	-67.6117	91.5	-83.2955	91.5	-84.259
	91.55	-36.8304	91.55	-141.815	91.55	-68.7256	91.55	-84.9849	91.55	-84.5555
	91.6	-37.0571	91.6	-139.992	91.6	-69.8039	91.6	-86.6699	91.6	-83.7969
	91.65	-35.0909	91.65	-141.823	91.65	-68.7917	91.65	-87.4437	91.65	-83.7315
	91.7	-35.4876	91.7	-139.809	91.7	-66.4012	91.7	-86.3778	91.7	-84.3201
	91.75	-37.759	91.75	-141.373	91.75	-65.0533	91.75	-86.2666	91.75	-84.2721
	91.8	-37.8287	91.8	-144.135	91.8	-65.2517	91.8	-87.8078	91.8	-81.4165
	91.85	-37.3797	91.85	-140.423	91.85	-64.8753	91.85	-90.0268	91.85	-80.3223
	91.9	-36.1633	91.9	-137.421	91.9	-66.7013	91.9	-89.4078	91.9	-80.0258
	91.95	-35.8189	91.95	-137.489	91.95	-68.4763	91.95	-89.5887	91.95	-80.9806
	92	-35.3263	92	-137.978	92	-67.3574	92	-89.3032	92	-82.2797
	92.05	-33.3906	92.05	-138.817	92.05	-67.3014	92.05	-88.8258	92.05	-81.7915
	92.1	-34.0402	92.1	-137.291	92.1	-67.3625	92.1	-87.8514	92.1	-81.4122
	92.15	-34.6113	92.15	-138.218	92.15	-66.1265	92.15	-86.3451	92.15	-81.8525
	92.2	-34.8336	92.2	-137.917	92.2	-65.45	92.2	-87.4503	92.2	-82.6808
	92.25	-34.1579	92.25	-138.145	92.25	-65.5721	92.25	-88.6579	92.25	-81.6389
	92.3	-35.5573	92.3	-138.535	92.3	-67.8406	92.3	-88.0301	92.3	-81.4689
	92.35	-37.0091	92.35	-138.615	92.35	-66.1214	92.35	-86.8138	92.35	-81.4994
	92.4	-37.7154	92.4	-138.878	92.4	-65.3534	92.4	-86.8312	92.4	-81.3163
	92.45	-37.2794	92.45	-139.748	92.45	-66.0146	92.45	-86.4672	92.45	-81.7566
	92.5	-36.7955	92.5	-141.335	92.5	-65.094	92.5	-86.0247	92.5	-82.1097
	92.55	-36.9045	92.55	-139.69	92.55	-65.3127	92.55	-85.9898	92.55	-82.0095
	92.6	-36.9263	92.6	-138.512	92.6	-64.3311	92.6	-85.532	92.6	-81.1942
	92.65	-37.2707	92.65	-141.575	92.65	-63.8784	92.65	-86.3669	92.65	-79.7817
	92.7	-36.0805	92.7	-142.265	92.7	-62.6984	92.7	-86.9838	92.7	-82.4541
	92.75	-36.3987	92.75	-142.364	92.75	-62.3932	92.75	-86.9904	92.75	-84.0934
	92.8	-35.505	92.8	-144.73	92.8	-64.0157	92.8	-87.0361	92.8	-84.5162
	92.85	-34.8162	92.85	-142.014	92.85	-63.5681	92.85	-87.2236	92.85	-83.7446
	92.9	-34.8903	92.9	-137.726	92.9	-64.209	92.9	-87.5593	92.9	-84.307
	92.95	-35.6445	92.95	-137.382	92.95	-65.8569	92.95	-87.6813	92.95	-84.7909
	93	-36.7606	93	-138.031	93	-64.7125	93	-86.295	93	-82.7506
	93.05	-36.5775	93.05	-138.218	93.05	-63.6444	93.05	-87.3566	93.05	-81.7871
	93.1	-36.1633	93.1	-139.946	93.1	-63.2426	93.1	-88.4835	93.1	-81.1332
	93.15	-35.1039	93.15	-142.174	93.15	-64.2344	93.15	-88.4748	93.15	-80.2263
	93.2	-34.1274	93.2	-144.241	93.2	-64.3056	93.2	-87.2498	93.2	-80.0302
	93.25	-34.2407	93.25	-143.841	93.25	-64.3412	93.25	-86.6023	93.25	-80.78
	93.3	-34.8729	93.3	-142.822	93.3	-64.5599	93.3	-85.7064	93.3	-81.1244
	93.35	-34.5067	93.35	-137.68	93.35	-62.3983	93.35	-84.9261	93.35	-79.9473
	93.4	-35.0255	93.4	-137.268	93.4	-60.557	93.4	-85.7195	93.4	-80.3702
	93.45	-35.9889	93.45	-143.032	93.45	-61.0453	93.45	-87.0383	93.45	-79.9081
	93.5	-36.5906	93.5	-145.454	93.5	-61.2284	93.5	-88.5664	93.5	-79.7424
	93.55	-36.8478	93.55	-144.188	93.55	-60.5876	93.55	-88.9522	93.55	-81.543
	93.6	-36.2026	93.6	-145.119	93.6	-60.8877	93.6	-88.283	93.6	-83.4656
	93.65	-36.3508	93.65	-150.909	93.65	-62.5254	93.65	-88.8018	93.65	-82.7331
	93.7	-35.8494	93.7	-150.856	93.7	-63.0493	93.7	-87.1277	93.7	-81.6999
	93.75	-36.4772	93.75	-148.54	93.75	-62.3372	93.75	-86.3538	93.75	-80.719
	93.8	-36.3987	93.8	-150.452	93.8	-63.3138	93.8	-87.9386	93.8	-80.8759
	93.85	-36.4729	93.85	-150.112	93.85	-63.9699	93.85	-87.616	93.85	-81.1419
	93.9	-35.7317	93.9	-150.124	93.9	-63.6342	93.9	-87.2192	93.9	-82.1969
	93.95	-35.4658	93.95	-152.512	93.95	-62.9272	93.95	-86.3931	93.95	-81.9659
	94	-36.9568	94	-151.649	94	-63.9038	94	-86.3909	94	-82.3015
	94.05	-37.1399	94.05	-148.594	94.05	-65.2974	94.05	-88.2176	94.05	-84.1021
	94.1	-35.7448	94.1	-147.148	94.1	-64.4785	94.1	-89.6301	94.1	-85.6192
	94.15	-34.5546	94.15	-150.337	94.15	-63.2985	94.15	-88.0198	94.15	-84.1021
	94.2	-35.7143	94.2	-150.024	94.2	-63.324	94.2	-88.5669	94.2	-84.913
	94.25	-36.7388	94.25	-148.632	94.25	-63.6749	94.25	-88.8568	94.25	-84.7691
	94.3	-36.7519	94.3	-148.544	94.3	-63.4359	94.3	-88.3969	94.3	-83.8056
	94.35	-36.0369	94.35	-150.402	94.35	-63.6342	94.35	-89.5435	94.35	-83.6094
	94.4	-35.5312	94.4	-153.496	94.4	-63.7665	94.4	-90.52	94.4	-85.192
	94.45	-35.5704	94.45	-152.035	94.45	-64.0564	94.45	-90.496	94.45	-84.3375
	94.5	-35.5748	94.5	-149.864	94.5	-63.5783	94.5	-90.1582	94.5	-81.3511
	94.55	-35.4876	94.55	-151.516	94.55	-64.6973	94.55	-90.5483	94.55	-80.9588
	94.6	-36.3159	94.6	-152	94.6	-64.3616	94.6	-90.7598	94.6	-81.2029
	94.65	-37.7415	94.65	-150.677	94.65	-64.5599	94.65	-90.2693	94.65	-82.1489
	94.7	-38.6788	94.7	-147.804	94.7	-64.86	94.7	-90.0884	94.7	-83.4045
	94.75	-39.4549	94.75	-145.695	94.75	-64.7278	94.75	-90.8034	94.75	-81.0852
	94.8	-38.4129	94.8	-146.645	94.8	-63.4918	94.8	-91.8192	94.8	-81.8656
	94.85	-39.4243	94.85	-149.62	94.85	-62.9578	94.85	-91.6187	94.85	-81.4601
	94.9	-40.1655	94.9	-147.835	94.9	-64.2904	94.9	-91.3396	94.9	-81.6999
	94.95	-39.8603	94.95	-147.526	94.95	-63.9648	94.95	-91.1565	94.95	-83.4002
	95	-38.9404	95	-145.683	95	-62.7441	95	-91.9325	95	-83.5048
	95.05	-36.547	95.05	-146.549	95.05	-62.6221	95.05	-91.6622	95.05	-82.2885
	95.1	-36.0456	95.1	-149.841	95.1	-62.9425	95.1	-91.8671	95.1	-83.0514
	95.15	-36.0369	95.15	-151.066	95.15	-64.4023	95.15	-90.7576	95.15	-81.992
	95.2	-37.3927	95.2	-150.955	95.2	-65.4399	95.2	-90.5898	95.2	-80.052
	95.25	-37.4756	95.25	-148.716	95.25	-66.5029	95.25	-90.9429	95.25	-80.5838
	95.3	-36.0849	95.3	-146.79	95.3	-66.213	95.3	-91.0039	95.3	-80.113
	95.35	-37.0963	95.35	-148.571	95.35	-66.2537	95.35	-90.9102	95.35	-80.8934
	95.4	-37.663	95.4	-148.926	95.4	-65.5365	95.4	-91.6405	95.4	-80.4095
	95.45	-37.2489	95.45	-147.026	95.45	-64.1022	95.45	-91.6819	95.45	-82.4847
	95.5	-37.3056	95.5	-148.506	95.5	-63.6291	95.5	-91.732	95.5	-81.8133
	95.55	-37.9159	95.55	-148.308	95.55	-62.6933	95.55	-93.0159	95.55	-80.0084
	95.6	-37.2663	95.6	-143.944	95.6	-61.7727	95.6	-91.065	95.6	-79.1626
	95.65	-37.2271	95.65	-145.706	95.65	-62.6628	95.65	-90.6225	95.65	-79.895
	95.7	-36.8434	95.7	-146.019	95.7	-63.4664	95.7	-90.5811	95.7	-79.7381
	95.75	-35.5137	95.75	-144.478	95.75	-64.0361	95.75	-90.3129	95.75	-78.0291
	95.8	-34.7464	95.8	-144.226	95.8	-61.5845	95.8	-89.8137	95.8	-78.6961
	95.85	-35.1388	95.85	-146.309	95.85	-63.4918	95.85	-90.0753	95.85	-79.9909
	95.9	-34.4238	95.9	-144.035	95.9	-63.3189	95.9	-90.5156	95.9	-79.3195
	95.95	-34.4064	95.95	-144.043	95.95	-63.2985	95.95	-90.8143	95.95	-76.804
	96	-35.287	96	-146.736	96	-62.8357	96	-91.7538	96	-77.1136
	96.05	-36.2985	96.05	-145.18	96.05	-64.6922	96.05	-91.6361	96.05	-77.0743
	96.1	-36.9917	96.1	-144.318	96.1	-64.504	96.1	-90.8557	96.1	-77.24
	96.15	-38.596	96.15	-143.719	96.15	-63.8885	96.15	-90.0993	96.15	-76.2765
	96.2	-39.1366	96.2	-143.867	96.2	-64.1835	96.2	-89.8399	96.2	-75.592
	96.25	-38.0031	96.25	-140.709	96.25	-65.3585	96.25	-90.1909	96.25	-76.4553
	96.3	-38.6004	96.3	-138.878	96.3	-64.7888	96.3	-88.9157	96.3	-76.6296
	96.35	-38.5045	96.35	-138.252	96.35	-64.1072	96.35	-89.1838	96.35	-77.0176
	96.4	-37.4712	96.4	-142.014	96.4	-62.8103	96.4	-90.3805	96.4	-78.0552
	96.45	-38.038	96.45	-144.142	96.45	-62.2253	96.45	-90.1516	96.45	-78.2732
	96.5	-38.8707	96.5	-143.73	96.5	-62.9222	96.5	-89.1903	96.5	-79.2629
	96.55	-37.868	96.55	-143.383	96.55	-64.4684	96.55	-88.9222	96.55	-79.1757
	96.6	-37.7982	96.6	-142.288	96.6	-63.0544	96.6	-89.4432	96.6	-78.8051
	96.65	-38.5917	96.65	-140.186	96.65	-64.4429	96.65	-88.3663	96.65	-79.1931
	96.7	-38.208	96.7	-142.38	96.7	-64.743	96.7	-88.5451	96.7	-79.4765
	96.75	-37.8505	96.75	-140.717	96.75	-62.3881	96.75	-87.7189	96.75	-78.6569
	96.8	-36.996	96.8	-141.365	96.8	-63.1968	96.8	-86.9189	96.8	-79.5506
	96.85	-37.6543	96.85	-144.447	96.85	-63.324	96.85	-87.5663	96.85	-81.4558
	96.9	-38.5873	96.9	-146.011	96.9	-62.3983	96.9	-87.3375	96.9	-81.6258
	96.95	-38.7573	96.95	-146.145	96.95	-62.3474	96.95	-87.307	96.95	-81.8438
	97	-37.7633	97	-147.11	97	-63.1205	97	-86.3609	97	-81.0285
	97.05	-37.3056	97.05	-147.617	97.05	-62.5814	97.05	-87.4639	97.05	-81.3424
	97.1	-38.1295	97.1	-148.46	97.1	-62.4084	97.1	-88.811	97.1	-82.1446
	97.15	-38.6091	97.15	-146.454	97.15	-63.1612	97.15	-87.9064	97.15	-81.5342
	97.2	-37.9246	97.2	-146.545	97.2	-65.1296	97.2	-89.077	97.2	-78.4084
	97.25	-36.6821	97.25	-145.214	97.25	-65.0533	97.25	-90.7031	97.25	-78.0727
	97.3	-37.1137	97.3	-145.149	97.3	-63.619	97.3	-91.2132	97.3	-77.8067
	97.35	-36.9829	97.35	-145.279	97.35	-63.2477	97.35	-89.9533	97.35	-77.4972
	97.4	-36.6298	97.4	-144.844	97.4	-62.9628	97.4	-89.744	97.4	-78.3866
	97.45	-36.9611	97.45	-143.44	97.45	-62.4796	97.45	-89.1293	97.45	-79.6509
	97.5	-37.7764	97.5	-144.485	97.5	-63.8275	97.5	-90.1625	97.5	-79.3849
	97.55	-38.4173	97.55	-143.593	97.55	-61.9761	97.55	-90.6879	97.55	-79.4285
	97.6	-37.8985	97.6	-143.082	97.6	-62.2609	97.6	-89.1162	97.6	-80.0912
	97.65	-38.2908	97.65	-142.99	97.65	-63.3291	97.65	-88.8089	97.65	-80.0607
	97.7	-37.371	97.7	-143.478	97.7	-61.7421	97.7	-87.9609	97.7	-79.6639
	97.75	-36.3464	97.75	-144.711	97.75	-58.7769	97.75	-87.3811	97.75	-79.9473
	97.8	-35.4004	97.8	-144.066	97.8	-61.3556	97.8	-87.5031	97.8	-80.8018
	97.85	-36.6342	97.85	-144.711	97.85	-61.4573	97.85	-88.7762	97.85	-81.386
	97.9	-37.5889	97.9	-145.859	97.9	-61.9456	97.9	-90.4372	97.9	-80.113
	97.95	-37.1573	97.95	-148.022	97.95	-63.2273	97.95	-89.3996	97.95	-78.2558
	98	-37.2663	98	-146.927	98	-63.2222	98	-87.974	98	-77.6977
	98.05	-36.9263	98.05	-143.49	98.05	-64.4073	98.05	-86.9952	98.05	-78.1947
	98.1	-36.8522	98.1	-141.136	98.1	-62.5966	98.1	-86.0165	98.1	-78.5479
	98.15	-37.1399	98.15	-142.01	98.15	-63.6037	98.15	-86.8884	98.15	-78.6002
	98.2	-37.2532	98.2	-143.524	98.2	-63.5376	98.2	-87.2372	98.2	-78.064
	98.25	-36.6647	98.25	-143.867	98.25	-64.3819	98.25	-86.9059	98.25	-78.67
	98.3	-36.2854	98.3	-144.089	98.3	-63.4918	98.3	-87.8693	98.3	-80.9588
	98.35	-35.3437	98.35	-145.66	98.35	-63.2273	98.35	-87.3179	98.35	-81.168
	98.4	-34.8031	98.4	-147.484	98.4	-64.7227	98.4	-86.8797	98.4	-81.3816
	98.45	-35.7579	98.45	-146.198	98.45	-65.4602	98.45	-86.2279	98.45	-81.822
	98.5	-35.8364	98.5	-146.484	98.5	-63.9801	98.5	-85.5718	98.5	-81.1201
	98.55	-36.0238	98.55	-147.224	98.55	-63.6953	98.55	-86.9843	98.55	-80.4138
	98.6	-36.7562	98.6	-146.446	98.6	-62.7696	98.6	-88.2007	98.6	-78.8661
	98.65	-37.772	98.65	-145.58	98.65	-63.0697	98.65	-87.0606	98.65	-79.3936
	98.7	-37.7502	98.7	-146.53	98.7	-64.1022	98.7	-86.2781	98.7	-81.9833
	98.75	-37.3012	98.75	-147.27	98.75	-64.9058	98.75	-88.5996	98.75	-84.2154
	98.8	-36.3552	98.8	-148.59	98.8	-64.1327	98.8	-88.859	98.8	-84.2678
	98.85	-37.3143	98.85	-148.273	98.85	-64.3056	98.85	-86.9996	98.85	-82.1272
	98.9	-38.2342	98.9	-144.424	98.9	-63.9191	98.9	-87.5947	98.9	-81.0024
	98.95	-38.3955	98.95	-146.236	98.95	-63.09	98.95	-88.6475	98.95	-81.6171
	99	-37.6238	99	-147.217	99	-63.446	99	-89.0552	99	-82.2318
	99.05	-38.7486	99.05	-149.559	99.05	-62.8459	99.05	-88.2792	99.05	-82.5675
	99.1	-39.2325	99.1	-148.605	99.1	-62.2152	99.1	-86.5091	99.1	-83.4525
	99.15	-38.8489	99.15	-147.667	99.15	-64.2548	99.15	-85.6917	99.15	-85.4187
	99.2	-38.4085	99.2	-146.164	99.2	-65.8773	99.2	-86.6094	99.2	-85.5451
	99.25	-37.5541	99.25	-145.878	99.25	-64.7837	99.25	-86.9822	99.25	-83.4481
	99.3	-37.8418	99.3	-143.227	99.3	-61.3861	99.3	-85.7854	99.3	-84.2983
	99.35	-39.263	99.35	-144.333	99.35	-60.2926	99.35	-87.4268	99.35	-84.6775
	99.4	-37.5977	99.4	-146.576	99.4	-60.5977	99.4	-89.5914	99.4	-84.2547
	99.45	-36.0238	99.45	-148.167	99.45	-61.3912	99.45	-88.9004	99.45	-83.8231
	99.5	-35.4483	99.5	-147.552	99.5	-62.3881	99.5	-88.1353	99.5	-81.9441
	99.55	-34.9513	99.55	-144.787	99.55	-63.2019	99.55	-87.5162	99.55	-80.3964
	99.6	-35.8058	99.6	-140.533	99.6	-60.9182	99.6	-86.701	99.6	-78.3953
	99.65	-36.778	99.65	-143.894	99.65	-60.0891	99.65	-87.8715	99.65	-78.0378
	99.7	-37.3186	99.7	-144.73	99.7	-60.0026	99.7	-87.5554	99.7	-78.6525
	99.75	-37.602	99.75	-140.625	99.75	-59.3312	99.75	-85.3429	99.75	-78.9838
	99.8	-35.9453	99.8	-142.273	99.8	-58.9396	99.8	-85.9075	99.8	-80.1217
[truncated: 1,942 more rows]

## Sheet: FigureS7
Figure S7A	No Piezo1	Pressure step (mmHg)								Piezo1+SYFP2	Pressure step (mmHg)							Piezo1+CD31-SYFP2	Pressure step (mmHg)							Figure S7B	Peak	SYFP2	SD	CD31-SYFP2	SD	Fit (SYFP2)	P (mmHG)	Peak current	Fit (CD31-SYFP2)	P (mmHG)	Peak current
	Time (ms)	0	15	30	45	60	75	90	105	Time (ms)	0	15	30	45	60	75	90	Time (ms)	0	15	30	45	60	75	90		0	-4.75689e-18	8.74868e-18	-3.72456e-17	5.62694e-17		-10	3.09315e-05		-10	0.00107
	200	-1.9668	-0.81985	0.18755	-0.90577	-1.08515	1.20063	-1.62351	0.77288	200	-0.1933	-0.47837	0.14564	0.41345	2.17837	-2.35924	0.21007	199.6	-13.1226	-10.6812	-13.1226	-15.8691	-11.9019	-11.4906	-17.7002		15	0.00533	0.0177	-0.00318	0.04842		-9.86987	3.16431e-05		-9.08909	0.00117
	200.05	-1.63111	-1.06399	-1.00263	-0.20387	-1.05463	2.29926	-0.18919	0.52874	200.2	-0.1933	-0.47837	0.75599	0.71862	2.48355	-3.27477	-0.09511	199.8	-12.8174	-10.376	-13.1226	-15.8691	-12.5122	-11.4906	-17.7002		30	0.01879	0.01446	0.03756	0.11986		-9.73974	3.23712e-05		-8.95896	0.00119
	200.1	-0.86817	-2.62039	-1.24677	1.50512	-1.54291	1.04804	1.42825	-0.20368	200.4	-0.1933	-1.08872	0.14564	0.71862	2.48355	-2.66442	-1.01063	200	-12.8174	-10.376	-12.5122	-16.1743	-12.207	-11.4906	-17.395		45	0.31368	0.35936	0.14028	0.12492		-9.60961	3.3116e-05		-8.82883	0.0012
	200.15	-1.66162	-2.68142	0.06548	0.68114	-0.6579	-0.50836	-0.25022	2.63446	200.6	0.11188	-0.78354	0.14564	0.10827	2.17837	-2.05407	-1.31581	200.2	-13.4277	-11.2915	-12.5122	-16.1743	-12.8174	-11.0547	-16.1743		60	0.88744	0.35611	0.47567	0.35998		-9.47948	3.38779e-05		-8.6987	0.00121
	200.2	-1.90577	-2.58987	-1.6435	-1.72975	-0.77997	0.07148	-0.86057	3.27533	200.8	-0.1933	-1.69907	0.45082	-0.50208	1.26284	-2.66442	-1.31581	200.4	-13.4277	-11.2915	-12.5122	-16.7847	-12.8174	-11.2726	-16.4795		75	0.8342	0.46961	0.73184	0.25098		-9.34935	3.46574e-05		-8.56857	0.00123
	200.25	0.2915	-1.49124	-1.91816	-0.57008	-1.35981	0.65131	-0.70798	1.10858	201	-0.1933	-0.47837	0.14564	-1.41761	0.65249	-2.96959	-2.53651	200.6	-13.7329	-10.6812	-12.5122	-16.4795	-13.4277	-11.0547	-16.4795		90	1.13365	0.21629	0.9462	0.17491		-9.21922	3.54548e-05		-8.43844	0.00124
	200.3	0.59668	1.04172	-2.28437	-1.91285	0.19659	0.71235	1.61135	2.20721	201.2	-0.1933	-1.08872	0.45082	-1.72278	0.95767	-2.96959	-2.53651	200.8	-13.1226	-10.6812	-13.1226	-17.7002	-13.7329	-11.7086	-15.8691								-9.08909	3.62706e-05		-8.30831	0.00126
	200.35	1.26806	-4.17678	-0.51435	-1.66871	-1.45136	-0.32525	0.02444	-0.02057	201.4	-0.80365	-0.78354	0.14564	-1.41761	1.56802	-2.96959	-1.01063	201	-12.8174	-10.0708	-13.4277	-17.7002	-14.0381	-11.7086	-17.395								-8.95896	3.71051e-05		-8.17818	0.00128
	200.4	0.50512	-3.41385	1.77447	-1.57716	-1.8786	-0.66095	-0.61643	0.13202	201.6	-0.80365	0.13198	0.14564	-1.11243	1.56802	-2.35924	-1.01063	201.2	-12.207	-10.0708	-13.4277	-18.0054	-12.8174	-11.4906	-18.3105								-8.82883	3.79588e-05		-8.04805	0.00129
	200.45	0.13891	-1.55227	-0.23969	-0.99733	-1.29877	0.34613	-0.09763	2.26825	201.8	-0.80365	0.74234	-0.15954	-1.41761	1.56802	-2.96959	-0.40028	201.4	-12.5122	-10.376	-12.8174	-18.0054	-13.7329	-10.8367	-17.7002								-8.6987	3.88322e-05		-7.91792	0.00131
	200.5	-0.13575	-1.52176	-0.23969	1.23046	-1.84809	-0.29473	0.20754	1.10858	202	-0.80365	0.43716	1.06117	-1.41761	0.65249	-2.96959	-0.09511	201.6	-12.8174	-11.5967	-12.5122	-18.3105	-13.4277	-11.0547	-16.4795								-8.56857	3.97256e-05		-7.78779	0.00132
	200.55	0.62719	-2.10159	0.03497	1.26097	-1.8786	0.77338	1.58083	0.49823	202.2	-0.80365	-0.17319	-0.15954	-1.11243	0.04214	-1.74889	-0.70546	201.8	-12.8174	-10.6812	-12.5122	-18.0054	-13.4277	-10.8367	-15.8691								-8.43844	4.06396e-05		-7.65766	0.00134
	200.6	2.85498	-2.07107	0.21807	-0.02076	-0.74945	-0.7525	0.05495	1.62738	202.4	0.11188	0.13198	1.36634	-0.80725	1.26284	-1.74889	0.21007	202	-12.8174	-10.9863	-12.8174	-18.3105	-13.4277	-11.2726	-16.7847								-8.30831	4.15747e-05		-7.52753	0.00136
	200.65	1.87841	-2.49832	-1.27729	-1.08888	-1.1767	-0.35577	-0.15867	2.08514	202.6	-0.1933	1.04751	1.36634	-0.50208	0.95767	-0.83336	-0.09511	202.2	-12.207	-11.5967	-13.4277	-18.6157	-13.7329	-11.7086	-17.395								-8.17818	4.25312e-05		-7.3974	0.00137
	200.7	1.5122	0.4924	-1.49091	-0.17335	-0.77997	-0.14215	-0.98264	1.90203	202.8	-0.49848	0.43716	0.75599	-0.50208	2.48355	-0.52819	-1.31581	202.4	-11.5967	-10.6812	-13.4277	-18.6157	-13.7329	-11.7086	-17.395								-8.04805	4.35098e-05		-7.26727	0.00139
	200.75	1.60376	0.67551	0.21807	0.62011	-2.51947	0.13251	0.63479	0.68133	203	-1.10883	-0.17319	1.06117	-0.50208	2.17837	-0.22301	-1.62099	202.6	-12.207	-10.0708	-13.4277	-18.6157	-13.1226	-11.9266	-16.4795								-7.91792	4.45108e-05		-7.13714	0.00141
	200.8	0.56616	0.58396	0.58428	-1.51612	-1.51239	-0.02008	2.34377	1.10858	203.2	-2.02435	-0.47837	0.14564	-1.11243	2.17837	-0.22301	-1.62099	202.8	-12.8174	-10.9863	-13.4277	-18.3105	-12.207	-11.9266	-17.395								-7.78779	4.55349e-05		-7.00701	0.00142
	200.85	0.59668	-1.79641	1.49981	1.01683	-2.58051	2.20771	2.0386	0.49823	203.4	-2.02435	-0.17319	-0.15954	-1.11243	2.17837	0.08216	-0.40028	203	-12.5122	-11.2915	-14.0381	-16.4795	-12.207	-11.9266	-16.7847								-7.65766	4.65826e-05		-6.87688	0.00144
	200.9	1.02392	-1.27761	2.29327	1.10839	-1.8786	0.07148	-1.59299	1.1391	203.6	-1.71918	1.35269	0.45082	-0.50208	1.26284	-0.83336	0.82042	203.2	-12.8174	-11.5967	-13.4277	-16.4795	-12.5122	-12.1446	-16.7847								-7.52753	4.76544e-05		-6.74675	0.00146
	200.95	1.60376	-1.46072	0.24859	0.16234	-3.06879	0.07148	-1.01316	1.38324	203.8	-1.10883	0.43716	-0.15954	-0.1969	1.26284	-1.13854	1.43077	203.4	-12.8174	-10.9863	-13.1226	-16.4795	-11.9019	-12.3626	-15.8691								-7.3974	4.87508e-05		-6.61662	0.00148
	201	0.59668	1.22483	0.55376	-0.29542	-1.75653	1.35321	0.60427	1.87152	204	0.41705	0.74234	0.14564	0.71862	2.17837	-1.44372	0.21007	203.6	-12.207	-11.2915	-13.1226	-17.7002	-11.5967	-11.9266	-15.8691								-7.26727	4.98725e-05		-6.48649	0.0015
	201.05	-1.17334	1.0112	0.91998	-0.23439	-2.88568	0.83442	2.70998	0.19305	204.2	-0.1933	0.13198	-0.46471	0.71862	2.17837	-2.66442	-1.31581	203.8	-12.8174	-11.2915	-12.8174	-18.6157	-11.5967	-12.3626	-16.1743								-7.13714	5.10199e-05		-6.35636	0.00151
	201.1	-0.07471	-0.2095	-0.57539	0.37597	-1.57343	0.25458	1.7029	-0.35627	204.4	-0.80365	-0.17319	-0.15954	0.10827	2.17837	-2.96959	-0.40028	204	-13.1226	-12.207	-13.4277	-18.0054	-12.207	-11.9266	-15.8691								-7.00701	5.21938e-05		-6.22623	0.00153
	201.15	-0.59351	-0.85037	-1.73505	0.437	-2.79413	1.20063	3.10671	1.56634	204.6	-1.414	-0.17319	-0.15954	-0.1969	2.17837	-2.35924	-0.09511	204.2	-12.8174	-11.9019	-13.7329	-17.7002	-12.207	-11.7086	-16.1743								-6.87688	5.33946e-05		-6.0961	0.00155
	201.2	0.68823	-1.27761	1.04205	1.56615	-0.81049	2.0246	0.4822	1.841	204.8	-1.414	-0.78354	0.45082	0.10827	1.8732	-1.44372	-0.09511	204.4	-13.4277	-11.2915	-13.7329	-18.3105	-11.9019	-11.9266	-16.1743								-6.74675	5.46231e-05		-5.96597	0.00157
	201.25	2.18359	-1.15554	-1.42988	-0.47853	-1.54291	1.5058	0.4822	0.6203	205	-1.71918	-1.39389	0.45082	0.10827	1.56802	-1.74889	-0.70546	204.6	-13.7329	-10.9863	-14.0381	-18.3105	-11.9019	-12.1446	-16.4795								-6.61662	5.58799e-05		-5.83584	0.00159
	201.3	0.44409	-1.949	-1.82661	-2.30958	-0.44428	0.22406	0.63479	3.00067	205.2	-1.414	-0.78354	0.45082	-1.41761	1.56802	-2.66442	0.21007	204.8	-13.7329	-10.9863	-14.0381	-18.0054	-12.207	-11.9266	-16.7847								-6.48649	5.71656e-05		-5.70571	0.00161
	201.35	0.53564	-1.7659	-1.1247	-2.00441	-1.20722	-1.39337	1.64187	3.21429	205.4	-2.02435	-0.17319	-0.46471	-0.80725	2.78872	-4.1903	0.82042	205	-12.5122	-11.2915	-13.4277	-18.0054	-11.5967	-11.9266	-16.7847								-6.35636	5.84808e-05		-5.57558	0.00163
	201.4	1.75634	-2.10159	-0.27021	-0.17335	-2.54999	-0.59991	1.27566	1.35272	205.6	-2.02435	0.13198	-0.15954	-0.80725	2.48355	-4.1903	0.21007	205.2	-12.5122	-11.2915	-14.0381	-18.3105	-11.5967	-12.1446	-17.7002								-6.22623	5.98263e-05		-5.44545	0.00165
	201.45	1.29858	-1.36917	-1.39936	-1.21095	-3.31293	1.81098	1.09255	-0.75299	205.8	-1.414	-0.17319	0.75599	-0.80725	1.8732	-4.1903	1.1256	205.4	-13.7329	-11.5967	-14.6484	-18.0054	-11.5967	-12.3626	-18.0054								-6.0961	6.12028e-05		-5.31532	0.00167
	201.5	1.3291	-1.30813	0.15704	0.34545	-2.67206	0.25458	1.76394	2.45135	206	-1.71918	0.13198	1.36634	-0.1969	0.95767	-2.66442	2.04112	205.6	-13.4277	-11.2915	-14.9536	-17.7002	-11.5967	-12.1446	-18.9209								-5.96597	6.26109e-05		-5.18519	0.00169
	201.55	1.54272	-1.27761	0.7979	-0.29542	-2.06171	-1.17974	2.92361	1.16961	206.2	-1.414	0.43716	0.75599	-0.50208	-0.26303	-1.74889	1.73595	205.8	-11.9019	-10.9863	-14.6484	-17.395	-12.207	-12.1446	-17.7002								-5.83584	6.40514e-05		-5.05506	0.00171
	201.6	2.24463	-2.10159	0.70635	-1.42457	0.77642	2.42133	0.63479	-0.29523	206.4	-1.414	0.43716	0.45082	-0.50208	0.65249	-1.74889	1.43077	206	-11.5967	-10.9863	-14.6484	-16.4795	-11.5967	-12.1446	-17.395								-5.70571	6.55251e-05		-4.92492	0.00173
	201.65	3.89257	-1.21658	-0.51435	-1.69923	-2.48896	1.35321	1.03152	2.32928	206.6	-1.414	0.74234	-0.15954	0.71862	0.34732	-1.44372	0.82042	206.2	-13.1226	-10.6812	-14.6484	-16.4795	-10.9863	-12.1446	-16.4795								-5.57558	6.70326e-05		-4.79479	0.00175
	201.7	0.50512	-0.02639	-0.02607	0.10131	-1.57343	0.92597	3.10671	2.17669	206.8	-0.49848	0.13198	0.14564	1.0238	0.95767	-2.35924	-0.09511	206.4	-13.1226	-10.6812	-14.0381	-16.7847	-12.207	-11.9266	-16.4795								-5.44545	6.85749e-05		-4.66466	0.00178
	201.75	0.84082	0.67551	0.73687	1.1389	-2.36689	0.2851	0.90945	0.2846	207	-0.1933	-0.47837	1.06117	0.71862	0.65249	-2.05407	1.1256	206.6	-13.4277	-10.9863	-14.3433	-17.395	-12.8174	-11.9266	-16.4795								-5.31532	7.01526e-05		-4.53453	0.0018
	201.8	0.04736	-0.33157	2.01861	-0.87526	-0.44428	1.04804	1.001	0.89495	207.2	0.11188	-0.47837	1.36634	0.10827	0.95767	-1.44372	0.82042	206.8	-13.7329	-10.376	-14.3433	-17.395	-12.207	-11.4906	-16.4795								-5.18519	7.17666e-05		-4.4044	0.00182
	201.85	1.54272	2.47605	0.30962	-1.66871	-0.56635	-0.29473	0.17702	1.07806	207.4	-1.10883	-0.47837	1.36634	0.41345	1.26284	-1.74889	1.1256	207	-13.1226	-10.9863	-14.0381	-16.7847	-12.8174	-11.9266	-16.4795								-5.05506	7.34178e-05		-4.27427	0.00184
	201.9	1.69531	0.03464	-1.36884	-0.44801	-1.6955	0.13251	1.5198	1.41375	207.6	-1.10883	-1.08872	0.14564	0.41345	1.56802	-1.74889	0.82042	207.2	-12.8174	-10.9863	-14.6484	-17.7002	-12.5122	-11.9266	-16.4795								-4.92492	7.5107e-05		-4.14414	0.00187
	201.95	1.87841	-1.15554	-0.05659	0.62011	-2.33637	-0.56939	2.16067	0.49823	207.8	-1.10883	-1.08872	-0.76989	0.10827	1.56802	-2.05407	0.51525	207.4	-14.0381	-10.9863	-13.7329	-16.4795	-11.5967	-11.4906	-16.1743								-4.79479	7.6835e-05		-4.01401	0.00189
	202	-1.75318	0.4924	-0.69746	1.77977	-2.48896	0.22406	1.24514	1.10858	208	-0.80365	-1.69907	-0.76989	0.71862	1.56802	-1.44372	-0.09511	207.6	-13.7329	-10.9863	-14.3433	-16.7847	-11.5967	-11.0547	-16.1743								-4.66466	7.86027e-05		-3.88388	0.00191
	202.05	-2.60767	-0.30105	-1.39936	0.9558	-0.62738	-0.66095	1.15359	3.5805	208.2	-0.49848	-0.17319	-0.46471	0.71862	2.48355	-1.44372	0.21007	207.8	-14.0381	-11.5967	-14.0381	-15.8691	-12.207	-11.2726	-16.1743								-4.53453	8.04111e-05		-3.75375	0.00194
	202.1	0.35254	0.91965	-1.1247	1.71874	-0.16962	0.04096	-0.28074	1.38324	208.4	-0.49848	-0.78354	0.14564	1.0238	2.78872	-2.35924	0.21007	208	-14.3433	-11.9019	-13.7329	-15.2588	-12.207	-11.4906	-16.7847								-4.4044	8.22612e-05		-3.62362	0.00196
	202.15	2.39721	0.91965	-1.39936	0.74218	-1.81757	1.38373	1.64187	2.42083	208.6	-0.80365	-0.47837	0.14564	0.71862	2.78872	-3.57995	0.21007	208.2	-14.0381	-11.5967	-13.7329	-16.1743	-13.1226	-11.7086	-17.395								-4.27427	8.41538e-05		-3.49349	0.00198
	202.2	-2.08887	0.00412	-0.6059	0.49804	0.044	0.31562	3.53396	1.96307	208.8	-0.80365	-0.47837	0.14564	0.41345	2.78872	-3.88512	-0.09511	208.4	-13.4277	-12.207	-13.7329	-16.4795	-12.207	-11.4906	-16.7847								-4.14414	8.60899e-05		-3.36336	0.00201
	202.25	-2.57715	-1.97952	0.55376	-0.81422	-1.81757	-1.14923	-0.09763	-0.05109	209	-1.10883	-0.47837	-0.15954	-0.50208	3.0939	-2.96959	-0.70546	208.6	-14.0381	-11.2915	-14.0381	-16.1743	-12.207	-11.0547	-18.0054								-4.01401	8.80706e-05		-3.23323	0.00203
	202.3	-0.71558	-3.26126	0.18755	-1.42457	-3.03827	-0.59991	0.45168	0.43719	209.2	-1.10883	-0.17319	-0.15954	-0.80725	1.56802	-2.96959	-0.40028	208.8	-14.0381	-11.2915	-13.4277	-15.8691	-12.207	-11.4906	-18.3105								-3.88388	9.00968e-05		-3.1031	0.00206
	202.35	-0.2273	-1.79641	-1.91816	-0.17335	-1.6955	0.01044	1.06203	2.14618	209.4	-1.414	-0.78354	0.14564	-0.50208	1.56802	-3.27477	0.51525	209	-14.3433	-11.9019	-13.1226	-15.8691	-12.5122	-11.9266	-18.0054								-3.75375	9.21696e-05		-2.97297	0.00208
	202.4	-0.62403	-1.2471	-1.24677	1.10839	-0.87152	0.55976	2.49636	1.16961	209.6	-1.71918	-0.47837	1.36634	-0.50208	1.26284	-2.35924	0.21007	209.2	-14.3433	-11.5967	-13.4277	-16.4795	-12.8174	-12.1446	-17.7002								-3.62362	9.42902e-05		-2.84284	0.00211
	202.45	-1.53955	0.18723	0.27911	3.18358	-1.84809	0.8039	1.61135	-0.96662	209.8	-1.10883	-0.17319	1.36634	-0.50208	0.65249	-2.05407	-0.40028	209.4	-14.3433	-11.2915	-13.4277	-16.4795	-12.207	-11.7086	-17.7002								-3.49349	9.64595e-05		-2.71271	0.00213
	202.5	0.01684	-0.24002	0.49273	-0.2649	-0.6579	1.5058	1.7029	0.2846	210	-0.1933	-0.17319	1.36634	-0.1969	-0.26303	-2.05407	-0.40028	209.6	-13.7329	-10.9863	-13.4277	-16.7847	-11.2915	-11.2726	-17.395								-3.36336	9.86787e-05		-2.58258	0.00216
	202.55	-0.95972	-3.1697	-0.20918	0.22338	0.95953	-0.50836	1.61135	1.93255	210.2	0.41705	0.13198	0.45082	0.10827	-0.26303	-2.05407	0.82042	209.8	-12.8174	-11.2915	-13.7329	-17.395	-11.2915	-11.4906	-17.395								-3.23323	0.000100949		-2.45245	0.00219
	202.6	0.13891	-2.34573	-1.21626	0.71166	0.71539	-0.20318	0.32961	2.84808	210.4	0.11188	-0.17319	0.14564	-0.50208	-1.17856	-2.05407	0.82042	210	-13.1226	-10.9863	-13.7329	-16.7847	-12.207	-11.4906	-18.0054								-3.1031	0.000103271		-2.32232	0.00221
	202.65	-1.32593	-1.4302	0.73687	0.55907	-0.62738	-1.39337	0.75686	1.26117	210.6	0.11188	-0.17319	-0.46471	0.41345	-1.17856	-2.66442	1.1256	210.2	-13.4277	-10.9863	-13.4277	-17.395	-12.207	-11.0547	-16.7847								-2.97297	0.000105647		-2.19219	0.00224
	202.7	-0.10523	-0.17898	0.64532	0.74218	-1.8786	-0.50836	0.42117	0.43719	210.8	0.41705	-1.08872	-0.15954	0.41345	-1.78891	-1.44372	1.1256	210.4	-12.8174	-10.9863	-13.4277	-16.7847	-12.5122	-10.8367	-17.7002								-2.84284	0.000108078		-2.06206	0.00227
	202.75	1.60376	-0.97244	0.67583	-0.38697	-0.84101	-0.50836	0.54324	1.68841	211	0.41705	0.13198	0.45082	-0.80725	-1.17856	-1.44372	0.21007	210.6	-12.8174	-10.9863	-14.0381	-16.1743	-12.5122	-11.7086	-18.0054								-2.71271	0.000110564		-1.93193	0.0023
	202.8	2.67187	-1.64383	0.46221	0.46752	-1.60395	-0.53888	0.42117	1.44427	211.2	0.11188	-0.47837	0.45082	-1.11243	0.04214	-2.66442	-1.62099	210.8	-12.8174	-10.9863	-14.6484	-16.4795	-11.9019	-11.2726	-16.4795								-2.58258	0.000113108		-1.8018	0.00233
	202.85	0.16943	-2.07107	-0.45332	-0.50904	-2.42792	0.89545	1.48928	1.87152	211.4	0.11188	-0.17319	0.14564	-1.41761	-0.26303	-3.57995	-2.23134	211	-13.1226	-11.2915	-14.3433	-17.7002	-12.207	-11.7086	-16.4795								-2.45245	0.00011571		-1.67167	0.00235
	202.9	-1.53955	-2.25418	-1.1247	0.28441	-2.33637	-0.35577	1.88601	0.25409	211.6	0.41705	0.13198	-0.46471	-2.63831	-0.26303	-3.27477	-2.53651	211.2	-13.7329	-11.2915	-13.1226	-18.0054	-11.2915	-11.4906	-17.7002								-2.32232	0.000118372		-1.54154	0.00238
	202.95	1.72583	-2.10159	0.73687	0.19286	-3.16034	-0.53888	0.17702	1.01702	211.8	1.0274	-0.17319	-0.76989	-3.24866	0.04214	-1.74889	-1.01063	211.4	-13.7329	-11.5967	-13.7329	-16.4795	-12.8174	-11.2726	-17.7002								-2.19219	0.000121096		-1.41141	0.00241
	203	0.26098	-2.40676	1.56084	-0.05128	-2.03119	-0.38629	-0.06712	-0.44782	212	1.33258	-0.17319	-0.46471	-2.33313	0.65249	-1.13854	-0.09511	211.6	-13.4277	-11.2915	-13.4277	-16.4795	-12.8174	-11.7086	-17.395								-2.06206	0.000123882		-1.28128	0.00244
	203.05	-1.14283	-2.10159	1.10308	-1.54664	-1.02411	-0.59991	1.64187	0.04046	212.2	-0.1933	-0.17319	0.75599	-1.11243	0.65249	-1.13854	0.21007	211.8	-13.4277	-11.2915	-13.1226	-16.4795	-12.8174	-12.1446	-17.395								-1.93193	0.000126732		-1.15115	0.00247
	203.1	-2.57715	-2.74246	-0.14814	-0.20387	-0.96308	1.10907	1.76394	-1.02765	212.4	0.41705	-0.47837	0.14564	-0.1969	0.65249	-1.13854	-0.40028	212	-13.7329	-10.9863	-13.7329	-16.7847	-11.9019	-11.9266	-17.7002								-1.8018	0.000129647		-1.02102	0.0025
	203.15	-2.36353	-3.47488	-0.39228	-0.47853	-0.81049	1.20063	1.1841	-0.84455	212.6	0.41705	-0.17319	-0.15954	-0.1969	0.65249	0.38734	-0.70546	212.2	-13.1226	-10.376	-13.4277	-16.4795	-12.5122	-11.0547	-17.395								-1.67167	0.00013263		-0.89089	0.00253
	203.2	-1.29541	-1.70486	-0.11762	-0.17335	0.01348	-0.38629	-0.00608	0.86444	212.8	1.0274	0.13198	0.14564	-0.1969	0.95767	-0.22301	-1.62099	212.4	-12.8174	-10.376	-13.4277	-16.7847	-12.8174	-11.0547	-17.395								-1.54154	0.000135681		-0.76076	0.00256
	203.25	-0.56299	-2.19314	1.25567	0.31493	-1.75653	0.40717	0.60427	1.77996	213	1.0274	0.13198	0.45082	0.10827	2.17837	0.99769	-1.62099	212.6	-12.8174	-10.376	-12.5122	-15.8691	-13.1226	-11.7086	-17.7002								-1.41141	0.000138803		-0.63063	0.0026
	203.3	-1.29541	-1.91848	-0.14814	-0.11232	-0.81049	1.99408	0.26858	1.01702	213.2	0.41705	-0.17319	-0.15954	0.41345	1.26284	0.69251	-1.62099	212.8	-12.8174	-11.9019	-13.4277	-15.8691	-13.1226	-11.2726	-16.7847								-1.28128	0.000141996		-0.5005	0.00263
	203.35	-1.9668	-1.88797	-0.9416	-0.2649	-1.02411	1.29218	0.14651	2.3598	213.4	-0.1933	-1.39389	-0.15954	-0.50208	1.26284	2.21839	-1.62099	213	-14.0381	-11.2915	-14.9536	-15.2588	-12.8174	-11.9266	-18.0054								-1.15115	0.000145263		-0.37037	0.00266
	203.4	-1.9668	-3.90213	0.95049	2.75634	-0.90204	-1.08819	-0.83006	1.81048	213.6	-0.1933	-0.78354	1.06117	-0.1969	1.26284	2.21839	-2.23134	213.2	-13.7329	-11.2915	-15.2588	-15.8691	-12.8174	-11.7086	-18.0054								-1.02102	0.000148605		-0.24024	0.00269
	203.45	-3.49268	-1.67434	0.00445	0.62011	0.34918	-0.14215	-0.5554	2.05462	213.8	0.41705	-1.69907	1.36634	-1.11243	1.26284	1.91322	-2.84169	213.4	-13.1226	-11.2915	-15.8691	-16.4795	-12.5122	-12.3626	-17.7002								-0.89089	0.000152023		-0.11011	0.00273
	203.5	-2.33301	-2.22366	1.04205	1.77977	-1.81757	2.48236	0.54324	3.42791	214	0.41705	-0.47837	-0.15954	-1.72278	0.95767	1.60804	-2.53651	213.6	-13.4277	-10.9863	-16.7847	-16.1743	-12.8174	-11.7086	-17.7002								-0.76076	0.000155521		0	0.00275
	203.55	-0.2273	-2.19314	-0.14814	2.42064	-0.87152	0.52924	0.20754	3.5805	214.2	0.11188	-0.47837	0.14564	-1.72278	0.34732	0.99769	-1.92616	213.8	-13.1226	-10.9863	-16.4795	-16.1743	-12.207	-11.7086	-17.395								-0.63063	0.000159098		0.02002	0.00276
	203.6	0.50512	-3.04763	-0.39228	0.04027	-1.23774	-0.47784	-0.18919	2.72601	214.4	0.11188	-1.08872	0.14564	-0.80725	-0.26303	0.69251	-1.31581	214	-12.207	-11.2915	-15.8691	-16.1743	-12.8174	-11.9266	-17.395								-0.5005	0.000162759		0.15015	0.00279
	203.65	-0.65454	-3.71902	0.43169	-0.50904	-0.50531	0.987	0.4822	2.75653	214.6	-0.1933	-0.47837	-0.15954	-1.11243	0.34732	0.38734	-0.40028	214.2	-13.1226	-11.9019	-15.8691	-16.1743	-12.5122	-11.9266	-17.395								-0.37037	0.000166503		0.28028	0.00283
	203.7	0.93237	-3.01712	-0.6059	-1.1194	-1.23774	1.29218	0.42117	0.13202	214.8	0.11188	-0.47837	-0.15954	-0.80725	0.95767	-0.52819	-0.09511	214.4	-13.4277	-12.207	-15.564	-16.1743	-12.207	-11.9266	-17.395								-0.24024	0.000170333		0.41041	0.00286
	203.75	0.16943	-2.58987	0.24859	-1.42457	-0.71894	1.07856	0.78738	0.68133	215	0.72223	-0.78354	-0.15954	-0.80725	0.95767	-0.22301	-0.09511	214.6	-13.1226	-12.207	-16.1743	-15.8691	-12.207	-11.2726	-17.7002								-0.11011	0.000174252		0.54054	0.0029
	203.8	-0.31885	-1.27761	1.56084	0.437	-0.71894	0.8039	0.05495	0.58978	215.2	0.72223	-0.17319	1.06117	-0.1969	0.65249	0.08216	-1.01063	214.8	-13.7329	-11.2915	-15.2588	-16.7847	-12.5122	-11.2726	-18.3105								0	0.000177638		0.67067	0.00293
	203.85	-0.80713	1.49949	0.52325	1.19994	-1.8786	-0.47784	0.72634	0.68133	215.4	0.72223	-0.17319	0.45082	0.41345	0.34732	0.99769	-1.62099	215	-14.0381	-11.5967	-15.2588	-16.7847	-11.9019	-11.0547	-17.7002								0.02002	0.00017826		0.8008	0.00297
	203.9	-0.62403	1.46897	0.82842	0.74218	-2.45844	0.52924	1.27566	0.92547	215.6	1.0274	-0.47837	-0.46471	0.41345	0.04214	0.38734	-1.01063	215.2	-14.9536	-11.9019	-15.2588	-16.1743	-11.9019	-11.4906	-16.7847								0.15015	0.000182361		0.93093	0.00301
	203.95	0.38305	0.21775	1.74395	0.68114	-2.2143	-0.29473	0.63479	0.43719	215.8	1.0274	-1.39389	-0.15954	-0.50208	-0.56821	0.99769	-0.70546	215.4	-15.2588	-12.5122	-15.564	-17.395	-11.5967	-11.4906	-17.395								0.28028	0.000186556		1.06106	0.00304
	204	0.41357	-1.85745	-0.0871	-0.57008	-0.84101	-0.08111	-0.70798	1.56634	216	2.24811	-2.00425	-0.15954	0.41345	-0.87339	-0.52819	-1.01063	215.6	-14.9536	-12.207	-15.8691	-18.3105	-11.5967	-10.8367	-17.395								0.41041	0.000190848		1.19119	0.00308
	204.05	-0.13575	-2.9866	-0.05659	-0.84474	1.23419	-0.38629	-1.40989	2.14618	216.2	2.24811	-0.47837	-0.15954	-0.50208	-0.26303	-0.52819	-1.31581	215.8	-14.9536	-11.9019	-15.564	-18.0054	-10.9863	-11.7086	-16.7847								0.54054	0.000195238		1.32132	0.00312
	204.1	-1.08179	-0.27053	0.52325	1.23046	-0.10859	-0.47784	-0.09763	0.86444	216.4	1.0274	-0.17319	-0.46471	0.10827	-1.48374	-1.13854	-0.40028	216	-15.2588	-11.5967	-15.2588	-17.7002	-11.2915	-10.6187	-16.1743								0.67067	0.00019973		1.45145	0.00316
	204.15	-1.32593	-2.58987	0.46221	0.52855	-2.15326	1.26166	-0.5554	-0.29523	216.6	1.0274	-0.47837	-0.46471	-0.80725	-0.87339	-0.52819	-0.40028	216.2	-15.2588	-12.207	-15.2588	-16.1743	-11.5967	-11.9266	-16.4795								0.8008	0.000204324		1.58158	0.0032
	204.2	-0.80713	-1.39968	1.34722	0.52855	-0.32221	3.0622	-0.40281	-0.44782	216.8	1.33258	-0.47837	0.14564	-0.1969	-0.56821	0.08216	0.21007	216.4	-14.0381	-11.5967	-16.1743	-15.2588	-12.5122	-11.9266	-17.395								0.93093	0.000209025		1.71171	0.00324
	204.25	-1.448	0.3093	0.49273	0.437	1.50885	0.68183	0.87893	0.71185	217	1.0274	-0.47837	0.45082	0.41345	0.04214	0.69251	-0.09511	216.6	-14.0381	-12.5122	-15.2588	-15.564	-12.5122	-11.9266	-17.395								1.06106	0.000213833		1.84184	0.00328
	204.3	-1.35645	-1.21658	0.76739	1.07787	0.22711	-0.44732	2.34377	0.77288	217.2	0.11188	-0.78354	0.45082	0.41345	-0.26303	0.38734	-0.09511	216.8	-13.4277	-11.5967	-15.564	-16.1743	-11.9019	-12.3626	-18.0054								1.19119	0.000218752		1.97197	0.00332
	204.35	0.41357	-1.46072	0.6148	0.98632	-0.84101	1.44477	0.42117	1.87152	217.4	-0.1933	-0.78354	-0.15954	0.71862	0.04214	-0.22301	-0.70546	217	-13.7329	-12.207	-15.564	-16.4795	-11.9019	-12.1446	-17.7002								1.32132	0.000223784		2.1021	0.00336
	204.4	-0.31885	-2.04055	0.55376	-0.35646	-0.50531	1.01752	0.2991	0.65081	217.6	-0.1933	-0.17319	-0.15954	0.41345	-0.26303	-0.22301	0.51525	217.2	-14.0381	-11.5967	-15.2588	-17.395	-12.207	-11.9266	-16.7847								1.45145	0.000228932		2.23223	0.0034
	204.45	0.32202	-2.34573	-0.85004	0.9558	-1.26825	-0.02008	0.20754	1.29168	217.8	-0.1933	0.13198	-0.46471	-0.50208	0.95767	1.30287	-0.40028	217.4	-12.8174	-11.2915	-14.3433	-18.3105	-12.5122	-11.9266	-17.395								1.58158	0.000234198		2.36236	0.00344
	204.5	-0.59351	0.12619	-0.48383	-0.29542	0.10504	1.26166	1.15359	1.44427	218	0.41705	-0.17319	-0.76989	0.10827	0.65249	1.30287	-1.01063	217.6	-12.8174	-10.9863	-14.6484	-18.0054	-12.5122	-11.9266	-16.7847								1.71171	0.000239586		2.49249	0.00348
	204.55	0.10839	0.40085	0.43169	2.39013	-0.56635	-0.14215	0.90945	-0.20368	218.2	1.33258	0.43716	0.14564	0.71862	0.34732	0.99769	-1.01063	217.8	-12.8174	-10.9863	-14.3433	-18.0054	-12.8174	-12.1446	-15.8691								1.84184	0.000245097		2.62262	0.00352
	204.6	-1.02076	2.41501	0.98101	0.49804	-1.02411	0.68183	1.33669	0.6203	218.4	1.33258	-0.47837	0.14564	0.71862	-0.26303	0.99769	0.21007	218	-12.8174	-11.5967	-14.6484	-18.6157	-12.5122	-11.9266	-15.8691								1.97197	0.000250735		2.75275	0.00357
	204.65	-1.17334	1.68259	0.70635	0.37597	-0.77997	2.0246	1.06203	0.13202	218.6	1.94293	-0.47837	0.45082	-0.1969	-0.87339	1.60804	0.21007	218.2	-12.8174	-11.2915	-15.2588	-18.3105	-12.5122	-12.5805	-15.8691								2.1021	0.000256503		2.88288	0.00361
	204.7	1.17651	0.58396	-0.4228	-0.35646	-1.39032	0.22406	0.87893	0.74237	218.8	1.33258	-0.47837	0.75599	-1.72278	-1.48374	1.60804	-1.62099	218.4	-13.4277	-11.2915	-15.2588	-18.3105	-12.8174	-12.7985	-16.1743								2.23223	0.000262403		3.01301	0.00366
	204.75	0.74926	0.58396	0.43169	0.37597	-0.07807	-0.44732	1.82497	-0.29523	219	1.33258	-0.78354	0.75599	-1.41761	-0.87339	1.60804	-1.62099	218.6	-14.0381	-11.2915	-14.9536	-18.6157	-12.5122	-11.9266	-17.395								2.36236	0.000268439		3.14314	0.0037
	204.8	3.00756	-0.42312	-0.30073	2.05443	-0.38324	-0.63043	0.51272	-0.2342	219.2	1.33258	-0.78354	1.67152	-0.1969	-1.17856	0.38734	-1.31581	218.8	-13.7329	-11.2915	-14.9536	-17.395	-12.5122	-12.3626	-17.7002								2.49249	0.000274614		3.27327	0.00375
	204.85	1.39013	-1.06399	1.59136	1.23046	-0.84101	-1.85113	-0.34177	1.77996	219.4	1.94293	-0.17319	1.36634	0.10827	-0.87339	0.99769	-1.62099	219	-13.4277	-11.2915	-15.564	-17.395	-12.5122	-12.1446	-18.3105								2.62262	0.000280931		3.4034	0.00379
	204.9	0.84082	-1.85745	0.6148	-0.17335	0.86798	0.2851	1.42825	0.07098	219.6	1.0274	-0.47837	0.45082	0.10827	-0.87339	0.08216	-2.53651	219.2	-12.5122	-11.2915	-15.8691	-16.1743	-12.207	-12.1446	-18.6157								2.75275	0.000287393		3.53353	0.00384
	204.95	0.74926	-0.81985	0.12652	0.52855	-0.62738	0.34613	0.75686	0.37616	219.8	0.72223	-0.47837	0.14564	-0.1969	0.04214	-1.44372	-2.53651	219.4	-11.9019	-11.9019	-14.9536	-16.4795	-11.9019	-11.9266	-18.3105								2.88288	0.000294004		3.66366	0.00389
	205	0.04736	0.40085	0.73687	0.37597	-0.74945	-0.72198	0.2991	0.52874	220	1.33258	-1.08872	0.45082	-1.41761	0.04214	-1.13854	-1.62099	219.6	-11.5967	-11.2915	-16.1743	-15.8691	-12.207	-11.7086	-18.3105								3.01301	0.000300766		3.79379	0.00393
	205.05	2.67187	0.58396	1.01153	-1.05836	-1.90912	-0.59991	1.1841	1.65789	220.2	0.11188	-1.69907	0.45082	-1.11243	-0.56821	-2.05407	-1.01063	219.8	-11.9019	-10.9863	-16.1743	-15.8691	-12.207	-11.4906	-18.0054								3.14314	0.000307685		3.92392	0.00398
	205.1	0.04736	-1.67434	-0.57539	-0.63111	0.28814	-0.72198	-0.79954	0.34564	220.4	-0.1933	-1.08872	0.45082	-1.11243	0.34732	-1.44372	-0.40028	220	-12.5122	-11.5967	-15.8691	-15.564	-12.5122	-11.9266	-18.0054								3.27327	0.000314762		4.05405	0.00403
	205.15	-0.2273	-0.69778	-0.14814	-0.66163	-0.68842	-1.85113	1.48928	-0.44782	220.6	0.72223	-1.08872	0.45082	-1.11243	0.34732	-0.22301	-1.01063	220.2	-12.5122	-11.5967	-15.564	-15.8691	-12.5122	-11.9266	-17.7002								3.4034	0.000322002		4.18418	0.00408
	205.2	1.05444	-2.16262	-1.30781	-0.57008	-0.74945	-0.87457	3.28982	-0.60041	220.8	1.0274	-0.47837	0.14564	-1.41761	-0.26303	0.08216	-1.62099	220.4	-12.8174	-11.5967	-15.564	-14.9536	-12.207	-11.4906	-17.395								3.53353	0.000329408		4.31431	0.00413
	205.25	-0.37989	-0.45364	-0.11762	2.11547	0.65435	0.10199	2.46584	0.49823	221	0.72223	-0.78354	1.36634	-0.50208	-0.26303	0.08216	-3.45204	220.6	-13.1226	-11.5967	-15.564	-15.8691	-11.5967	-11.4906	-17.7002								3.66366	0.000336985		4.44444	0.00418
	205.3	2.06152	1.65207	-0.17866	1.53563	-1.78705	1.17011	1.21462	1.3222	221.2	0.11188	-1.39389	1.67152	-0.80725	-0.56821	0.69251	-2.23134	220.8	-13.1226	-11.2915	-15.8691	-14.9536	-12.207	-11.9266	-18.0054								3.79379	0.000344736		4.57457	0.00423
	205.35	1.39013	0.61448	-0.9416	3.36669	-2.54999	-1.14923	1.15359	1.26117	221.4	-0.1933	-1.39389	1.36634	-1.72278	-1.17856	0.99769	-2.23134	221	-14.0381	-11.5967	-15.564	-15.8691	-11.9019	-12.1446	-18.0054								3.92392	0.000352665		4.7047	0.00429
	205.4	2.06152	-0.14846	0.24859	2.57323	-1.23774	-0.87457	1.58083	1.29168	221.6	0.41705	-0.78354	1.06117	-2.02796	-1.17856	0.69251	-2.84169	221.2	-13.7329	-11.9019	-14.9536	-15.2588	-11.5967	-12.1446	-16.7847								4.05405	0.000360777		4.83483	0.00434
	205.45	1.26806	-0.02639	-0.33125	-0.53956	-1.93964	0.04096	1.001	-0.35627	221.8	0.41705	-0.17319	0.45082	-1.72278	-1.17856	0.38734	-2.53651	221.4	-13.4277	-11.5967	-14.9536	-15.8691	-11.9019	-12.1446	-17.7002								4.18418	0.000369075		4.96496	0.00439
	205.5	1.87841	0.27878	-1.76557	1.23046	-0.9936	-1.39337	0.72634	0.49823	222	0.11188	-0.47837	-0.15954	-1.72278	-0.87339	0.08216	-2.23134	221.6	-13.4277	-11.5967	-14.9536	-16.4795	-11.2915	-11.9266	-18.6157								4.31431	0.000377564		5.0951	0.00445
	205.55	2.51928	-0.63675	-0.97211	0.49804	-0.90204	-0.41681	0.57375	-0.87506	222.2	0.11188	-0.78354	0.14564	-1.72278	-0.87339	0.08216	-2.84169	221.8	-13.4277	-11.5967	-15.8691	-16.1743	-12.207	-12.5805	-18.3105								4.44444	0.000386248		5.22523	0.0045
	205.6	2.06152	-1.64383	0.58428	-0.41749	-1.02411	-2.15631	3.83913	-0.87506	222.4	1.0274	-0.78354	1.36634	-0.80725	-0.56821	1.30287	-2.23134	222	-13.1226	-11.2915	-16.1743	-15.8691	-12.207	-12.5805	-18.0054								4.57457	0.000395132		5.35536	0.00456
	205.65	1.23755	-2.22366	0.37066	-1.48561	-0.93256	1.17011	2.0386	1.01702	222.6	1.33258	-0.78354	1.36634	-1.72278	-0.26303	0.69251	-1.92616	222.2	-12.5122	-11.2915	-16.1743	-15.8691	-12.207	-12.1446	-17.7002								4.7047	0.000404219		5.48549	0.00461
	205.7	0.68823	-1.00296	-0.4228	-0.75319	-0.74945	0.89545	1.12307	0.89495	222.8	0.72223	-0.78354	1.97669	-1.72278	-0.26303	0.69251	-1.31581	222.4	-13.4277	-11.2915	-14.9536	-16.1743	-11.5967	-12.5805	-17.7002								4.83483	0.000413516		5.61562	0.00467
	205.75	-0.2273	-1.49124	0.21807	-1.08888	-0.53583	-0.9356	1.39773	0.49823	223	0.11188	-0.78354	1.36634	-1.11243	0.95767	0.69251	-1.62099	222.6	-14.0381	-10.9863	-15.564	-15.8691	-12.207	-12.3626	-17.395								4.96496	0.000423027		5.74575	0.00473
	205.8	1.05444	-0.14846	-0.54487	-1.24147	-0.1391	-0.47784	-0.37229	0.37616	223.2	1.0274	-0.17319	0.75599	-1.11243	0.34732	1.30287	-1.01063	222.8	-14.6484	-11.9019	-15.8691	-16.4795	-11.9019	-12.5805	-17.7002								5.0951	0.000432756		5.87588	0.00478
	205.85	-2.02784	-1.12503	-1.18574	-0.66163	-0.01703	-0.11163	1.001	0.6203	223.4	1.0274	-0.78354	0.75599	-0.80725	0.95767	0.69251	-0.40028	223	-14.6484	-11.2915	-15.564	-17.395	-11.5967	-11.9266	-16.7847								5.22523	0.000442709		6.00601	0.00484
	205.9	-1.47852	-0.02639	1.28619	-0.29542	-0.4748	0.2851	1.82497	-0.14264	223.6	1.33258	-0.78354	0.45082	-0.80725	-0.56821	1.60804	-0.70546	223.2	-14.9536	-11.2915	-14.9536	-16.4795	-12.207	-11.9266	-17.7002								5.35536	0.000452891		6.13614	0.0049
	205.95	-0.31885	1.31638	0.21807	-0.96681	-1.60395	-1.75958	1.61135	1.1391	223.8	1.94293	-1.08872	-0.15954	-0.1969	0.04214	1.60804	-1.01063	223.4	-14.9536	-11.2915	-15.564	-16.7847	-12.207	-11.0547	-18.0054								5.48549	0.000463306		6.26627	0.00496
	206	-0.50196	-2.58987	-0.91108	-2.00441	-2.27533	-1.48492	0.36013	-1.18024	224	1.33258	-1.69907	-0.46471	-0.50208	-0.87339	0.69251	-1.31581	223.6	-14.6484	-11.5967	-14.6484	-16.1743	-11.9019	-11.4906	-17.395								5.61562	0.000473962		6.3964	0.00502
	206.05	-2.91285	-2.71194	-0.39228	-2.5232	-1.51239	-0.63043	0.23806	-1.91266	224.2	2.24811	-1.08872	-0.46471	-1.41761	-1.17856	0.08216	-1.62099	223.8	-14.3433	-11.9019	-14.3433	-16.1743	-12.207	-12.1446	-17.395								5.74575	0.000484862		6.52653	0.00509
	206.1	-2.85181	-0.33157	0.40118	-1.6382	-2.00068	0.16303	0.32961	0.71185	224.4	2.24811	0.13198	-0.46471	-1.72278	-1.48374	0.38734	-2.23134	224	-14.0381	-11.9019	-14.9536	-15.564	-10.9863	-12.1446	-18.0054								5.87588	0.000496012		6.65666	0.00515
	206.15	-0.07471	-1.12503	1.10308	-0.81422	-2.7331	-0.90509	1.55032	0.22357	224.6	3.16363	0.13198	-1.07506	-0.50208	-1.17856	0.69251	-2.23134	224.2	-13.1226	-11.9019	-15.8691	-15.2588	-12.207	-11.9266	-16.7847								6.00601	0.000507419		6.78679	0.00521
	206.2	-0.44092	-0.85037	2.1712	-1.66871	-2.03119	-0.14215	1.61135	-0.53937	224.8	2.85846	0.74234	-0.76989	0.10827	-0.26303	0.38734	-2.23134	224.4	-13.4277	-11.9019	-15.564	-15.8691	-12.207	-11.9266	-17.395								6.13614	0.000519088		6.91692	0.00528
	206.25	-0.16626	-2.28469	0.58428	-1.85182	-2.54999	-0.29473	-0.49436	1.3222	225	2.24811	-0.17319	-0.15954	0.10827	-0.87339	0.69251	-1.31581	224.6	-14.0381	-10.9863	-16.1743	-16.7847	-12.207	-11.7086	-18.3105								6.26627	0.000531026		7.04705	0.00534
	206.3	0.9934	-0.60623	-0.97211	-1.36354	-1.45136	-0.53888	0.45168	-1.33283	225.2	2.55328	-0.78354	0.45082	-0.1969	-0.26303	0.38734	-0.70546	224.8	-14.0381	-10.9863	-16.1743	-17.395	-11.9019	-11.9266	-18.0054								6.3964	0.000543238		7.17718	0.00541
	206.35	0.68823	-1.7659	-1.6435	0.10131	-0.56635	0.04096	1.97756	0.74237	225.4	1.94293	-1.69907	0.14564	-0.50208	-0.26303	0.99769	-0.40028	225	-13.1226	-11.2915	-15.2588	-17.395	-11.9019	-11.7086	-16.1743								6.52653	0.00055573		7.30731	0.00547
	206.4	-0.62403	-2.49832	-1.76557	-1.76027	-1.05463	-1.05767	0.72634	1.96307	225.6	1.0274	-0.78354	0.45082	-1.11243	0.34732	0.08216	-0.09511	225.2	-12.5122	-11.5967	-13.4277	-17.395	-12.207	-12.1446	-16.7847								6.65666	0.00056851		7.43744	0.00554
	206.45	-1.448	-2.04055	2.20171	-2.21803	-1.6955	-1.02716	0.45168	0.68133	225.8	1.0274	-0.17319	0.75599	-1.11243	-0.26303	0.08216	0.51525	225.4	-13.1226	-10.9863	-13.1226	-17.7002	-12.207	-12.1446	-16.1743								6.78679	0.000581583		7.56757	0.00561
	206.5	-2.21094	-1.70486	-0.30073	-2.8589	-1.54291	-1.42389	0.72634	-0.44782	226	1.33258	-0.17319	0.14564	-2.02796	-0.56821	-0.83336	0.51525	225.6	-13.1226	-10.9863	-13.7329	-18.0054	-11.9019	-11.4906	-15.564								6.91692	0.000594956		7.6977	0.00568
	206.55	-1.08179	-1.27761	0.30962	-2.49269	-1.26825	-0.2337	0.11599	-1.69904	226.2	2.24811	-0.17319	0.45082	-1.11243	-0.26303	-0.52819	0.51525	225.8	-13.1226	-10.9863	-13.7329	-16.1743	-11.9019	-11.9266	-16.1743								7.04705	0.000608637		7.82783	0.00575
	206.6	0.44409	-2.10159	1.01153	-2.24855	-2.30585	-2.33941	2.28274	-0.08161	226.4	1.33258	-0.78354	1.06117	-1.41761	1.26284	-0.22301	-0.09511	226	-13.4277	-11.2915	-13.4277	-17.395	-12.5122	-12.1446	-16.7847								7.17718	0.000622633		7.95796	0.00582
	206.65	-2.08887	-2.9866	0.64532	-0.41749	-2.33637	-1.72906	0.4822	0.6203	226.6	1.0274	-0.47837	1.36634	-1.11243	0.04214	-0.52819	-0.09511	226.2	-13.7329	-11.2915	-13.4277	-16.4795	-12.8174	-11.9266	-16.7847								7.30731	0.00063695		8.08809	0.00589
	206.7	-0.7461	-3.35281	1.25567	-0.6006	-2.70258	-0.66095	0.39065	2.42083	226.8	1.0274	-1.08872	1.06117	-1.41761	0.04214	-0.22301	-0.70546	226.4	-13.4277	-10.9863	-14.6484	-16.4795	-12.5122	-12.1446	-17.7002								7.43744	0.000651596		8.21822	0.00596
	206.75	1.57324	-3.07815	-0.91108	-1.85182	-2.85517	0.04096	0.11599	2.60394	227	1.0274	-1.39389	0.45082	-0.80725	0.04214	0.08216	-0.70546	226.6	-14.0381	-10.9863	-15.564	-17.7002	-12.207	-12.3626	-18.0054								7.56757	0.000666579		8.34835	0.00603
	206.8	0.04736	-1.91848	-0.14814	-1.60768	-1.66498	1.10907	0.08547	-0.11213	227.2	2.24811	-1.08872	0.45082	-0.1969	0.95767	-0.22301	-0.09511	226.8	-13.7329	-10.9863	-15.564	-16.7847	-12.8174	-12.1446	-17.395								7.6977	0.000681905		8.47848	0.00611
	206.85	-0.53247	-2.92556	-1.15522	-1.51612	-2.09223	0.01044	0.97048	-1.85163	227.4	2.24811	-1.69907	0.14564	0.10827	1.56802	0.69251	0.82042	227	-13.1226	-10.9863	-15.564	-15.564	-13.1226	-12.1446	-16.1743								7.82783	0.000697584		8.60861	0.00618
	206.9	-0.80713	-4.17678	0.64532	-1.97389	-1.78705	1.74994	1.48928	0.19305	227.6	3.16363	-2.00425	0.45082	0.41345	1.26284	0.08216	0.51525	227.2	-13.7329	-11.2915	-15.564	-15.564	-14.0381	-12.5805	-15.8691								7.95796	0.000713624		8.73874	0.00626
	206.95	-0.16626	-2.55935	1.28619	-2.40113	-2.58051	-0.7525	1.64187	-1.36335	227.8	2.55328	-1.69907	0.75599	0.71862	0.34732	-0.22301	1.43077	227.4	-12.8174	-11.9019	-15.564	-15.2588	-13.4277	-12.1446	-17.395								8.08809	0.000730032		8.86887	0.00634
	207	-1.17334	-3.81057	-1.18574	-2.61476	-0.74945	-1.30182	0.2991	0.86444	228	1.94293	-0.78354	0.45082	0.10827	-0.26303	-0.22301	1.1256	227.6	-12.8174	-11.9019	-15.2588	-15.564	-12.8174	-12.1446	-17.395								8.21822	0.000746816		8.999	0.00641
	207.05	-1.32593	-3.04763	0.00445	-1.42457	-0.59687	-0.9356	1.45876	0.37616	228.2	2.24811	-0.47837	0.45082	-0.80725	-0.26303	-0.52819	2.04112	227.8	-13.1226	-11.9019	-15.8691	-14.9536	-12.207	-11.9266	-16.4795								8.34835	0.000763987		9.12913	0.00649
	207.1	-1.2649	-3.01712	-1.30781	-1.45509	-2.30585	-0.02008	1.21462	-0.47834	228.4	2.24811	-1.08872	0.75599	-1.11243	0.65249	-0.52819	1.73595	228	-13.7329	-11.5967	-16.1743	-14.9536	-12.207	-11.9266	-15.8691								8.47848	0.000781552		9.25926	0.00657
	207.15	-3.1875	-3.44436	1.10308	-1.54664	-1.90912	0.07148	-0.86057	-0.50885	228.6	2.55328	-0.78354	0.75599	-0.80725	1.26284	-0.52819	2.04112	228.2	-14.0381	-10.9863	-16.1743	-16.1743	-13.1226	-11.7086	-16.4795								8.60861	0.00079952		9.38939	0.00665
	207.2	-2.57715	-3.6885	-0.30073	-2.40113	-1.8786	0.37665	-0.18919	-0.9361	228.8	2.55328	-0.47837	0.14564	-0.50208	1.8732	0.08216	0.82042	228.4	-14.0381	-11.2915	-16.1743	-16.4795	-12.207	-11.7086	-16.1743								8.73874	0.000817901		9.51952	0.00673
	207.25	-1.7837	-1.97952	1.16412	-2.00441	-1.57343	-0.02008	1.79446	-1.02765	229	2.85846	0.13198	0.45082	-0.50208	1.8732	0.08216	1.1256	228.6	-14.0381	-10.9863	-15.8691	-15.8691	-12.5122	-11.9266	-16.4795								8.86887	0.000836704		9.64965	0.00682
	207.3	-1.60059	-4.23782	0.73687	-1.21095	-2.27533	-1.21026	0.4822	-1.36335	229.2	2.55328	0.13198	-0.15954	-0.50208	1.56802	0.38734	0.51525	228.8	-14.0381	-11.2915	-15.8691	-16.4795	-12.5122	-11.7086	-16.1743								8.999	0.00085594		9.77978	0.0069
	207.35	-1.69214	-3.44436	-0.54487	-0.41749	-1.14618	-0.7525	-0.18919	-1.79059	229.4	2.55328	-1.08872	-0.76989	-1.72278	1.8732	0.69251	-0.09511	229	-14.9536	-11.9019	-16.1743	-17.395	-12.5122	-11.7086	-17.395								9.12913	0.000875617		9.90991	0.00698
	207.4	-1.23438	-2.19314	-1.30781	-2.88942	-0.38324	-0.26422	0.2991	0.19305	229.6	2.85846	-1.08872	-0.46471	-1.72278	1.26284	0.08216	-0.09511	229.2	-15.564	-11.2915	-17.395	-18.0054	-12.5122	-12.1446	-15.8691								9.25926	0.000895746		10.04	0.00707
	207.45	0.04736	-3.93264	-1.4604	-3.31666	-0.01703	-0.08111	0.60427	-0.84455	229.8	3.16363	-1.08872	0.14564	-0.80725	1.56802	0.08216	-0.09511	229.4	-15.8691	-11.5967	-16.7847	-19.2261	-12.207	-11.9266	-16.1743								9.38939	0.000916337		10.1702	0.00716
	207.5	0.32202	-3.07815	-0.75849	-2.46217	-1.6955	-1.05767	-0.09763	-1.18024	230	2.85846	-1.08872	-0.76989	-0.80725	1.56802	-0.83336	0.21007	229.6	-15.2588	-11.5967	-16.1743	-17.7002	-12.5122	-11.9266	-16.4795								9.51952	0.000937401		10.3003	0.00724
	207.55	-0.34937	-3.56643	-1.42988	-3.10304	-1.51239	-1.42389	-0.5554	-0.20368	230.2	2.55328	-1.69907	-0.46471	-1.11243	1.26284	-1.44372	0.51525	229.8	-15.8691	-11.5967	-14.9536	-16.4795	-12.8174	-11.9266	-16.1743								9.64965	0.000958949		10.4304	0.00733
	207.6	1.3291	-4.08523	-1.15522	-3.74391	-2.54999	-1.17974	-0.5554	0.43719	230.4	2.85846	-0.78354	-0.76989	-0.80725	1.26284	-1.13854	0.51525	230	-15.564	-11.5967	-15.564	-17.7002	-13.4277	-12.1446	-16.7847								9.77978	0.000980992		10.5606	0.00742
	207.65	0.04736	-3.74954	-2.1623	-2.15699	-1.32929	-1.21026	1.03152	0.04046	230.6	2.24811	-0.47837	0.14564	-0.50208	1.56802	-2.35924	0.51525	230.2	-14.9536	-11.5967	-15.8691	-18.0054	-13.7329	-12.3626	-16.1743								9.90991	0.001		10.6907	0.00751
	207.7	0.90185	-1.64383	0.7979	-0.7837	-0.62738	-0.32525	0.4822	-0.14264	230.8	2.55328	0.13198	0.14564	-1.41761	0.65249	-1.13854	0.51525	230.4	-14.9536	-12.207	-15.564	-18.0054	-13.4277	-12.1446	-17.7002								10.04	0.00103		10.8208	0.00761
	207.75	-0.47144	-1.58279	1.28619	-2.91993	-1.32929	0.4682	-1.04368	0.58978	231	1.33258	-0.17319	0.14564	0.10827	0.95767	-0.22301	-0.70546	230.6	-15.564	-12.207	-14.9536	-18.0054	-13.1226	-12.5805	-16.1743								10.1702	0.00105		10.951	0.0077
	207.8	-0.19678	-3.01712	-2.10126	-1.69923	-1.1767	-1.2713	0.26858	1.07806	231.2	1.33258	-1.08872	-0.15954	0.41345	1.26284	0.08216	-2.23134	230.8	-15.564	-12.5122	-15.2588	-17.7002	-13.7329	-12.3626	-16.7847								10.3003	0.00107		11.0811	0.00779
	207.85	-0.31885	-4.32937	-0.69746	-1.6382	-0.77997	-1.33233	-0.7385	-0.11213	231.4	1.0274	-0.47837	-0.76989	-0.50208	1.26284	0.08216	-1.62099	231	-14.0381	-12.8174	-14.6484	-18.0054	-13.4277	-12.1446	-15.564								10.4304	0.0011		11.2112	0.00789
	207.9	-1.81421	-3.29177	-0.72797	-2.00441	0.13556	0.04096	1.21462	-1.85163	231.6	0.72223	0.13198	-1.07506	-0.1969	1.26284	0.08216	-0.70546	231.2	-14.6484	-12.5122	-14.3433	-16.7847	-12.8174	-12.1446	-16.4795								10.5606	0.00112		11.3413	0.00799
	207.95	-0.71558	-1.39968	-1.85712	-0.93629	-0.16962	-1.02716	0.78738	0.04046	231.8	0.11188	0.74234	-0.76989	0.41345	1.8732	-0.83336	-0.40028	231.4	-14.3433	-12.5122	-14.6484	-16.1743	-13.1226	-11.7086	-16.4795								10.6907	0.00115		11.4715	0.00808
	208	-0.56299	-0.66726	0.6148	-0.32594	-1.08515	-1.33233	0.2991	-0.81403	232	0.72223	-0.47837	-0.76989	0.41345	0.65249	-0.22301	0.21007	231.6	-14.3433	-12.5122	-14.3433	-15.564	-12.5122	-11.7086	-16.1743								10.8208	0.00118		11.6016	0.00818
	208.05	-1.05127	-1.85745	-2.34541	-0.63111	-0.53583	0.37665	0.54324	0.25409	232.2	1.33258	-0.17319	-0.15954	-0.1969	0.65249	1.30287	0.82042	231.8	-14.9536	-10.9863	-14.9536	-15.8691	-13.1226	-11.4906	-16.7847								10.951	0.0012		11.7317	0.00828
	208.1	0.16943	-3.56643	-1.79609	-1.69923	-1.1767	-1.05767	0.72634	1.68841	232.4	0.11188	-0.47837	-0.46471	-0.50208	0.34732	-0.22301	0.21007	232	-15.2588	-10.6812	-14.9536	-16.1743	-13.1226	-11.7086	-16.4795								11.0811	0.00123		11.8619	0.00838
	208.15	0.77978	-2.19314	-1.24677	-2.06544	-1.60395	-2.12579	0.2991	0.07098	232.6	0.41705	-1.08872	-0.15954	-0.50208	-0.56821	0.38734	-1.31581	232.2	-14.6484	-11.5967	-14.0381	-15.8691	-12.5122	-11.7086	-17.395								11.2112	0.00126		11.992	0.00849
	208.2	-0.4104	-1.36917	-0.17866	-2.27906	-0.74945	-0.11163	0.54324	-0.29523	232.8	0.41705	-1.08872	-0.15954	0.41345	-1.17856	0.99769	-0.40028	232.4	-14.0381	-12.8174	-14.0381	-16.1743	-12.8174	-12.1446	-17.395								11.3413	0.00129		12.1221	0.00859
	208.25	0.65771	-2.80349	0.37066	-4.23219	0.50177	-2.85821	1.42825	-1.4549	233	0.72223	-0.47837	-0.46471	0.10827	-0.87339	0.99769	-0.09511	232.6	-13.7329	-12.207	-13.7329	-16.7847	-13.4277	-12.1446	-17.395								11.4715	0.00132		12.2523	0.0087
	208.3	-0.4104	-1.61331	-0.30073	-3.28614	-0.41376	-1.14923	-0.25022	-0.84455	233.2	1.0274	0.43716	-0.15954	-0.50208	-0.87339	-0.22301	0.51525	232.8	-14.6484	-12.207	-13.7329	-17.7002	-13.1226	-12.7985	-18.0054								11.6016	0.00135		12.3824	0.0088
	208.35	-1.14283	-2.34573	-0.75849	-1.51612	-0.53583	-0.2337	-0.34177	-0.60041	233.4	0.41705	0.13198	-1.68542	0.41345	0.04214	-0.22301	-0.09511	233	-14.0381	-11.9019	-14.3433	-17.395	-13.4277	-12.3626	-18.0054								11.7317	0.00138		12.5125	0.00891
	208.4	0.47461	-2.01004	-1.88764	-0.41749	-1.20722	-0.50836	1.06203	1.01702	233.6	0.72223	0.43716	-2.29577	0.10827	0.34732	-0.22301	-0.40028	233.2	-13.7329	-11.5967	-14.9536	-16.4795	-13.7329	-12.7985	-18.0054								11.8619	0.00141		12.6426	0.00902
	208.45	-0.59351	-2.95608	-0.9416	-0.96681	-1.90912	1.26166	0.14651	1.71893	233.8	0.72223	0.74234	-2.90612	0.41345	0.65249	0.38734	0.82042	233.4	-13.4277	-10.9863	-14.9536	-16.4795	-13.4277	-12.1446	-19.2261								11.992	0.00144		12.7728	0.00913
	208.5	-0.34937	-2.04055	-1.52143	-0.6006	0.5628	0.95649	-1.22678	2.08514	234	0.41705	0.13198	-2.60094	0.41345	0.34732	0.38734	-0.40028	233.6	-13.1226	-11.2915	-15.564	-15.8691	-12.207	-12.5805	-18.9209								12.1221	0.00148		12.9029	0.00924
	208.55	-0.47144	-2.01004	-2.37592	-1.69923	-0.93256	1.56684	-1.44041	-0.38678	234.2	0.41705	-0.78354	-2.29577	0.71862	-1.17856	0.08216	-0.09511	233.8	-13.7329	-12.5122	-14.6484	-15.8691	-12.207	-12.7985	-18.3105								12.2523	0.00151		13.033	0.00935
	208.6	-1.448	-2.65091	0.46221	-1.6382	-0.74945	0.65131	0.2991	-1.69904	234.4	0.41705	-1.08872	-1.68542	1.0238	-0.87339	0.38734	0.82042	234	-14.0381	-11.9019	-14.0381	-15.564	-11.5967	-12.5805	-17.7002								12.3824	0.00155		13.1632	0.00947
	208.65	-1.63111	0.03464	1.07256	-0.23439	1.29522	0.19355	-0.52488	0.07098	234.6	0.11188	-1.39389	-1.68542	1.0238	-1.17856	0.99769	0.82042	234.2	-13.7329	-11.9019	-14.6484	-15.564	-12.207	-12.5805	-17.395								12.5125	0.00158		13.2933	0.00958
	208.7	-1.81421	1.13327	-0.48383	-0.93629	0.07452	0.31562	-0.28074	0.22357	234.8	-0.1933	-0.78354	-1.38024	0.41345	-1.17856	0.69251	0.21007	234.4	-14.3433	-12.207	-14.3433	-16.7847	-12.5122	-11.4906	-17.7002								12.6426	0.00162		13.4234	0.0097
	208.75	-2.69922	-0.08743	-1.06367	0.00975	-1.93964	0.2851	0.42117	0.34564	235	0.72223	-0.47837	-1.38024	-0.1969	-0.56821	1.30287	-0.40028	234.6	-13.7329	-11.5967	-14.6484	-17.395	-12.5122	-11.4906	-18.0054								12.7728	0.00165		13.5535	0.00982
	208.8	-2.76026	-1.21658	0.24859	-0.57008	-1.14618	-0.53888	-1.53196	1.56634	235.2	1.33258	-0.17319	-1.68542	-0.50208	0.65249	1.30287	0.21007	234.8	-13.7329	-11.2915	-14.3433	-17.395	-11.9019	-11.7086	-17.395								12.9029	0.00169		13.6837	0.00994
	208.85	-2.18042	-2.80349	1.34722	-1.24147	-0.68842	-1.08819	-0.31126	0.49823	235.4	0.11188	-0.17319	-1.68542	-0.50208	0.04214	1.60804	1.1256	235	-13.4277	-10.9863	-14.9536	-17.7002	-11.5967	-11.9266	-17.395								13.033	0.00173		13.8138	0.01006
	208.9	-1.63111	-1.36917	0.27911	-1.24147	1.11212	0.65131	0.14651	0.1015	235.6	0.72223	0.13198	-2.29577	-0.1969	-1.17856	1.30287	1.1256	235.2	-13.4277	-11.2915	-14.6484	-17.395	-11.5967	-11.4906	-17.395								13.1632	0.00177		13.9439	0.01018
	208.95	-1.2649	1.19431	-1.1247	0.52855	-0.68842	0.52924	-0.58591	0.40667	235.8	0.41705	-0.17319	-1.68542	-1.11243	0.34732	0.69251	0.51525	235.4	-13.7329	-11.2915	-14.9536	-17.7002	-11.5967	-11.0547	-17.7002								13.2933	0.00181		14.0741	0.01031
	209	-1.93628	-1.06399	-1.1247	0.55907	-1.32929	1.01752	-0.31126	0.86444	236	0.72223	-0.17319	-2.60094	-1.11243	0.34732	0.08216	0.82042	235.6	-13.7329	-11.2915	-15.2588	-17.7002	-12.207	-11.2726	-17.395								13.4234	0.00185		14.2042	0.01043
	209.05	-1.448	-1.85745	-0.17866	0.04027	1.23419	-0.26422	0.84841	0.04046	236.2	0.72223	0.13198	-1.68542	-2.02796	0.04214	0.38734	-0.09511	235.8	-14.0381	-11.5967	-15.8691	-17.395	-12.8174	-11.7086	-17.7002								13.5535	0.0019		14.3343	0.01056
	209.1	-3.58423	-0.7283	-0.66694	-1.91285	-2.12275	-0.17266	0.26858	-1.05817	236.4	1.33258	-0.47837	-2.60094	-0.80725	0.34732	0.38734	-0.40028	236	-13.1226	-11.5967	-15.8691	-17.7002	-12.207	-11.4906	-16.7847								13.6837	0.00194		14.4645	0.01069
	209.15	-3.12647	1.10276	-1.67402	-3.92701	-2.54999	0.95649	1.21462	-0.32575	236.6	1.33258	-1.39389	-1.68542	-0.80725	-0.26303	0.69251	-0.09511	236.2	-13.1226	-10.9863	-15.564	-17.7002	-11.5967	-11.9266	-17.395								13.8138	0.00198		14.5946	0.01082
	209.2	-2.33301	-1.18606	-1.06367	0.34545	-0.90204	0.01044	0.78738	-0.56989	236.8	1.33258	-2.30942	-1.68542	-2.02796	-1.48374	0.08216	-0.70546	236.4	-13.4277	-10.9863	-14.9536	-17.7002	-11.5967	-12.1446	-17.395								13.9439	0.00203		14.7247	0.01095
	209.25	-1.448	-0.24002	1.28619	2.87841	-2.54999	-1.57647	1.39773	0.34564	237	0.72223	-2.30942	-1.68542	-1.72278	-1.48374	-0.22301	-1.62099	236.6	-13.1226	-10.9863	-14.6484	-17.7002	-11.5967	-11.7086	-17.7002								14.0741	0.00208		14.8549	0.01109
	209.3	-2.6687	0.33982	1.1336	0.74218	-2.18378	-2.03424	1.09255	2.57342	237.2	0.72223	-3.53012	-1.99059	-1.41761	-1.78891	0.08216	-2.23134	236.8	-13.1226	-11.2915	-14.9536	-17.7002	-11.9019	-12.1446	-17.7002								14.2042	0.00212		14.985	0.01122
	209.35	-3.03492	-0.78933	-1.76557	-1.57716	-1.14618	-1.2713	1.91653	1.90203	237.4	1.0274	-2.91977	-1.38024	-1.41761	-1.78891	-0.22301	-0.09511	237	-13.1226	-10.6812	-15.2588	-17.395	-11.5967	-12.1446	-18.0054								14.3343	0.00217		15	0.01124
	209.4	-0.4104	-0.11795	-1.6435	-0.66163	-0.59687	-0.17266	1.21462	0.49823	237.6	1.0274	-2.91977	-1.99059	-1.41761	-0.56821	-0.22301	0.82042	237.2	-12.8174	-11.2915	-15.564	-17.395	-12.207	-11.4906	-17.395								14.4645	0.00222		15.1151	0.01136
	209.45	-0.31885	-1.949	-0.17866	0.25389	-1.54291	-1.2713	0.23806	0.77288	237.8	1.33258	-2.6146	-1.68542	-0.1969	0.34732	0.69251	-0.70546	237.4	-12.5122	-11.5967	-15.8691	-17.7002	-12.207	-11.4906	-17.7002								14.5946	0.00227		15.2453	0.0115
	209.5	-2.24146	-1.91848	-0.02607	1.53563	-2.70258	-1.11871	-0.37229	1.53582	238	1.33258	-2.00425	-1.68542	-1.11243	0.04214	1.30287	-0.70546	237.6	-12.5122	-10.9863	-14.9536	-17.7002	-12.207	-11.7086	-16.4795								14.7247	0.00233		15.3754	0.01164
	209.55	-3.09595	-2.37625	-0.54487	0.46752	-3.28241	-0.35577	1.5198	1.87152	238.2	1.0274	-2.30942	-1.68542	-0.80725	-1.78891	0.99769	-1.92616	237.8	-12.8174	-10.9863	-15.2588	-17.7002	-12.207	-11.7086	-16.4795								14.8549	0.00238		15.5055	0.01178
	209.6	-1.50904	-3.32229	-1.18574	-1.3025	-1.08515	-3.04132	3.32034	-0.08161	238.4	0.72223	-2.6146	-0.76989	-1.11243	-2.09409	0.69251	-2.23134	238	-12.8174	-10.6812	-14.9536	-18.0054	-12.207	-11.7086	-14.9536								14.985	0.00243		15.6356	0.01192
	209.65	-2.39405	-1.15554	-0.0871	-0.75319	-1.90912	-2.3089	2.86257	-0.17316	238.6	0.72223	-3.8353	-0.46471	-1.11243	-2.39927	0.99769	-2.23134	238.2	-12.207	-10.6812	-14.3433	-17.395	-12.5122	-12.1446	-13.7329								15	0.00244		15.7658	0.01207
	209.7	-2.30249	0.24826	0.67583	-1.21095	0.59332	-0.59991	1.42825	-0.17316	238.8	0.41705	-4.14048	-1.07506	-0.80725	-1.78891	0.69251	-1.31581	238.4	-12.8174	-11.2915	-14.3433	-16.1743	-12.5122	-11.9266	-13.7329								15.1151	0.00249		15.8959	0.01222
	209.75	-1.99732	1.62156	0.6148	-3.22511	0.86798	-0.9356	1.76394	0.00994	239	0.11188	-2.91977	-1.68542	-2.02796	-2.70444	0.08216	-0.09511	238.6	-12.8174	-11.9019	-14.6484	-17.395	-12.207	-12.1446	-13.1226								15.2453	0.00255		16.026	0.01237
	209.8	-0.7461	2.01828	-0.36176	-0.90577	-0.68842	-1.2713	2.77102	2.84808	239.2	0.41705	-2.00425	-1.68542	-1.72278	-2.70444	0.38734	-0.40028	238.8	-13.4277	-12.207	-14.9536	-16.7847	-12.8174	-11.9266	-13.4277								15.3754	0.0026		16.1562	0.01252
	209.85	-1.2649	1.04172	-0.4228	-1.3025	-1.26825	-0.59991	-0.86057	3.0617	239.4	1.0274	-2.6146	-2.29577	-1.11243	-1.78891	-0.22301	-0.09511	239	-13.7329	-11.5967	-14.9536	-16.4795	-12.8174	-11.9266	-13.7329								15.5055	0.00266		16.2863	0.01267
	209.9	-1.2649	-2.58987	-0.6059	0.00975	-1.60395	-0.50836	-0.00608	2.02411	239.6	0.72223	-3.22495	-1.68542	-0.50208	-1.78891	-0.22301	-0.70546	239.2	-13.1226	-11.2915	-15.2588	-16.1743	-12.207	-11.4906	-13.7329								15.6356	0.00273		16.4164	0.01282
	209.95	-0.25782	-3.20022	-1.4604	-1.02784	-1.11567	1.26166	1.91653	1.841	239.8	0.72223	-2.00425	-1.68542	-0.1969	-2.39927	-0.52819	-0.09511	239.4	-12.8174	-12.5122	-15.564	-15.8691	-12.207	-11.9266	-15.2588								15.7658	0.00279		16.5465	0.01298
	210	-1.32593	-3.93264	-0.88056	-1.57716	-2.24482	-0.05059	0.97048	1.53582	240	1.0274	-1.08872	-1.68542	-0.80725	-2.70444	0.08216	-0.70546	239.6	-12.5122	-11.9019	-15.2588	-16.4795	-12.5122	-11.7086	-17.395								15.8959	0.00285		16.6767	0.01314
	210.05	-0.71558	-2.68142	0.91998	-2.27906	-2.42792	1.44477	1.48928	1.87152	240.2	1.0274	-1.69907	-1.38024	0.10827	-1.78891	-0.52819	-0.40028	239.8	-12.8174	-11.2915	-15.8691	-16.7847	-13.1226	-11.9266	-18.0054								16.026	0.00292		16.8068	0.0133
	210.1	-3.24854	-2.13211	0.06548	-2.91993	-2.33637	-0.41681	2.37429	1.50531	240.4	0.41705	-2.30942	-1.68542	-0.1969	-1.78891	-0.83336	-1.31581	240	-13.1226	-11.9019	-15.564	-17.395	-13.1226	-11.9266	-18.0054								16.1562	0.00298		16.9369	0.01346
	210.15	-1.93628	-2.77298	-1.67402	-1.21095	-3.98432	-0.14215	3.71706	1.29168	240.6	0.72223	-1.08872	-1.07506	-0.50208	-1.78891	-1.13854	-0.09511	240.2	-13.7329	-11.9019	-15.564	-17.395	-12.8174	-11.4906	-17.395								16.2863	0.00305		17.0671	0.01362
	210.2	1.08496	-2.83401	0.15704	-0.75319	-1.45136	-0.32525	1.64187	0.71185	240.8	-0.1933	-0.47837	-0.46471	-0.80725	-2.39927	-1.44372	1.1256	240.4	-13.4277	-12.207	-15.2588	-17.395	-12.8174	-11.4906	-17.395								16.4164	0.00312		17.1972	0.01379
	210.25	-0.83765	-1.91848	0.27911	0.9558	-1.81757	-1.2713	1.39773	1.47479	241	0.11188	-0.78354	-0.46471	-1.72278	-2.70444	-0.83336	2.65148	240.6	-13.7329	-12.5122	-14.9536	-16.4795	-12.8174	-11.4906	-16.1743								16.5465	0.00319		17.3273	0.01396
	210.3	-0.71558	-1.49124	0.76739	-0.96681	-1.97016	-0.78302	3.2593	2.29876	241.2	-0.49848	-1.39389	-1.07506	-0.80725	-3.61997	0.08216	2.95665	240.8	-13.4277	-11.5967	-14.9536	-16.4795	-12.8174	-11.4906	-16.4795								16.6767	0.00327		17.4575	0.01413
	210.35	-0.95972	0.03464	-0.91108	-2.55372	-0.62738	-1.33233	1.42825	0.16253	241.4	0.11188	-2.30942	-1.07506	-0.80725	-3.31479	0.38734	2.65148	241	-13.4277	-11.9019	-15.564	-16.1743	-13.4277	-11.4906	-18.0054								16.8068	0.00334		17.5876	0.0143
	210.4	-0.9292	-1.46072	-0.72797	-0.41749	-2.12275	-0.87457	0.81789	1.29168	241.6	1.33258	-2.30942	-0.46471	-1.41761	-3.00962	0.38734	2.3463	241.2	-13.1226	-11.9019	-15.8691	-17.7002	-12.8174	-11.7086	-18.3105								16.9369	0.00342		17.7177	0.01447
	210.45	-1.7837	-1.00296	2.14068	-1.79078	-2.30585	-1.42389	1.97756	1.23065	241.8	1.0274	-2.00425	-1.07506	-0.80725	-2.70444	0.69251	2.3463	241.4	-11.9019	-11.9019	-15.8691	-17.395	-13.4277	-11.2726	-18.3105								17.0671	0.0035		17.8479	0.01465
	210.5	-0.68506	-1.64383	-0.23969	-1.24147	-3.34345	-3.16339	0.84841	3.36688	242	0.72223	-2.00425	-1.68542	-0.1969	-2.09409	0.38734	2.3463	241.6	-11.9019	-11.2915	-15.8691	-17.395	-14.0381	-10.8367	-18.3105								17.1972	0.00358		17.978	0.01483
	210.55	-1.66162	-2.55935	0.12652	-0.50904	-2.79413	-2.55304	3.13723	2.14618	242.2	0.72223	-1.69907	-0.46471	0.71862	-2.70444	2.21839	3.567	241.8	-12.5122	-12.207	-15.8691	-16.4795	-13.4277	-11.2726	-17.7002								17.3273	0.00366		18.1081	0.01501
	210.6	-1.9668	-2.25418	-0.17866	-0.93629	0.25763	-2.40045	3.32034	1.50531	242.4	0.72223	-1.39389	-0.76989	0.71862	-1.78891	1.60804	3.26183	242	-12.207	-11.9019	-16.1743	-16.4795	-12.8174	-11.4906	-18.3105								17.4575	0.00374		18.2382	0.01519
	210.65	-2.6687	-1.49124	-2.1623	-2.03492	-0.4748	-2.15631	2.83205	3.0617	242.6	0.41705	-1.39389	-1.07506	-0.1969	-2.09409	1.60804	2.04112	242.2	-12.8174	-12.207	-16.1743	-16.4795	-12.207	-11.0547	-18.3105								17.5876	0.00383		18.3684	0.01538
	210.7	-0.99024	-1.67434	-2.25385	-1.42457	-1.08515	-1.72906	2.67947	-0.20368	242.8	-0.49848	-1.08872	-0.76989	-1.41761	-2.39927	1.30287	-0.40028	242.4	-12.8174	-12.5122	-16.1743	-16.7847	-12.5122	-11.4906	-18.9209								17.7177	0.00392		18.4985	0.01556
	210.75	-1.66162	-1.61331	-0.4228	-2.46217	-0.56635	-3.1939	2.43533	0.37616	243	0.41705	-1.08872	-0.46471	-0.80725	-2.09409	1.60804	-1.62099	242.6	-12.8174	-12.207	-15.8691	-17.395	-13.1226	-11.4906	-18.9209								17.8479	0.00401		18.6286	0.01575
	210.8	-1.72266	-0.30105	0.58428	-3.22511	-1.72602	-2.15631	-0.06712	0.71185	243.2	-0.1933	-0.78354	-0.76989	-0.50208	-1.48374	1.60804	-2.53651	242.8	-13.4277	-12.207	-15.2588	-16.7847	-12.8174	-11.0547	-17.7002								17.978	0.0041		18.7588	0.01594
	210.85	-0.50196	1.43845	0.03497	-1.42457	0.44073	-3.28546	-0.34177	2.11566	243.4	-0.49848	-0.47837	-0.76989	-0.80725	-1.78891	1.91322	-1.92616	243	-14.0381	-12.207	-16.1743	-16.4795	-12.5122	-11.4906	-16.4795								18.1081	0.00419		18.8889	0.01614
	210.9	-2.45508	0.76706	-1.30781	-1.3025	-1.54291	-2.12579	0.63479	1.74945	243.6	0.11188	0.13198	-1.07506	-0.1969	-2.09409	1.30287	-2.23134	243.2	-13.7329	-11.9019	-15.564	-18.3105	-13.4277	-11.7086	-17.395								18.2382	0.00429		19.019	0.01633
	210.95	-3.12647	-0.42312	-0.02607	-1.14991	-0.01703	-3.04132	1.73342	1.44427	243.8	0.72223	0.43716	-1.07506	0.41345	-2.39927	0.38734	-1.62099	243.4	-12.5122	-11.9019	-15.564	-17.395	-14.0381	-11.7086	-15.8691								18.3684	0.00439		19.1491	0.01653
	211	-2.18042	-0.51468	-0.97211	-0.69215	0.07452	-1.63751	1.85549	4.06878	244	0.72223	-0.47837	-0.76989	0.10827	-2.39927	0.38734	-2.23134	243.6	-12.207	-11.9019	-15.564	-17.7002	-13.7329	-11.4906	-16.7847								18.4985	0.00449		19.2793	0.01673
	211.05	-3.34009	-0.45364	-2.00971	-1.91285	0.65435	-1.51544	2.19118	3.82464	244.2	1.0274	-0.78354	-1.68542	-0.50208	-2.39927	-0.22301	-1.62099	243.8	-11.9019	-11.2915	-15.564	-17.395	-14.3433	-11.4906	-16.7847								18.6286	0.00459		19.4094	0.01694
	211.1	-3.73682	-1.67434	-2.43696	-0.84474	-1.66498	0.13251	0.26858	1.26117	244.4	0.72223	-0.17319	-1.68542	-0.50208	-1.48374	-0.22301	-1.01063	244	-11.9019	-11.9019	-15.8691	-18.0054	-13.4277	-11.2726	-17.7002								18.7588	0.0047		19.5395	0.01714
	211.15	-1.448	-0.2095	1.04205	-0.93629	0.07452	-2.03424	1.15359	3.00067	244.6	1.0274	0.43716	-0.76989	-0.80725	-1.48374	0.38734	-1.01063	244.2	-12.5122	-10.9863	-16.1743	-18.3105	-13.4277	-11.9266	-16.4795								18.8889	0.0048		19.6697	0.01735
	211.2	-0.07471	0.8281	1.80499	-3.13356	-1.63446	-1.17974	2.37429	1.71893	244.8	1.0274	0.13198	-0.15954	-1.11243	-2.09409	-0.52819	-1.92616	244.4	-12.5122	-10.9863	-15.8691	-18.3105	-13.1226	-11.0547	-16.7847								19.019	0.00491		19.7998	0.01756
	211.25	-1.87525	0.85862	-1.88764	-2.8589	-4.28949	-0.44732	0.39065	0.92547	245	1.0274	-0.47837	-0.76989	-0.50208	-2.70444	-1.74889	-2.23134	244.6	-12.8174	-11.2915	-14.9536	-18.9209	-13.7329	-11.7086	-16.4795								19.1491	0.00503		19.9299	0.01777
	211.3	-2.18042	0.33982	-2.28437	-2.70631	-1.8786	-1.4544	-0.70798	0.25409	245.2	-0.80365	-0.78354	-1.38024	0.71862	-1.48374	-0.83336	-2.53651	244.8	-13.1226	-11.2915	-14.9536	-18.9209	-13.4277	-11.9266	-16.4795								19.2793	0.00514		20.0601	0.01799
	211.35	1.14599	1.25534	0.15704	-2.00441	-0.07807	-1.24078	-0.61643	0.2846	245.4	-0.49848	-1.08872	-1.99059	0.71862	-0.26303	0.08216	-1.92616	245	-13.4277	-11.2915	-15.2588	-18.3105	-13.1226	-11.2726	-16.1743								19.4094	0.00526		20.1902	0.01821
	211.4	-2.36353	0.06516	0.91998	-3.86598	-0.81049	-0.63043	0.72634	2.14618	245.6	-0.49848	-0.78354	-1.07506	0.10827	0.34732	0.08216	-0.70546	245.2	-13.1226	-11.2915	-15.564	-18.0054	-13.7329	-11.2726	-17.395								19.5395	0.00538		20.3203	0.01843
	211.45	-1.57007	1.8657	1.53033	-4.17115	-0.50531	-0.17266	0.54324	0.95599	245.8	0.72223	-0.47837	-0.46471	0.10827	-0.26303	0.38734	0.21007	245.4	-13.7329	-10.9863	-15.8691	-18.0054	-13.4277	-11.4906	-18.3105								19.6697	0.0055		20.4505	0.01865
	211.5	-2.27198	2.87278	-1.4604	-0.75319	-3.46552	-1.11871	1.58083	1.35272	246	1.33258	-0.17319	0.14564	-0.50208	-0.56821	1.60804	0.82042	245.6	-12.8174	-10.9863	-15.2588	-18.0054	-13.4277	-11.9266	-18.6157								19.7998	0.00563		20.5806	0.01888
	211.55	-0.80713	2.62864	-0.39228	-1.85182	2.51593	-2.73614	0.81789	1.87152	246.2	2.24811	0.13198	0.45082	0.10827	0.95767	2.21839	-0.09511	245.8	-12.207	-11.5967	-14.3433	-18.0054	-12.8174	-11.7086	-18.6157								19.9299	0.00576		20.7107	0.01911
	211.6	-1.90577	0.91965	-0.88056	-0.66163	1.35626	-2.55304	0.23806	1.38324	246.4	1.94293	-0.47837	-0.46471	-0.1969	0.65249	0.99769	-0.09511	246	-12.207	-11.9019	-13.7329	-18.3105	-12.5122	-11.4906	-18.9209								20.0601	0.00589		20.8408	0.01934
	211.65	-1.93628	-0.69778	-1.09418	-1.08888	-0.9936	-2.64459	1.27566	1.23065	246.6	1.0274	-0.47837	-1.07506	-0.50208	0.95767	0.08216	-0.40028	246.2	-12.5122	-11.5967	-13.7329	-18.9209	-12.8174	-11.2726	-17.7002								20.1902	0.00602		20.971	0.01957
	211.7	-3.24854	1.13327	-1.49091	-0.20387	-1.29877	-2.03424	0.26858	-1.48542	246.8	0.11188	-0.47837	-1.38024	-0.50208	0.34732	0.99769	-1.01063	246.4	-12.5122	-11.2915	-13.4277	-18.3105	-13.1226	-11.2726	-17.395								20.3203	0.00616		21.1011	0.01981
	211.75	-1.7837	-0.45364	-1.09418	-1.88234	-0.9936	-0.87457	-1.01316	-0.44782	247	0.72223	-0.47837	-0.46471	-1.11243	0.04214	0.99769	-0.40028	246.6	-12.8174	-12.207	-13.4277	-18.3105	-13.1226	-11.9266	-16.4795								20.4505	0.0063		21.2312	0.02005
	211.8	1.48169	0.64499	-1.76557	-1.45509	-0.74945	-0.2337	0.93996	2.05462	247.2	0.72223	-1.69907	-0.46471	-1.11243	0.65249	0.69251	-1.31581	246.8	-12.8174	-11.9019	-13.7329	-18.0054	-13.1226	-11.7086	-15.2588								20.5806	0.00645		21.3614	0.02029
	211.85	-0.99024	1.13327	0.18755	-0.38697	-0.04755	-0.29473	1.82497	-0.14264	247.4	0.41705	-1.69907	0.14564	-1.11243	1.26284	0.38734	-1.31581	247	-12.8174	-11.5967	-14.9536	-18.0054	-12.8174	-11.4906	-15.8691								20.7107	0.00659		21.4915	0.02053
	211.9	-0.53247	0.37033	0.82842	-0.96681	-1.6955	-0.29473	-0.06712	0.55926	247.6	-0.1933	-1.69907	-0.15954	-0.50208	0.95767	1.30287	-1.01063	247.2	-12.5122	-12.207	-14.3433	-17.395	-13.1226	-12.3626	-15.8691								20.8408	0.00674		21.6216	0.02078
	211.95	0.13891	-0.36209	-1.06367	-3.19459	-1.60395	0.31562	0.14651	2.20721	247.8	-0.49848	-1.69907	-1.38024	-0.80725	0.65249	1.91322	-0.70546	247.4	-12.5122	-11.9019	-14.6484	-17.395	-12.8174	-11.7086	-16.4795								20.971	0.0069		21.7518	0.02103
	212	0.38305	-2.04055	1.28619	-1.72975	-1.8786	-0.14215	-0.98264	1.10858	248	-0.49848	-1.39389	-1.07506	-2.02796	1.26284	2.52357	-0.70546	247.6	-12.8174	-11.5967	-14.0381	-17.395	-13.1226	-12.1446	-16.4795								21.1011	0.00706		21.8819	0.02129
	212.05	0.62719	-0.48416	-0.23969	-1.27198	-2.45844	0.987	-1.37937	1.65789	248.2	-0.49848	-0.47837	-0.15954	-2.33313	0.95767	1.60804	-1.31581	247.8	-12.8174	-11.2915	-14.3433	-16.7847	-13.1226	-11.7086	-17.7002								21.2312	0.00722		22.012	0.02155
	212.1	0.19995	0.91965	0.64532	-1.08888	-1.57343	1.3227	-0.98264	0.52874	248.4	-0.1933	-0.78354	-0.15954	-2.02796	1.26284	1.91322	-0.70546	248	-13.1226	-11.5967	-14.0381	-17.395	-13.4277	-11.9266	-17.395								21.3614	0.00738		22.1421	0.02181
	212.15	-1.81421	-0.78933	-1.06367	-1.45509	-1.72602	-2.21734	-0.5554	-0.26471	248.6	-0.1933	-0.47837	0.14564	-1.72278	1.8732	2.52357	-0.40028	248.2	-13.7329	-11.9019	-14.0381	-18.3105	-12.8174	-12.3626	-18.0054								21.4915	0.00755		22.2723	0.02207
	212.2	-1.7837	-2.34573	-1.85712	-1.91285	-0.59687	-1.57647	0.66531	0.83392	248.8	0.41705	-0.78354	-0.46471	-2.02796	1.8732	1.60804	-1.31581	248.4	-13.7329	-12.5122	-13.4277	-18.6157	-12.207	-12.1446	-18.3105								21.6216	0.00772		22.4024	0.02234
	212.25	-1.60059	0.58396	-0.30073	-0.87526	-0.23066	-0.72198	0.05495	0.46771	249	0.41705	-1.08872	-1.07506	-1.41761	2.48355	0.99769	-1.31581	248.6	-13.7329	-11.9019	-13.7329	-17.7002	-12.8174	-11.7086	-17.7002								21.7518	0.0079		22.5325	0.02261
	212.3	-3.67579	0.37033	-1.21626	-0.29542	0.99005	-0.05059	0.14651	1.20013	249.2	0.41705	-0.78354	-0.76989	-1.72278	2.17837	0.69251	0.51525	248.8	-13.1226	-11.5967	-13.4277	-17.395	-12.207	-11.7086	-18.0054								21.8819	0.00808		22.6627	0.02288
	212.35	-2.14991	0.24826	-2.1623	-1.27198	2.36334	-1.14923	0.4822	2.20721	249.4	1.0274	-0.17319	-1.68542	-2.33313	1.56802	0.99769	2.04112	249	-13.1226	-11.5967	-13.7329	-16.4795	-12.5122	-11.9266	-18.0054								22.012	0.00826		22.7928	0.02315
	212.4	-2.60767	-0.7283	-1.1247	-1.24147	1.69195	-0.84405	1.64187	0.55926	249.6	0.11188	0.13198	-1.68542	-2.02796	1.56802	0.69251	0.82042	249.2	-13.1226	-11.9019	-13.4277	-16.7847	-12.5122	-11.7086	-18.3105								22.1421	0.00845		22.9229	0.02343
	212.45	-1.63111	-1.39968	-0.6059	-1.57716	1.81402	0.07148	2.28274	1.77996	249.8	0.72223	1.65786	-1.38024	-2.02796	1.56802	0.69251	1.1256	249.4	-12.5122	-11.9019	-13.1226	-17.7002	-13.4277	-11.4906	-18.0054								22.2723	0.00864		23.053	0.02372
	212.5	-1.2649	-0.3926	-0.0871	-1.27198	1.29522	-1.11871	1.42825	3.79412	250	0.11188	1.04751	-1.68542	-1.41761	1.56802	0.08216	-0.09511	249.6	-12.8174	-11.9019	-13.1226	-17.395	-12.5122	-11.9266	-17.395								22.4024	0.00884		23.1832	0.024
	212.55	-1.32593	-0.17898	-1.1247	-0.20387	2.24127	-0.41681	0.75686	1.74945	250.2	0.72223	1.04751	-1.07506	-2.02796	0.95767	1.30287	-0.70546	249.8	-13.4277	-12.5122	-13.4277	-16.7847	-12.207	-11.2726	-18.0054								22.5325	0.00904		23.3133	0.02429
	212.6	-2.05835	-0.45364	-0.6059	1.44408	0.80694	-0.53888	0.57375	0.71185	250.4	1.0274	0.74234	-1.07506	-1.72278	1.56802	1.60804	-0.70546	250	-14.6484	-11.9019	-12.8174	-17.7002	-12.5122	-10.8367	-18.3105								22.6627	0.00925		23.4434	0.02458
	212.65	-0.95972	1.0112	-2.04023	-1.14991	0.044	-1.11871	-0.95213	-0.78351	250.6	0.41705	0.13198	-0.46471	-1.72278	1.8732	0.99769	-1.62099	250.2	-14.6484	-11.5967	-14.3433	-17.395	-12.207	-11.2726	-18.3105								22.7928	0.00946		23.5736	0.02488
	212.7	-2.27198	0.00412	1.3167	-2.09596	2.39386	-0.78302	-1.71507	1.56634	250.8	0.41705	0.74234	-1.07506	-2.02796	1.56802	-0.22301	-1.01063	250.4	-14.3433	-12.5122	-13.4277	-16.7847	-11.5967	-11.4906	-19.2261								22.9229	0.00968		23.7037	0.02518
	212.75	-1.81421	-2.86453	1.19463	-0.66163	0.95953	-0.50836	-0.49436	3.73309	251	0.72223	1.04751	-1.07506	-2.02796	1.56802	-0.22301	-0.40028	250.6	-14.3433	-12.8174	-13.7329	-16.7847	-11.5967	-11.9266	-19.8364								23.053	0.0099		23.8338	0.02548
	212.8	-1.32593	-2.43728	-0.69746	-1.3025	2.48541	-1.42389	-0.49436	1.65789	251.2	0.41705	0.43716	-1.07506	-1.72278	1.8732	0.69251	-0.70546	250.8	-14.0381	-13.1226	-12.8174	-17.7002	-11.2915	-11.9266	-18.0054								23.1832	0.01012		23.964	0.02579
	212.85	-1.66162	-0.30105	-2.13178	-0.11232	1.84454	-1.66803	0.26858	0.71185	251.4	0.41705	0.13198	-0.46471	-1.72278	0.95767	0.69251	-1.01063	251	-14.0381	-13.1226	-13.1226	-17.395	-11.5967	-11.7086	-16.7847								23.3133	0.01035		24.0941	0.0261
	212.9	-3.0044	2.26242	-0.54487	-0.93629	3.79766	-0.29473	-0.09763	0.16253	251.6	0.41705	-0.47837	-0.46471	-1.72278	1.26284	-0.22301	-1.01063	251.2	-14.6484	-12.8174	-13.4277	-16.7847	-12.207	-11.7086	-18.3105								23.4434	0.01059		24.2242	0.02641
	212.95	-3.15699	2.72019	-0.75849	-1.33302	2.08868	-0.96612	0.81789	0.19305	251.8	0.41705	-1.08872	-0.76989	-2.02796	0.95767	-0.22301	-0.40028	251.4	-15.564	-12.8174	-13.4277	-16.1743	-12.207	-11.7086	-18.3105								23.5736	0.01083		24.3544	0.02673
	213	-3.37061	2.26242	-1.52143	0.49804	-0.23066	-0.53888	-0.06712	1.841	252	1.33258	-0.78354	-0.76989	-1.72278	1.26284	0.99769	0.51525	251.6	-15.564	-13.1226	-13.4277	-16.4795	-11.9019	-11.2726	-17.7002								23.7037	0.01108		24.4845	0.02705
	213.05	-2.69922	0.8281	-2.62006	0.62011	1.44781	-0.41681	-0.86057	0.43719	252.2	1.0274	-0.17319	-0.46471	-2.33313	0.65249	1.30287	1.43077	251.8	-14.6484	-13.7329	-13.7329	-17.7002	-11.2915	-11.0547	-17.7002								23.8338	0.01133		24.6146	0.02738
	213.1	-2.27198	0.00412	-0.48383	-0.14283	2.88214	-1.48492	0.87893	1.53582	252.4	0.72223	0.43716	-0.46471	-2.33313	0.65249	1.60804	0.21007	252	-14.3433	-13.4277	-14.0381	-18.0054	-11.5967	-11.4906	-17.395								23.964	0.01158		24.7447	0.0277
	213.15	-1.84473	1.25534	-0.27021	-1.48561	2.08868	-1.36285	0.72634	1.65789	252.6	0.72223	0.43716	-0.46471	-2.94349	0.34732	1.60804	-0.40028	252.2	-14.0381	-12.207	-14.3433	-17.395	-12.207	-11.7086	-17.7002								24.0941	0.01185		24.8749	0.02804
	213.2	-2.21094	3.17795	-0.48383	-0.7837	0.83746	-0.44732	0.54324	3.36688	252.8	0.41705	0.13198	-0.46471	-2.33313	0.34732	0.99769	0.21007	252.4	-13.1226	-11.9019	-14.6484	-16.7847	-11.5967	-12.1446	-17.7002								24.2242	0.01212		25.005	0.02837
	213.25	-3.06543	1.31638	0.70635	0.37597	1.96661	-1.4544	1.94704	2.29876	253	1.0274	-0.78354	-1.38024	-2.02796	0.34732	0.99769	0.21007	252.6	-13.1226	-12.207	-13.7329	-18.0054	-11.9019	-12.3626	-18.0054								24.3544	0.01239		25.1351	0.02871
	213.3	-3.24854	0.98069	0.34014	-2.03492	2.42437	-0.29473	1.1841	1.23065	253.2	0.72223	-0.47837	-1.68542	-1.72278	0.34732	0.38734	0.21007	252.8	-13.4277	-11.9019	-13.7329	-16.7847	-11.5967	-12.1446	-17.395								24.4845	0.01267		25.2653	0.02906
	213.35	-2.11939	-1.97952	-0.78901	-1.94337	-0.1391	0.2851	1.79446	2.48187	253.4	1.33258	-0.47837	-1.68542	-2.02796	0.34732	0.38734	0.82042	253	-14.3433	-12.207	-13.4277	-17.7002	-12.207	-11.7086	-17.7002								24.6146	0.01296		25.3954	0.02941
	213.4	-2.57715	-1.70486	0.70635	-0.63111	0.19659	0.16303	0.66531	1.20013	253.6	1.94293	-0.47837	-1.07506	-2.02796	0.34732	1.30287	0.82042	253.2	-14.0381	-12.207	-14.0381	-18.3105	-12.207	-11.2726	-16.7847								24.7447	0.01326		25.5255	0.02976
	213.45	-0.56299	1.13327	-0.02607	-1.36354	0.53228	-1.4544	1.55032	2.32928	253.8	2.24811	-0.78354	-1.07506	-2.02796	0.65249	1.30287	0.51525	253.4	-13.7329	-12.5122	-12.8174	-18.0054	-12.8174	-11.7086	-17.7002								24.8749	0.01356		25.6557	0.03011
	213.5	-0.77662	0.8281	-1.15522	-1.94337	1.0816	-0.26422	1.45876	2.45135	254	0.72223	-0.78354	-1.68542	-1.72278	0.65249	1.60804	1.1256	253.6	-14.0381	-11.9019	-14.0381	-18.6157	-12.5122	-11.7086	-17.7002								25.005	0.01387		25.7858	0.03048
	213.55	-2.6687	0.03464	-2.13178	-1.05836	0.25763	-0.78302	1.33669	1.20013	254.2	0.72223	-0.17319	-1.07506	-1.72278	0.95767	1.60804	1.43077	253.8	-13.7329	-11.9019	-14.9536	-18.6157	-12.5122	-11.0547	-18.3105								25.1351	0.01418		25.9159	0.03084
	213.6	-2.45508	0.3093	-1.30781	-2.49269	1.66143	-0.7525	2.83205	0.40667	254.4	0.72223	-0.47837	-1.07506	-1.41761	0.34732	2.21839	0.51525	254	-14.3433	-12.207	-14.9536	-18.6157	-13.4277	-11.0547	-18.3105								25.2653	0.0145		26.0461	0.03121
	213.65	-3.85889	1.13327	-0.66694	-3.62184	0.59332	0.04096	1.7029	-0.66144	254.6	0.41705	-0.17319	-1.07506	-1.41761	0.65249	2.21839	1.43077	254.2	-14.0381	-11.2915	-15.564	-18.9209	-12.8174	-11.4906	-18.0054								25.3954	0.01483		26.1762	0.03158
	213.7	-3.24854	-1.88797	0.15704	-1.6382	1.53936	0.55976	0.57375	1.29168	254.8	0.41705	0.43716	-1.68542	-1.41761	0.95767	2.21839	0.82042	254.4	-14.0381	-11.2915	-15.564	-18.0054	-12.8174	-11.9266	-18.0054								25.5255	0.01517		26.3063	0.03196
	213.75	-0.47144	-2.04055	0.95049	-1.21095	1.29522	-0.47784	1.15359	0.00994	255	1.0274	0.74234	-1.07506	-1.11243	1.26284	1.60804	0.82042	254.6	-13.1226	-11.5967	-15.564	-18.3105	-12.8174	-11.4906	-18.0054								25.6557	0.01551		26.4364	0.03234
	213.8	-0.9292	-1.58279	0.67583	-0.66163	1.29522	-0.41681	1.001	1.1391	255.2	1.0274	0.13198	-0.46471	-1.41761	0.34732	1.30287	0.51525	254.8	-12.8174	-11.5967	-15.564	-17.7002	-12.8174	-11.7086	-18.6157								25.7858	0.01586		26.5666	0.03273
	213.85	-1.20386	-1.97952	-1.36884	0.74218	-0.53583	0.13251	-0.52488	1.841	255.4	0.41705	-0.78354	-1.07506	-1.11243	0.65249	1.91322	1.1256	255	-13.4277	-11.2915	-15.8691	-18.0054	-13.1226	-11.9266	-18.6157								25.9159	0.01622		26.6967	0.03312
	213.9	-3.40113	-1.36917	-0.91108	-1.69923	-0.04755	1.53632	0.51272	1.71893	255.6	0.41705	-1.08872	-0.46471	-1.41761	0.34732	1.91322	1.1256	255.2	-13.7329	-10.6812	-15.564	-17.395	-13.1226	-11.7086	-18.3105								26.0461	0.01659		26.8268	0.03351
	213.95	-2.42456	-0.51468	0.096	-2.27906	1.26471	-0.05059	1.001	2.20721	255.8	-0.1933	-0.78354	-1.38024	-1.41761	1.26284	1.91322	2.04112	255.4	-14.0381	-11.2915	-15.8691	-17.395	-12.5122	-11.7086	-17.7002								26.1762	0.01696		26.957	0.03391
	214	-2.05835	-0.02639	-0.63642	-0.87526	3.46197	-0.47784	-0.43333	-1.36335	256	0.72223	-0.47837	-0.46471	-1.11243	0.65249	0.69251	1.43077	255.6	-13.7329	-12.207	-15.2588	-16.7847	-12.5122	-11.7086	-17.7002								26.3063	0.01735		27.0871	0.03432
	214.05	-1.90577	-1.30813	-2.00971	-2.43165	0.86798	-0.05059	-0.09763	-1.42438	256.2	1.0274	0.13198	0.14564	-1.72278	-0.26303	0.69251	0.21007	255.8	-13.1226	-12.207	-14.6484	-16.4795	-12.207	-12.1446	-17.395								26.4364	0.01774		27.2172	0.03473
	214.1	-2.21094	-0.48416	-1.30781	-1.14991	0.19659	-0.32525	2.09963	-0.2342	256.4	-0.1933	-0.78354	0.75599	-1.72278	-0.26303	1.30287	-0.09511	256	-13.1226	-11.5967	-14.6484	-17.395	-12.5122	-11.9266	-16.7847								26.5666	0.01814		27.3473	0.03514
	214.15	-1.93628	1.0112	-1.49091	0.19286	-0.07807	-2.15631	1.73342	-0.29523	256.6	-0.1933	-0.78354	0.14564	-2.02796	0.34732	0.99769	-0.09511	256.2	-13.1226	-10.6812	-14.9536	-17.7002	-13.1226	-11.2726	-17.7002								26.6967	0.01855		27.4775	0.03556
	214.2	-1.448	0.67551	0.6148	-0.35646	0.99005	-0.87457	1.06203	0.95599	256.8	0.11188	-1.39389	0.14564	-3.24866	0.95767	0.69251	-1.01063	256.4	-13.1226	-11.2915	-15.8691	-17.7002	-12.5122	-11.2726	-18.0054								26.8268	0.01897		27.6076	0.03598
	214.25	-2.94336	-1.55227	-0.11762	0.52855	1.69195	0.04096	-0.09763	-0.11213	257	-0.1933	-0.78354	0.14564	-2.02796	0.04214	0.38734	-1.01063	256.6	-13.4277	-11.9019	-15.564	-17.7002	-13.4277	-11.7086	-17.7002								26.957	0.01939		27.7377	0.03641
	214.3	-2.79078	-1.49124	-1.61298	-0.81422	0.47125	-0.53888	0.90945	0.19305	257.2	-0.1933	-0.47837	-0.15954	-2.33313	0.34732	0.38734	-1.31581	256.8	-13.7329	-11.2915	-15.564	-17.7002	-13.1226	-11.9266	-18.0054								27.0871	0.01983		27.8679	0.03684
	214.35	-1.69214	-0.17898	-1.55195	-1.05836	0.89849	-0.02008	0.87893	-1.05817	257.4	0.11188	-0.78354	0.14564	-2.33313	0.04214	-0.52819	-0.70546	257	-13.4277	-11.5967	-15.8691	-18.0054	-12.8174	-12.3626	-17.395								27.2172	0.02028		27.998	0.03728
	214.4	-3.03492	0.4924	-0.45332	-1.42457	0.95953	0.37665	1.03152	-1.51593	257.6	0.72223	-0.17319	-0.15954	-1.41761	-0.56821	-1.13854	-0.09511	257.2	-13.7329	-10.9863	-14.9536	-18.0054	-12.8174	-12.3626	-18.6157								27.3473	0.02074		28.1281	0.03772
	214.45	-3.27906	-0.57571	-1.82661	0.10131	-1.75653	-0.9356	0.97048	-0.32575	257.8	0.41705	0.13198	-0.46471	-1.72278	-1.48374	-1.44372	-0.40028	257.4	-12.8174	-11.2915	-15.564	-17.395	-13.4277	-12.1446	-18.9209								27.4775	0.0212		28.2583	0.03817
	214.5	-2.85181	-1.61331	-0.11762	-0.32594	2.79058	0.987	1.55032	1.1391	258	-0.1933	1.35269	-0.76989	-0.50208	-1.48374	-0.83336	-1.01063	257.6	-12.5122	-11.9019	-15.2588	-16.4795	-14.0381	-11.9266	-18.0054								27.6076	0.02168		28.3884	0.03863
	214.55	-1.50904	-0.94192	-0.27021	-0.81422	2.69903	0.95649	1.67239	1.96307	258.2	-0.80365	0.43716	-0.76989	-0.1969	-2.09409	-1.44372	-0.09511	257.8	-13.1226	-10.9863	-15.564	-16.4795	-13.7329	-11.7086	-18.6157								27.7377	0.02217		28.5185	0.03908
	214.6	-2.94336	-0.48416	-0.23969	-0.66163	2.42437	0.86493	1.5198	1.35272	258.4	-0.49848	1.04751	-0.46471	-0.80725	-2.09409	-1.74889	-0.09511	258	-13.1226	-10.9863	-15.8691	-16.4795	-12.5122	-11.7086	-18.3105								27.8679	0.02267		28.6486	0.03955
	214.65	0.50512	-2.74246	-2.62006	-1.66871	-0.10859	1.29218	1.03152	1.65789	258.6	-0.49848	1.35269	-1.07506	-0.80725	-0.87339	-1.44372	0.82042	258.2	-11.9019	-10.6812	-15.2588	-16.4795	-13.1226	-11.7086	-17.395								27.998	0.02318		28.7788	0.04002
	214.7	-0.44092	-2.68142	-1.94868	-0.32594	-0.90204	-0.32525	0.36013	1.20013	258.8	-1.10883	1.04751	-0.76989	-0.50208	-0.87339	0.08216	0.82042	258.4	-12.207	-10.6812	-14.6484	-16.4795	-13.1226	-11.7086	-18.0054								28.1281	0.0237		28.9089	0.04049
	214.75	-2.76026	-0.97244	-0.05659	1.04735	0.83746	0.987	1.76394	2.51239	259	-1.71918	0.13198	0.45082	-0.80725	-0.56821	-2.05407	0.51525	258.6	-12.207	-10.6812	-14.0381	-17.7002	-13.4277	-11.4906	-18.6157								28.2583	0.02423		29.039	0.04097
	214.8	-3.64527	0.27878	1.01153	2.11547	1.32574	1.35321	1.001	0.83392	259.2	-1.10883	0.13198	0.45082	-1.11243	-1.17856	-1.13854	0.82042	258.8	-12.8174	-10.9863	-13.7329	-18.0054	-12.8174	-11.4906	-18.3105								28.3884	0.02477		29.1692	0.04145
	214.85	-2.85181	-0.78933	-1.09418	1.87133	1.11212	0.987	-0.52488	-0.53937	259.4	-0.1933	0.13198	0.14564	-1.41761	-1.78891	-2.05407	0.82042	259	-12.5122	-10.9863	-14.6484	-17.395	-13.1226	-12.1446	-18.6157								28.5185	0.02533		29.2993	0.04195
	214.9	-2.63819	-1.61331	-2.04023	-0.57008	0.53228	0.01044	1.45876	-0.08161	259.6	-0.80365	0.43716	0.45082	-0.80725	-1.17856	-1.13854	2.04112	259.2	-12.207	-11.2915	-15.2588	-17.7002	-12.5122	-11.4906	-18.6157								28.6486	0.0259		29.4294	0.04244
	214.95	-2.63819	-1.15554	-0.63642	-1.42457	1.23419	-0.38629	1.21462	0.86444	259.8	-0.1933	0.43716	0.45082	-0.50208	-1.17856	-0.22301	2.04112	259.4	-12.5122	-12.207	-15.8691	-16.4795	-12.5122	-11.2726	-18.6157								28.7788	0.02648		29.5596	0.04294
	215	-2.57715	-1.49124	-0.14814	1.29149	0.77642	1.90253	-0.43333	1.53582	260	-0.80365	0.43716	-0.15954	-1.11243	-1.17856	0.08216	0.82042	259.6	-12.8174	-11.2915	-14.9536	-15.8691	-12.5122	-11.2726	-18.3105								28.9089	0.02707		29.6897	0.04345
	215.05	-0.04419	-1.03347	-0.30073	-0.44801	1.69195	1.23114	0.23806	-1.72956	260.2	-0.1933	-0.17319	0.14564	-1.11243	-0.56821	-0.22301	1.1256	259.8	-13.1226	-10.9863	-14.9536	-15.2588	-11.5967	-11.0547	-17.7002								29.039	0.02767		29.8198	0.04396
	215.1	0.35254	-0.05691	0.27911	0.37597	0.68487	0.13251	0.11599	-0.63092	260.4	-0.49848	-0.78354	0.45082	-1.72278	-0.87339	0.08216	2.3463	260	-13.7329	-11.5967	-14.0381	-15.2588	-12.207	-11.4906	-17.7002								29.1692	0.02829		29.95	0.04448
	215.15	0.47461	0.67551	0.30962	0.74218	0.10504	-0.11163	-0.95213	0.74237	260.6	-1.414	-0.47837	0.45082	-1.11243	-1.78891	0.08216	2.95665	260.2	-14.0381	-11.5967	-14.6484	-15.564	-11.9019	-11.4906	-18.0054								29.2993	0.02892		30	0.04468
	215.2	0.32202	0.00412	-1.49091	0.49804	1.02057	0.13251	-0.00608	0.37616	260.8	-0.80365	0.13198	0.75599	-1.41761	-2.09409	-0.22301	2.04112	260.4	-13.4277	-11.2915	-15.2588	-15.564	-11.5967	-11.0547	-17.7002								29.4294	0.02957		30.0801	0.04501
	215.25	0.32202	-1.949	-0.14814	0.74218	0.28814	-0.72198	0.66531	0.25409	261	-0.49848	0.74234	0.14564	-2.33313	-1.48374	-0.52819	1.1256	260.6	-13.1226	-11.9019	-15.564	-16.4795	-11.5967	-11.4906	-17.395								29.5596	0.03023		30.2102	0.04554
	215.3	-0.34937	-1.52176	-0.69746	1.04735	2.57696	-1.72906	-0.58591	0.6203	261.2	-1.10883	-1.08872	-0.46471	-2.63831	-1.48374	0.08216	1.1256	260.8	-12.8174	-11.2915	-15.564	-16.4795	-12.207	-11.7086	-17.7002								29.6897	0.0309		30.3403	0.04607
	215.35	-0.62403	0.98069	0.21807	0.07079	1.17315	-0.47784	1.64187	0.00994	261.4	-1.414	-1.69907	-0.46471	-2.94349	-1.48374	0.08216	1.73595	261	-13.4277	-10.6812	-16.1743	-15.8691	-12.5122	-11.4906	-16.7847								29.8198	0.03159		30.4705	0.04662
	215.4	1.29858	-0.48416	0.49273	0.04027	0.22711	-1.51544	0.75686	-1.14972	261.6	-0.1933	-1.08872	-0.46471	-2.94349	-0.87339	0.08216	2.04112	261.2	-13.4277	-10.6812	-15.8691	-15.8691	-12.5122	-10.8367	-18.0054								29.95	0.0323		30.6006	0.04716
	215.45	-1.11231	-2.83401	-0.88056	0.74218	1.11212	-1.42389	-0.70798	-1.51593	261.8	0.41705	-0.47837	0.45082	-2.94349	-0.87339	-0.52819	0.82042	261.4	-13.4277	-10.9863	-15.564	-15.8691	-12.5122	-11.0547	-18.6157								30	0.03257		30.7307	0.04772
	215.5	-3.0044	-2.95608	-0.11762	0.25389	1.38678	-1.91217	1.30618	1.23065	262	0.11188	-0.47837	-0.15954	-3.85901	-0.87339	-1.13854	-1.31581	261.6	-14.0381	-11.5967	-15.564	-16.1743	-12.8174	-11.0547	-18.6157								30.0801	0.03301		30.8609	0.04828
	215.55	-2.51612	-0.9114	-1.4604	0.19286	2.05816	-2.03424	-0.70798	0.8034	262.2	0.72223	-0.17319	0.14564	-3.55384	-0.87339	0.38734	-1.31581	261.8	-14.0381	-11.2915	-14.9536	-15.8691	-12.8174	-11.9266	-17.7002								30.2102	0.03375		30.991	0.04885
	215.6	-2.76026	-2.16262	0.21807	-0.17335	0.3797	-0.96612	-0.61643	-0.63092	262.4	-0.1933	-0.47837	0.14564	-3.24866	-0.26303	1.60804	-0.70546	262	-13.7329	-10.9863	-14.0381	-16.4795	-12.207	-11.9266	-17.7002								30.3403	0.0345		31.1211	0.04942
	215.65	-1.57007	-4.05471	-0.05659	-0.14283	-0.71894	-0.35577	-0.49436	-1.88214	262.6	0.11188	-0.17319	0.14564	-3.24866	-0.87339	1.30287	-0.40028	262.2	-13.4277	-11.5967	-14.3433	-17.395	-12.207	-12.1446	-18.0054								30.4705	0.03526		31.2512	0.05
	215.7	-1.90577	-3.53592	-1.24677	-0.66163	1.44781	-1.4544	-0.79954	-0.32575	262.8	0.41705	-0.17319	-0.15954	-3.24866	-0.87339	1.30287	-0.40028	262.4	-13.1226	-11.2915	-14.6484	-16.7847	-12.5122	-11.4906	-17.395								30.6006	0.03605		31.3814	0.05059
	215.75	-0.28833	-2.22366	-0.51435	-0.44801	0.5628	-0.78302	-1.50144	0.68133	263	0.11188	-0.78354	0.14564	-3.55384	-0.56821	0.99769	-0.40028	262.6	-12.8174	-10.9863	-15.2588	-16.7847	-12.5122	-11.9266	-18.0054								30.7307	0.03685		31.5115	0.05118
	215.8	-2.82129	-2.25418	-1.70454	-1.6382	1.6004	-1.48492	0.02444	0.04046	263.2	0.41705	-0.78354	-0.15954	-2.63831	0.04214	0.08216	-1.01063	262.8	-13.4277	-12.207	-15.564	-17.395	-11.5967	-11.9266	-17.7002								30.8609	0.03766		31.6416	0.05178
	215.85	-3.06543	-2.13211	-1.6435	0.16234	0.01348	-0.81353	0.32961	-1.638	263.4	0.11188	0.13198	0.75599	-2.63831	0.04214	-0.83336	-0.40028	263	-14.0381	-11.5967	-15.8691	-18.0054	-11.9019	-11.9266	-16.4795								30.991	0.03849		31.7718	0.05238
	215.9	-1.50904	-2.40676	-1.91816	-0.20387	0.41021	-0.17266	1.39773	-1.42438	263.6	0.11188	0.43716	1.36634	-2.63831	0.34732	0.38734	0.21007	263.2	-13.7329	-11.2915	-15.2588	-18.3105	-11.9019	-11.9266	-15.564								31.1211	0.03935		31.9019	0.053
	215.95	-0.37989	-2.80349	-1.49091	-0.53956	0.3797	0.71235	1.36721	0.46771	263.8	-0.49848	-0.47837	0.45082	-1.41761	1.26284	0.38734	-0.70546	263.4	-13.4277	-11.2915	-15.2588	-17.395	-12.207	-12.1446	-17.395								31.2512	0.04021		32.032	0.05361
	216	-1.14283	-1.55227	-2.25385	0.49804	1.66143	0.43769	1.39773	1.90203	264	-0.1933	-0.47837	0.14564	-1.72278	0.65249	0.99769	-1.01063	263.6	-13.4277	-10.9863	-14.9536	-17.7002	-12.5122	-11.9266	-16.4795								31.3814	0.0411		32.1622	0.05424
	216.05	0.84082	-1.67434	-0.97211	-0.20387	-0.32221	0.16303	2.0386	1.93255	264.2	-0.1933	-1.08872	0.45082	-1.72278	0.65249	1.30287	-1.01063	263.8	-13.1226	-10.6812	-14.3433	-16.7847	-12.207	-11.7086	-16.4795								31.5115	0.04201		32.2923	0.05487
	216.1	1.63427	-3.07815	-2.00971	-0.02076	-0.16962	0.04096	0.97048	1.20013	264.4	-0.1933	-0.78354	0.14564	-2.02796	0.34732	0.69251	-1.62099	264	-13.7329	-11.2915	-14.6484	-18.3105	-12.8174	-12.1446	-16.7847								31.6416	0.04293		32.4224	0.05551
	216.15	3.34325	-3.56643	-0.51435	0.77269	-0.59687	0.2851	-1.56248	0.68133	264.6	-0.1933	-0.17319	0.75599	-2.63831	0.34732	0.69251	-1.92616	264.2	-13.4277	-11.2915	-14.6484	-17.7002	-13.1226	-12.3626	-16.7847								31.7718	0.04388		32.5525	0.05616
	216.2	2.24463	-1.97952	-2.89472	1.68822	-0.35273	-0.29473	-0.95213	-0.63092	264.8	-0.49848	-0.47837	0.45082	-2.94349	-0.56821	0.08216	-2.84169	264.4	-13.7329	-11.9019	-14.3433	-17.395	-13.7329	-12.5805	-17.395								31.9019	0.04484		32.6827	0.05681
	216.25	0.13891	-1.70486	-0.6059	1.44408	0.13556	-0.99664	0.90945	-0.29523	265	-0.49848	-0.78354	-0.76989	-2.33313	-0.87339	-0.22301	-2.23134	264.6	-14.0381	-11.5967	-13.7329	-17.395	-14.6484	-12.5805	-16.7847								32.032	0.04583		32.8128	0.05748
	216.3	-0.7461	-3.29177	-0.69746	0.437	-1.02411	-1.17974	0.78738	0.71185	265.2	-1.10883	-0.78354	0.14564	-2.33313	-0.87339	-0.83336	-1.31581	264.8	-13.1226	-11.2915	-13.7329	-17.395	-14.3433	-12.5805	-16.4795								32.1622	0.04683		32.9429	0.05814
	216.35	-0.47144	-2.04055	-1.73505	0.07079	-0.90204	-1.24078	1.82497	-0.08161	265.4	-2.02435	-1.08872	0.45082	-1.41761	-1.17856	-0.22301	-1.31581	265	-12.8174	-10.9863	-14.0381	-18.0054	-14.6484	-12.5805	-16.7847								32.2923	0.04786		33.0731	0.05882
	216.4	1.3291	-2.77298	-3.23042	-0.14283	-1.72602	-1.51544	2.0386	1.35272	265.6	-1.10883	-1.39389	0.14564	-1.41761	-1.78891	-0.52819	-0.70546	265.2	-12.8174	-11.5967	-13.4277	-18.3105	-14.0381	-12.3626	-18.3105								32.4224	0.0489		33.2032	0.0595
	216.45	0.93237	-2.37625	-1.09418	-0.2649	-0.38324	-2.58355	1.27566	-0.02057	265.8	-2.02435	-0.78354	0.45082	-1.41761	-1.48374	-0.22301	0.21007	265.4	-13.7329	-11.9019	-12.8174	-18.9209	-13.7329	-12.1446	-18.3105								32.5525	0.04997		33.3333	0.06019
	216.5	0.26098	-3.13919	-0.20918	-1.39405	0.3797	-1.60699	0.4822	0.25409	266	-1.10883	0.74234	0.45082	-1.72278	0.34732	-0.83336	0.82042	265.6	-14.6484	-11.5967	-12.8174	-18.3105	-14.0381	-11.9266	-17.7002								32.6827	0.05106		33.4635	0.06089
	216.55	0.04736	-2.74246	-1.42988	-2.03492	0.25763	-0.38629	0.84841	-0.14264	266.2	-1.414	1.96304	0.45082	-1.41761	0.95767	0.08216	1.1256	265.8	-14.3433	-11.5967	-13.1226	-17.7002	-13.7329	-12.1446	-17.395								32.8128	0.05218		33.5936	0.0616
	216.6	1.66479	-3.26126	-0.51435	0.86425	-0.90204	-0.08111	1.67239	-1.14972	266.4	-1.10883	1.96304	0.45082	-0.50208	-0.26303	0.08216	0.21007	266	-14.0381	-11.2915	-14.3433	-17.7002	-13.7329	-12.1446	-17.7002								32.9429	0.05331		33.7237	0.06231
	216.65	2.91601	-1.27761	0.00445	0.68114	0.74591	0.04096	1.7029	-1.91266	266.6	-1.10883	0.74234	0.75599	-0.80725	0.04214	0.08216	-1.62099	266.2	-13.7329	-11.2915	-14.6484	-18.6157	-14.3433	-12.3626	-17.395								33.0731	0.05447		33.8539	0.06303
	216.7	3.00756	-0.57571	-0.36176	-0.29542	0.71539	-0.2337	2.2217	0.13202	266.8	-1.71918	0.74234	0.14564	-0.50208	0.04214	-0.22301	-1.31581	266.4	-13.7329	-11.5967	-14.6484	-18.0054	-14.0381	-12.3626	-17.395								33.2032	0.05566		33.984	0.06376
	216.75	3.40429	-0.51468	-1.67402	-1.14991	-0.20014	-0.2337	1.88601	1.23065	267	-1.414	-0.17319	0.14564	0.10827	-0.26303	-0.22301	-1.01063	266.6	-13.7329	-11.9019	-14.6484	-18.3105	-14.0381	-12.5805	-17.7002								33.3333	0.05687		34.1141	0.0645
	216.8	4.65551	0.09568	-1.94868	-2.49269	-0.16962	-0.81353	0.2991	1.10858	267.2	-1.414	0.43716	0.45082	-0.1969	0.34732	-0.52819	-1.31581	266.8	-13.4277	-11.2915	-14.9536	-16.1743	-14.0381	-12.3626	-17.7002								33.4635	0.0581		34.2442	0.06524
	216.85	2.61084	-0.2095	-1.76557	-1.60768	0.22711	0.59027	1.42825	0.34564	267.4	-0.49848	1.04751	-1.07506	0.41345	0.65249	-0.22301	-1.62099	267	-13.4277	-10.9863	-14.6484	-17.395	-13.7329	-11.9266	-17.395								33.5936	0.05936		34.3744	0.06599
	216.9	2.30566	-0.57571	-2.13178	-0.02076	-2.30585	-1.30182	-0.09763	-1.51593	267.6	-0.49848	1.65786	-0.46471	0.10827	-1.17856	0.08216	-1.62099	267.2	-13.1226	-10.6812	-14.9536	-17.395	-13.7329	-11.9266	-18.3105								33.7237	0.06064		34.5045	0.06675
	216.95	1.39013	1.74363	-0.97211	1.1389	-0.04755	-0.53888	0.17702	-1.30231	267.8	-0.80365	2.26822	0.14564	-0.50208	-0.87339	0.08216	-1.62099	267.4	-14.0381	-10.9863	-15.564	-16.1743	-13.4277	-11.4906	-18.9209								33.8539	0.06195		34.6346	0.06752
	217	0.90185	1.62156	-1.27729	1.38305	-0.41376	-0.59991	1.30618	0.19305	268	-0.49848	2.26822	-0.15954	1.0238	-1.17856	0.38734	-1.31581	267.6	-14.3433	-10.6812	-16.4795	-15.8691	-13.4277	-11.7086	-18.6157								33.984	0.06328		34.7648	0.0683
	217.05	-0.34937	0.00412	-1.42988	-0.53956	-0.68842	0.987	1.06203	0.40667	268.2	-1.71918	1.65786	0.45082	0.71862	-1.48374	0.99769	-0.70546	267.8	-14.0381	-10.6812	-16.7847	-16.1743	-13.7329	-11.4906	-16.7847								34.1141	0.06464		34.8949	0.06908
	217.1	1.78686	0.46189	-3.53559	-0.50904	-0.62738	-0.08111	1.12307	-0.56989	268.4	-1.414	2.87857	0.45082	0.71862	-1.48374	0.99769	-1.01063	268	-14.0381	-10.6812	-17.395	-16.1743	-14.3433	-11.7086	-17.395								34.2442	0.06603		35.025	0.06988
	217.15	0.65771	-0.85037	-2.65058	0.437	-0.9936	-1.48492	0.69582	1.53582	268.6	-0.49848	2.26822	0.14564	0.41345	-1.17856	1.60804	-1.62099	268.2	-14.0381	-11.2915	-16.4795	-16.4795	-14.3433	-12.1446	-18.3105								34.3744	0.06745		35.1552	0.07068
	217.2	-1.60059	0.18723	-2.6811	1.59667	0.77642	-1.39337	-0.31126	0.98651	268.8	-0.49848	1.65786	0.75599	0.10827	-0.26303	1.60804	-1.01063	268.4	-13.7329	-10.9863	-14.6484	-16.4795	-14.0381	-12.5805	-18.9209								34.5045	0.0689		35.2853	0.07149
	217.25	-1.448	0.67551	-0.97211	-0.29542	-0.6579	-0.84405	1.97756	1.07806	269	-0.1933	1.35269	0.75599	-0.1969	-0.56821	2.21839	-1.01063	268.6	-14.3433	-11.2915	-13.7329	-16.4795	-14.3433	-12.5805	-18.9209								34.6346	0.07037		35.4154	0.07231
	217.3	-1.29541	1.49949	-2.58955	0.34545	-0.96308	-0.35577	2.98464	-0.17316	269.2	-0.1933	0.74234	1.06117	0.10827	-0.26303	2.21839	-1.62099	268.8	-14.3433	-10.9863	-13.7329	-16.4795	-14.0381	-12.5805	-18.6157								34.7648	0.07187		35.5455	0.07314
	217.35	0.07788	-1.67434	-1.58247	1.19994	0.68487	-1.88165	0.20754	0.16253	269.4	-1.10883	-0.17319	1.06117	-0.50208	-0.56821	1.91322	-2.23134	269	-13.7329	-11.2915	-14.0381	-16.4795	-14.0381	-12.5805	-18.0054								34.8949	0.0734		35.6757	0.07397
	217.4	2.30566	-1.2471	-1.15522	0.19286	0.77642	-2.09527	-0.25022	0.1015	269.6	-1.414	0.74234	0.75599	-0.80725	-0.26303	0.99769	-1.31581	269.2	-13.1226	-11.5967	-14.3433	-15.564	-13.4277	-12.5805	-18.3105								35.025	0.07497		35.8058	0.07482
	217.45	-0.07471	1.40793	-1.24677	2.14598	-1.51239	-0.08111	1.55032	-0.44782	269.8	-0.80365	1.35269	1.06117	-0.1969	-1.17856	0.99769	-0.40028	269.4	-13.4277	-11.5967	-14.6484	-16.1743	-12.8174	-12.1446	-18.0054								35.1552	0.07656		35.9359	0.07567
	217.5	-0.71558	2.65915	-1.91816	0.80321	-1.8786	-0.53888	1.64187	-1.14972	270	-0.80365	1.65786	0.14564	0.71862	-0.56821	0.69251	-1.31581	269.6	-13.4277	-11.2915	-14.0381	-15.2588	-12.5122	-11.9266	-17.7002								35.2853	0.07818		36.0661	0.07654
	217.55	0.68823	2.35398	-4.60371	-0.90577	-2.76361	-0.32525	0.84841	-1.76007	270.2	-1.10883	1.35269	0.75599	0.10827	-0.26303	0.69251	-2.23134	269.8	-13.1226	-11.2915	-14.0381	-16.1743	-13.4277	-11.9266	-18.3105								35.4154	0.07984		36.1962	0.07741
	217.6	-0.16626	2.32346	-3.13886	-2.21803	1.11212	-0.29473	1.39773	0.07098	270.4	-1.414	1.04751	-0.15954	0.10827	-0.87339	0.99769	-2.53651	270	-13.1226	-10.9863	-14.9536	-15.2588	-14.0381	-11.7086	-18.9209								35.5455	0.08153		36.3263	0.07829
	217.65	-1.66162	0.3093	-2.8642	0.58959	0.25763	0.89545	1.82497	2.72601	270.6	-1.10883	0.74234	-0.46471	-0.50208	-1.48374	0.69251	-1.92616	270.2	-12.8174	-10.9863	-15.564	-15.564	-13.4277	-11.4906	-19.2261								35.6757	0.08324		36.4565	0.07918
	217.7	-0.13575	0.33982	-4.2375	0.89476	-0.35273	0.987	3.38137	2.20721	270.8	-1.10883	0.13198	-0.15954	-0.1969	-1.78891	0.69251	-2.23134	270.4	-13.4277	-10.6812	-14.9536	-14.9536	-13.4277	-11.2726	-19.2261								35.8058	0.085		36.5866	0.08008
	217.75	-1.35645	1.59104	-2.83369	-0.29542	-0.93256	0.10199	1.73342	-0.05109	271	-1.414	0.13198	0.14564	0.71862	-0.26303	0.69251	-2.53651	270.6	-13.4277	-11.2915	-14.3433	-14.3433	-13.7329	-11.0547	-18.3105								35.9359	0.08678		36.7167	0.08099
	217.8	-0.80713	2.75071	-1.67402	-0.72267	-1.72602	1.23114	0.60427	0.49823	271.2	-1.71918	0.13198	-0.15954	1.0238	0.34732	-0.52819	-1.92616	270.8	-13.4277	-11.5967	-14.6484	-14.6484	-14.0381	-10.6187	-16.4795								36.0661	0.0886		36.8469	0.0819
	217.85	0.10839	2.72019	-1.30781	-1.36354	-2.06171	0.65131	0.36013	0.37616	271.4	-0.49848	-0.17319	-0.15954	1.0238	0.04214	0.08216	-1.62099	271	-13.7329	-11.9019	-14.9536	-14.9536	-14.0381	-10.6187	-15.8691								36.1962	0.09046		36.977	0.08283
	217.9	-1.84473	0.4924	-1.1247	-2.3401	0.10504	0.40717	-0.89109	-1.60749	271.6	-0.49848	0.13198	-0.46471	0.41345	-0.56821	0.08216	-2.23134	271.2	-14.3433	-11.5967	-14.9536	-14.6484	-13.4277	-11.0547	-14.9536								36.3263	0.09235		37.1071	0.08377
	217.95	-1.99732	1.3469	-1.91816	-0.23439	-2.58051	3.67255	1.39773	-1.11921	271.8	-0.1933	-0.17319	-0.15954	0.10827	-0.87339	-1.44372	-1.62099	271.4	-14.6484	-11.2915	-14.9536	-14.9536	-13.7329	-10.6187	-14.9536								36.4565	0.09427		37.2372	0.08472
	218	-0.83765	4.55124	-3.1999	-0.99733	-3.37397	1.59735	3.10671	-0.20368	272	-0.80365	0.43716	0.14564	0.10827	-0.26303	-1.13854	-1.62099	271.6	-14.6484	-11.5967	-15.2588	-15.564	-13.1226	-11.4906	-14.9536								36.5866	0.09623		37.3674	0.08567
	218.05	-1.87525	4.124	-1.55195	-0.53956	-1.26825	1.90253	1.64187	0.19305	272.2	-1.10883	0.43716	1.06117	0.10827	0.04214	-0.22301	-1.62099	271.8	-14.0381	-11.9019	-14.9536	-15.8691	-13.1226	-11.4906	-14.3433								36.7167	0.09823		37.4975	0.08664
	218.1	-1.20386	1.59104	0.096	1.29149	-2.94672	1.53632	0.90945	-0.44782	272.4	-0.1933	0.74234	0.45082	0.41345	0.04214	-0.83336	-1.92616	272	-13.4277	-12.207	-15.2588	-16.1743	-13.7329	-11.2726	-15.2588								36.8469	0.10026		37.6276	0.08761
	218.15	-0.31885	-0.27053	-1.21626	0.37597	-3.06879	2.66547	1.21462	-0.84455	272.6	-0.49848	0.74234	1.06117	0.41345	0.65249	-1.44372	-0.70546	272.2	-13.1226	-11.5967	-15.2588	-16.7847	-13.4277	-11.4906	-16.4795								36.977	0.10233		37.7578	0.0886
	218.2	0.04736	-2.19314	-1.42988	-0.81422	-2.24482	0.4682	0.63479	-2.03473	272.8	-0.49848	0.74234	1.36634	1.0238	0.34732	-1.13854	-0.70546	272.4	-13.4277	-11.5967	-15.564	-17.395	-13.4277	-11.0547	-18.0054								37.1071	0.10444		37.8879	0.0896
	218.25	0.01684	-1.79641	-3.26093	-0.38697	-1.11567	-0.02008	1.94704	-0.20368	273	0.11188	0.13198	0.75599	0.10827	0.95767	-1.13854	-1.62099	272.6	-13.4277	-10.9863	-14.6484	-16.7847	-12.8174	-11.0547	-17.7002								37.2372	0.10659		38.018	0.0906
	218.3	-0.28833	-2.58987	-2.74213	1.07787	-1.39032	2.81806	1.30618	-0.96662	273.2	-0.1933	-0.17319	0.75599	-0.1969	0.04214	-1.74889	-1.31581	272.8	-14.0381	-11.2915	-14.0381	-17.395	-12.8174	-11.7086	-17.395								37.3674	0.10877		38.1482	0.09162
	218.35	-0.28833	-0.75882	-3.47456	0.55907	-1.23774	0.8039	0.17702	-1.48542	273.4	-0.49848	-0.17319	1.67152	0.10827	-0.87339	-1.44372	-1.31581	273	-13.7329	-11.2915	-13.7329	-16.4795	-12.8174	-11.9266	-17.7002								37.4975	0.111		38.2783	0.09265
	218.4	-2.18042	-0.75882	-3.07783	1.59667	0.34918	0.8039	0.14651	-0.69196	273.6	-1.10883	-0.17319	1.36634	0.10827	0.04214	-0.22301	-1.31581	273.2	-13.7329	-11.2915	-13.7329	-16.4795	-12.5122	-12.5805	-16.7847								37.6276	0.11326		38.4084	0.09368
	218.45	-0.9292	-0.57571	-0.45332	0.37597	0.044	1.53632	0.78738	-0.47834	273.8	-1.10883	-0.17319	0.45082	0.10827	0.34732	-0.22301	-1.62099	273.4	-13.4277	-10.9863	-13.4277	-16.1743	-12.5122	-12.5805	-16.7847								37.7578	0.11557		38.5385	0.09473
	218.5	-1.75318	-1.61331	-1.6435	0.31493	-0.59687	3.27582	1.12307	-0.78351	274	-1.10883	0.43716	0.45082	-0.1969	0.04214	-1.44372	-1.31581	273.6	-13.7329	-11.2915	-13.4277	-16.4795	-11.9019	-12.1446	-17.7002								37.8879	0.11791		38.6687	0.09579
	218.55	-1.66162	-1.55227	-0.48383	-1.60768	-0.53583	2.0246	2.49636	-0.08161	274.2	-0.49848	-0.78354	0.75599	-0.50208	0.04214	-1.74889	-1.31581	273.8	-14.0381	-11.9019	-13.4277	-16.7847	-11.5967	-11.2726	-17.7002								38.018	0.1203		38.7988	0.09686
	218.6	-0.95972	-1.55227	-0.91108	-1.42457	-2.7331	1.35321	2.09963	-0.99714	274.4	-0.80365	-0.47837	1.36634	0.10827	-0.56821	-2.05407	-0.70546	274	-14.3433	-11.5967	-13.4277	-17.7002	-11.5967	-11.7086	-16.7847								38.1482	0.12273		38.9289	0.09793
	218.65	-1.69214	-1.49124	-1.61298	1.04735	-1.93964	0.62079	1.36721	-1.54645	274.6	-1.414	-0.47837	1.36634	-0.1969	-0.26303	-1.44372	0.82042	274.2	-13.4277	-11.2915	-13.1226	-16.4795	-11.9019	-11.7086	-16.1743								38.2783	0.1252		39.0591	0.09902
	218.7	-1.38697	0.33982	-1.1247	1.90184	-3.03827	0.95649	-0.12815	-2.37043	274.8	-1.414	-0.47837	0.75599	-0.50208	-1.17856	-0.83336	1.1256	274.4	-13.4277	-10.9863	-12.8174	-15.8691	-11.5967	-11.4906	-16.1743								38.4084	0.12771		39.1892	0.10012
	218.75	-3.40113	0.79758	-1.42988	0.86425	0.44073	1.81098	1.55032	-2.00422	275	-0.49848	0.13198	0.75599	-0.50208	-2.09409	-0.22301	0.82042	274.6	-13.7329	-11.5967	-13.7329	-16.7847	-10.9863	-11.9266	-17.395								38.5385	0.13027		39.3193	0.10123
	218.8	-3.88941	2.0488	-0.6059	-1.05836	-0.26117	0.65131	0.87893	-0.63092	275.2	0.11188	0.74234	1.67152	-0.80725	-1.78891	-0.83336	-0.09511	274.8	-13.4277	-11.2915	-14.0381	-17.395	-11.5967	-11.2726	-18.3105								38.6687	0.13287		39.4494	0.10236
	218.85	-1.32593	0.95017	-0.0871	-0.2649	-1.54291	-0.05059	1.36721	0.58978	275.4	-0.1933	0.43716	1.06117	0.41345	-1.17856	0.69251	-0.70546	275	-13.1226	-10.9863	-13.7329	-17.7002	-11.9019	-11.4906	-17.7002								38.7988	0.13551		39.5796	0.10349
	218.9	-1.448	-0.63675	1.77447	-1.42457	-2.54999	0.8039	0.87893	1.47479	275.6	-0.49848	-0.47837	0.75599	1.63415	-1.48374	-0.52819	0.21007	275.2	-13.4277	-11.2915	-13.7329	-18.0054	-11.9019	-11.7086	-18.0054								38.9289	0.1382		39.7097	0.10463
	218.95	0.04736	-0.42312	-1.24677	0.49804	-1.8786	2.17719	-1.22678	-0.2342	275.8	-0.49848	-0.47837	1.36634	1.93933	-2.09409	-0.52819	-0.40028	275.4	-13.4277	-11.2915	-13.4277	-17.395	-10.9863	-11.2726	-16.1743								39.0591	0.14093		39.8398	0.10579
	219	-2.33301	-0.78933	-0.9416	-0.47853	-2.2143	2.08564	-1.13523	-1.76007	276	-0.49848	-0.17319	1.36634	1.93933	-3.00962	-0.83336	-0.09511	275.6	-13.1226	-11.2915	-13.4277	-17.395	-11.2915	-11.4906	-15.2588								39.1892	0.14371		39.97	0.10696
	219.05	-2.45508	-1.4302	0.34014	0.31493	-1.48188	1.01752	1.42825	-0.35627	276.2	-1.414	0.43716	1.36634	1.0238	-2.39927	-1.74889	-1.92616	275.8	-13.4277	-11.2915	-14.0381	-17.7002	-12.5122	-11.2726	-15.564								39.3193	0.14653		40.1001	0.10813
	219.1	-1.2649	1.80466	-1.85712	-0.57008	-1.23774	0.34613	2.49636	-0.84455	276.4	-0.49848	0.43716	1.36634	1.0238	-2.09409	-2.35924	-1.62099	276	-13.4277	-10.9863	-14.3433	-17.7002	-13.1226	-11.4906	-15.8691								39.4494	0.1494		40.2302	0.10932
	219.15	-3.15699	3.54416	-3.07783	-0.47853	-0.29169	1.81098	0.32961	-1.69904	276.6	-0.80365	-0.17319	0.75599	0.71862	-2.39927	-2.96959	-2.23134	276.2	-13.7329	-11.2915	-14.3433	-18.0054	-12.207	-11.2726	-17.7002								39.5796	0.15231		40.3604	0.11052
	219.2	-2.39405	4.15451	-2.00971	0.68114	-1.60395	1.44477	-0.12815	0.13202	276.8	-0.1933	-0.17319	0.45082	0.41345	-1.78891	-2.35924	-2.84169	276.4	-13.4277	-10.9863	-15.2588	-18.3105	-12.207	-11.0547	-17.395								39.7097	0.15527		40.4905	0.11174
	219.25	-2.45508	2.35398	-1.30781	0.77269	-2.27533	0.68183	-1.16575	-1.05817	277	-0.49848	-0.17319	0.14564	0.71862	-1.48374	-2.35924	-1.31581	276.6	-12.8174	-11.5967	-15.2588	-18.6157	-13.1226	-11.7086	-17.7002								39.8398	0.15828		40.6206	0.11296
	219.3	-1.38697	0.55344	0.46221	0.16234	-1.14618	0.987	-1.01316	-1.69904	277.2	-1.414	1.04751	0.75599	0.71862	-0.87339	-2.96959	-1.31581	276.8	-12.5122	-11.2915	-15.2588	-18.9209	-13.7329	-11.9266	-18.9209								39.97	0.16133		40.7507	0.1142
	219.35	-1.02076	1.04172	-1.36884	-0.14283	-2.36689	3.45893	-0.09763	-2.61457	277.4	-0.80365	1.65786	1.36634	1.32898	0.04214	-2.66442	-1.31581	277	-12.207	-11.9019	-15.8691	-18.3105	-13.7329	-11.4906	-18.6157								40.1001	0.16443		40.8809	0.11544
	219.4	-1.14283	1.10276	-0.6059	0.46752	-0.96308	1.23114	1.67239	-1.79059	277.6	-1.414	1.35269	1.36634	1.63415	0.34732	-2.05407	-2.23134	277.2	-12.207	-11.2915	-15.564	-18.3105	-13.1226	-11.4906	-18.6157								40.2302	0.16758		41.011	0.1167
	219.45	-0.44092	0.98069	-0.30073	0.46752	-2.2143	1.8415	0.93996	-0.60041	277.8	-1.414	1.35269	1.36634	0.41345	-0.26303	-2.05407	-1.92616	277.4	-12.207	-11.9019	-16.1743	-16.4795	-12.207	-11.0547	-18.6157								40.3604	0.17078		41.1411	0.11797
	219.5	0.53564	0.52292	-2.00971	-2.49269	0.77642	2.69599	-0.58591	-0.9361	278	-0.80365	0.74234	1.06117	0.41345	-0.87339	-2.05407	-1.31581	277.6	-12.207	-12.5122	-15.564	-15.2588	-12.5122	-12.1446	-18.6157								40.4905	0.17402		41.2713	0.11926
	219.55	0.47461	-0.24002	-1.18574	-0.17335	0.07452	2.5434	-0.37229	1.3222	278.2	-1.10883	0.13198	0.75599	-0.50208	-1.17856	-1.74889	0.51525	277.8	-12.207	-12.5122	-15.2588	-15.2588	-12.8174	-11.7086	-19.2261								40.6206	0.17732		41.4014	0.12055
	219.6	-0.7461	-0.11795	0.18755	2.35961	-1.39032	1.65839	0.66531	-0.2342	278.4	-1.10883	-1.08872	-0.15954	0.10827	-0.87339	-1.74889	0.82042	278	-12.207	-12.5122	-14.3433	-14.9536	-13.1226	-11.4906	-18.6157								40.7507	0.18066		41.5315	0.12186
	219.65	-0.56299	0.03464	0.21807	0.49804	-2.48896	2.29926	2.13015	-2.03473	278.6	-1.414	-0.47837	-0.15954	0.10827	0.04214	-2.66442	-0.09511	278.2	-12.8174	-12.207	-14.6484	-14.9536	-12.8174	-11.7086	-18.0054								40.8809	0.18405		41.6617	0.12318
	219.7	-1.08179	0.98069	-1.67402	0.34545	-0.68842	2.05512	2.46584	1.16961	278.8	-1.414	-0.47837	0.75599	0.10827	0.65249	-3.88512	0.21007	278.4	-13.1226	-11.5967	-14.0381	-15.2588	-12.8174	-11.4906	-17.395								41.011	0.18749		41.7918	0.12451
	219.75	-0.95972	1.04172	-2.62006	-0.11232	0.044	0.68183	1.73342	0.1015	279	-0.80365	-0.17319	1.36634	-0.50208	-0.87339	-3.27477	-0.70546	278.6	-13.4277	-10.6812	-14.3433	-15.564	-12.207	-11.4906	-18.0054								41.1411	0.19098		41.9219	0.12585
	219.8	-0.95972	-0.66726	-0.14814	-0.32594	-0.4748	-0.20318	2.46584	0.31512	279.2	-1.10883	0.43716	1.06117	-1.11243	-1.48374	-3.57995	-1.92616	278.8	-14.0381	-10.6812	-14.9536	-15.564	-12.5122	-11.4906	-18.0054								41.2713	0.19452		42.0521	0.12721
	219.85	0.62719	0.27878	-0.27021	1.19994	-2.03119	1.53632	0.20754	-2.18732	279.4	-1.10883	0.43716	0.75599	-0.80725	-0.87339	-4.49547	-1.92616	279	-14.3433	-10.9863	-14.6484	-15.564	-12.8174	-11.7086	-16.7847								41.4014	0.19811		42.1822	0.12858
	219.9	-0.65454	0.4924	-1.97919	0.49804	-2.18378	-0.69146	0.23806	-1.33283	279.6	-0.80365	1.65786	1.36634	0.10827	-1.17856	-5.10583	-1.31581	279.2	-14.3433	-10.6812	-14.0381	-14.9536	-13.1226	-11.2726	-17.395								41.5315	0.20175		42.3123	0.12996
	219.95	-3.5232	0.03464	-1.00263	0.98632	-1.84809	0.86493	0.23806	-1.638	279.8	-1.10883	1.04751	0.45082	0.10827	-1.78891	-5.10583	-2.23134	279.4	-14.3433	-10.9863	-14.0381	-14.9536	-13.1226	-11.2726	-18.3105								41.6617	0.20544		42.4424	0.13135
	220	-1.32593	-0.54519	-1.88764	-1.02784	-1.14618	0.01044	0.75686	0.16253	280	-0.80365	1.35269	0.75599	0.41345	-0.87339	-3.88512	-2.53651	279.6	-15.2588	-10.9863	-14.9536	-14.6484	-12.8174	-11.0547	-18.6157								41.7918	0.20918		42.5726	0.13276
	220.05	1.14599	-1.03347	-1.09418	-0.6006	-1.1767	0.71235	2.13015	-0.56989	280.2	0.41705	0.43716	0.45082	0.71862	0.04214	-3.88512	-1.31581	279.8	-14.6484	-11.2915	-14.6484	-14.9536	-12.8174	-11.9266	-17.7002								41.9219	0.21297		42.7027	0.13418
	220.1	-1.63111	-0.57571	0.76739	0.46752	-1.90912	0.8039	2.19118	0.89495	280.4	0.11188	0.43716	0.14564	0.10827	0.34732	-2.66442	-0.70546	280	-14.9536	-10.6812	-14.6484	-14.3433	-12.5122	-12.1446	-18.6157								42.0521	0.2168		42.8328	0.13561
	220.15	-0.86817	-1.09451	0.24859	0.37597	-0.6579	2.11615	1.97756	0.43719	280.6	-0.1933	0.43716	0.14564	-0.80725	0.34732	-2.05407	0.21007	280.2	-14.3433	-11.5967	-14.0381	-14.6484	-13.1226	-11.9266	-18.3105								42.1822	0.22069		42.963	0.13706
	220.2	0.68823	-0.66726	1.6524	-1.02784	-2.06171	1.53632	0.97048	-1.14972	280.8	-0.1933	1.04751	0.14564	0.10827	0.04214	-2.35924	-0.70546	280.4	-14.6484	-11.2915	-13.1226	-14.0381	-13.4277	-12.1446	-18.0054								42.3123	0.22463		43.0931	0.13851
	220.25	0.96289	-0.2095	-0.66694	-0.05128	-2.15326	-0.17266	1.94704	0.40667	281	-0.1933	1.35269	0.45082	0.71862	-0.87339	-2.66442	-1.01063	280.6	-14.9536	-11.9019	-14.3433	-13.7329	-13.7329	-11.9266	-18.0054								42.4424	0.22862		43.2232	0.13999
	220.3	0.65771	1.3469	-0.0871	-0.2649	-0.74945	1.01752	1.76394	0.04046	281.2	0.11188	1.35269	0.45082	1.32898	-1.48374	-3.27477	-0.40028	280.8	-13.7329	-11.5967	-13.7329	-14.0381	-12.8174	-11.9266	-18.9209								42.5726	0.23265		43.3533	0.14147
	220.35	0.41357	2.72019	1.59136	0.9558	-1.54291	1.68891	0.14651	-0.90558	281.4	0.41705	1.65786	0.14564	0.71862	-0.56821	-2.35924	-0.40028	281	-14.6484	-10.9863	-14.9536	-14.9536	-12.8174	-11.7086	-18.0054								42.7027	0.23674		43.4835	0.14297
	220.4	-0.47144	1.68259	0.95049	0.71166	-2.48896	0.25458	1.12307	-1.48542	281.6	-0.1933	0.74234	0.45082	0.41345	0.34732	-3.57995	-0.70546	281.2	-15.2588	-11.2915	-15.2588	-15.8691	-13.1226	-11.4906	-17.7002								42.8328	0.24087		43.6136	0.14448
	220.45	-0.19678	1.53	-0.69746	-1.1194	-2.30585	0.16303	0.32961	-3.59113	281.8	-1.10883	0.74234	1.36634	0.41345	0.95767	-4.49547	-0.70546	281.4	-14.0381	-10.9863	-14.6484	-15.8691	-13.1226	-11.7086	-16.7847								42.963	0.24506		43.7437	0.146
	220.5	0.8103	2.84226	-0.4228	0.65062	-1.11567	1.07856	-0.67747	-3.62165	282	-1.10883	0.43716	0.75599	1.32898	1.26284	-4.80065	-1.01063	281.6	-14.9536	-10.9863	-15.2588	-15.564	-13.1226	-11.7086	-17.395								43.0931	0.24929		43.8739	0.14754
	220.55	0.96289	2.0488	-0.63642	0.40648	-0.26117	1.23114	-1.44041	-3.0113	282.2	0.11188	0.43716	0.75599	1.63415	0.95767	-4.1903	-2.84169	281.8	-14.9536	-10.6812	-15.2588	-15.8691	-12.207	-11.2726	-18.0054								43.2232	0.25357		44.004	0.14909
	220.6	0.32202	-0.3926	-0.97211	-0.72267	-0.20014	0.68183	0.36013	-1.82111	282.4	-0.1933	0.43716	1.67152	2.2445	0.95767	-3.88512	-2.84169	282	-14.6484	-10.6812	-15.564	-16.1743	-13.1226	-10.4007	-18.0054								43.3533	0.2579		44.1341	0.15065
	220.65	-0.77662	1.28586	-0.11762	-0.29542	0.68487	2.05512	0.66531	-0.56989	282.6	0.72223	0.43716	0.45082	2.54968	1.26284	-3.88512	-2.53651	282.2	-14.9536	-10.6812	-15.2588	-17.7002	-13.1226	-11.0547	-18.0054								43.4835	0.26228		44.2643	0.15223
	220.7	-1.17334	-0.11795	1.16412	-1.76027	0.10504	0.4682	-0.09763	1.59686	282.8	-0.1933	1.35269	1.36634	2.2445	1.56802	-3.88512	-2.84169	282.4	-14.3433	-10.9863	-14.9536	-18.3105	-12.8174	-11.9266	-17.7002								43.6136	0.2667		44.3944	0.15382
	220.75	-0.19678	0.70603	0.7979	-1.88234	-0.84101	0.83442	0.66531	-0.35627	283	-0.80365	0.43716	0.75599	2.54968	0.65249	-2.96959	-2.23134	282.6	-14.6484	-10.6812	-14.9536	-17.395	-12.8174	-11.9266	-18.3105								43.7437	0.27118		44.5245	0.15542
	220.8	0.74926	-1.4302	-0.45332	-0.2649	-1.63446	-0.11163	1.1841	-1.21076	283.2	-0.1933	0.43716	1.67152	2.85485	0.34732	-3.57995	-0.70546	282.8	-14.6484	-10.6812	-15.2588	-16.4795	-13.1226	-11.4906	-18.0054								43.8739	0.2757		44.6546	0.15704
	220.85	-1.17334	0.06516	-0.72797	0.07079	-1.63446	1.35321	2.0386	-1.54645	283.4	-0.1933	-0.17319	1.06117	1.93933	0.04214	-4.1903	-0.70546	283	-14.6484	-10.6812	-15.2588	-17.395	-13.4277	-11.2726	-18.3105								44.004	0.28026		44.7848	0.15867
	220.9	-0.2273	0.64499	1.19463	-0.47853	0.44073	0.31562	2.86257	-2.76715	283.6	-0.1933	0.13198	2.28187	1.93933	0.95767	-4.1903	-0.40028	283.2	-14.9536	-10.6812	-14.6484	-16.1743	-13.4277	-11.7086	-18.0054								44.1341	0.28487		44.9149	0.16032
	220.95	-0.4104	1.28586	-0.05659	1.10839	-1.81757	-0.44732	1.48928	-2.64508	283.8	-0.1933	1.04751	1.97669	1.93933	1.56802	-3.88512	0.51525	283.4	-14.9536	-10.6812	-15.2588	-16.4795	-13.4277	-11.7086	-18.0054								44.2643	0.28953		45	0.1614
	221	-0.34937	-1.09451	-0.20918	1.01683	-1.78705	-1.08819	1.15359	-1.85163	284	-0.1933	1.35269	1.97669	2.2445	1.26284	-3.27477	-0.09511	283.6	-14.6484	-10.376	-14.6484	-16.1743	-13.7329	-11.4906	-17.7002								44.3944	0.29423		45.0451	0.16198
	221.05	-0.68506	0.40085	0.52325	-0.35646	-0.20014	0.40717	1.64187	-3.0113	284.2	-0.49848	1.65786	1.36634	2.2445	1.56802	-2.66442	-0.70546	283.8	-14.3433	-10.9863	-15.8691	-16.7847	-13.7329	-11.0547	-16.1743								44.5245	0.29898		45.1752	0.16365
	221.1	-0.50196	-0.45364	-0.4228	-0.20387	0.68487	0.2851	0.75686	-1.27179	284.4	-1.414	1.04751	0.45082	0.41345	1.8732	-2.05407	-0.70546	284	-14.6484	-10.376	-15.8691	-17.395	-14.3433	-11.2726	-16.7847								44.6546	0.30377		45.3053	0.16534
	221.15	-0.04419	0.33982	-0.97211	0.37597	0.41021	-0.05059	0.90945	-1.48542	284.6	-1.10883	0.74234	0.14564	1.0238	1.56802	-1.44372	-1.31581	284.2	-14.9536	-10.6812	-16.1743	-16.4795	-13.7329	-11.4906	-16.7847								44.7848	0.3086		45.4354	0.16704
	221.2	-1.23438	-0.14846	0.24859	0.34545	-0.23066	1.3227	1.58083	-2.1568	284.8	-0.49848	0.74234	0.14564	1.32898	0.65249	-1.13854	-2.23134	284.4	-14.9536	-11.2915	-15.564	-15.8691	-14.0381	-11.7086	-17.7002								44.9149	0.31347		45.5656	0.16875
	221.25	1.05444	1.40793	-0.75849	-0.63111	-1.1767	1.56684	0.05495	-0.56989	285	-0.49848	1.65786	0.75599	1.93933	0.65249	-1.74889	-2.53651	284.6	-14.9536	-10.9863	-15.8691	-16.4795	-13.4277	-11.2726	-17.7002								45	0.31668		45.6957	0.17048
	221.3	0.23046	-2.31521	1.68291	-1.48561	-2.00068	0.25458	-1.10471	-1.39386	285.2	-0.49848	1.35269	0.75599	1.93933	0.65249	-2.96959	-1.62099	284.8	-14.3433	-10.6812	-15.2588	-16.1743	-14.0381	-11.2726	-17.395								45.0451	0.31839		45.8258	0.17222
	221.35	-0.13575	-0.27053	0.67583	0.22338	0.47125	1.81098	0.45168	0.6203	285.4	-0.80365	1.04751	0.75599	1.93933	0.34732	-2.66442	-2.23134	285	-14.0381	-10.376	-15.8691	-16.1743	-14.3433	-11.2726	-16.1743								45.1752	0.32335		45.956	0.17398
	221.4	2.58032	-1.64383	-0.9416	0.9558	0.3797	-0.96612	0.02444	-1.76007	285.6	0.41705	1.35269	0.45082	2.54968	0.04214	-2.66442	-3.14686	285.2	-13.7329	-10.9863	-15.564	-15.564	-13.1226	-11.4906	-16.7847								45.3053	0.32835		46.0861	0.17575
	221.45	0.87133	-1.61331	-0.33125	0.34545	-0.62738	-1.36285	0.26858	-1.76007	285.8	0.11188	0.74234	0.75599	1.32898	-0.56821	-2.35924	-2.53651	285.4	-14.9536	-10.9863	-15.564	-16.1743	-13.4277	-11.4906	-16.1743								45.4354	0.33338		46.2162	0.17753
	221.5	0.41357	0.58396	-0.51435	-0.05128	0.34918	2.42133	2.64895	-1.02765	286	0.41705	1.04751	0.45082	1.93933	-0.26303	-2.35924	-1.92616	285.6	-15.8691	-10.9863	-15.564	-15.564	-13.7329	-11.2726	-15.8691								45.5656	0.33846		46.3464	0.17933
	221.55	-0.31885	1.71311	-0.63642	-0.2649	0.77642	1.04804	1.15359	-0.14264	286.2	-0.1933	0.13198	0.75599	2.2445	-0.56821	-2.66442	-1.01063	285.8	-14.9536	-11.2915	-15.564	-15.564	-12.8174	-11.4906	-15.564								45.6957	0.34357		46.4765	0.18115
	221.6	-1.02076	0.37033	-0.45332	-0.14283	-0.90204	0.86493	0.36013	-1.85163	286.4	-0.49848	0.13198	0.75599	1.93933	-0.26303	-3.27477	-0.40028	286	-14.3433	-10.9863	-14.6484	-16.4795	-12.5122	-11.7086	-16.4795								45.8258	0.34872		46.6066	0.18297
	221.65	-1.14283	1.89621	0.21807	-0.96681	-1.84809	1.99408	-0.5554	-2.70612	286.6	-0.80365	0.43716	0.45082	1.0238	0.04214	-2.35924	-0.09511	286.2	-14.3433	-11.2915	-15.564	-15.2588	-13.1226	-11.9266	-17.395								45.956	0.3539		46.7367	0.18482
	221.7	-0.47144	1.13327	-0.14814	-0.20387	-0.77997	1.41425	1.27566	-1.57697	286.8	-1.10883	1.35269	0.45082	0.71862	0.04214	-1.74889	-0.70546	286.4	-14.0381	-11.5967	-15.564	-15.2588	-13.7329	-11.4906	-16.7847								46.0861	0.35912		46.8669	0.18667
	221.75	-0.10523	2.26242	0.15704	0.9558	-2.42792	1.56684	-0.15867	-0.90558	287	-0.80365	1.65786	0.14564	1.63415	0.04214	-1.44372	-1.31581	286.6	-14.0381	-11.2915	-14.9536	-14.0381	-12.8174	-11.2726	-16.1743								46.2162	0.36437		46.997	0.18854
	221.8	-0.99024	0.76706	0.37066	-0.20387	-1.20722	0.31562	0.23806	-1.14972	287.2	-0.80365	1.65786	1.06117	1.63415	-0.26303	-1.13854	-1.01063	286.8	-13.7329	-11.5967	-14.6484	-14.9536	-12.207	-11.7086	-17.395								46.3464	0.36966		47.1271	0.19043
	221.85	-1.05127	1.13327	0.12652	0.65062	-0.87152	0.2851	1.09255	0.31512	287.4	-0.49848	1.65786	1.97669	1.0238	-0.56821	-1.44372	-0.09511	287	-13.7329	-12.207	-14.3433	-15.2588	-12.5122	-12.1446	-17.7002								46.4765	0.37497		47.2573	0.19233
	221.9	-1.81421	0.37033	-1.24677	-0.14283	-1.23774	0.95649	-0.5554	0.49823	287.6	-0.80365	1.35269	1.67152	1.63415	-0.87339	-2.35924	-0.40028	287.2	-14.6484	-10.6812	-14.9536	-14.6484	-12.5122	-12.1446	-18.0054								46.6066	0.38032		47.3874	0.19424
	221.95	-0.16626	1.31638	0.49273	-1.6382	-2.12275	1.35321	1.45876	-0.78351	287.8	-0.80365	0.43716	1.36634	1.93933	-0.87339	-2.66442	-0.09511	287.4	-14.0381	-10.9863	-16.4795	-14.0381	-14.0381	-12.1446	-16.7847								46.7367	0.38569		47.5175	0.19617
	222	0.2915	2.20139	-0.11762	0.37597	-2.30585	0.89545	1.97756	-0.35627	288	-1.10883	-0.17319	0.75599	2.54968	-1.17856	-2.96959	0.82042	287.6	-14.3433	-11.9019	-16.7847	-14.9536	-13.7329	-12.5805	-16.1743								46.8669	0.3911		47.6476	0.19811
	222.05	0.16943	0.91965	-0.88056	1.07787	-0.81049	0.89545	2.34377	-0.69196	288.2	-1.10883	-0.17319	0.45082	2.85485	0.04214	-2.96959	0.21007	287.8	-14.3433	-11.5967	-16.1743	-14.6484	-13.1226	-12.7985	-16.4795								46.997	0.39653		47.7778	0.20007
	222.1	1.75634	0.33982	-0.88056	1.04735	-0.59687	-0.2337	0.45168	-0.63092	288.4	-0.80365	0.74234	1.06117	2.85485	0.95767	-3.57995	-0.40028	288	-13.7329	-11.2915	-15.564	-14.9536	-13.4277	-12.1446	-17.395								47.1271	0.40198		47.9079	0.20204
	222.15	2.94653	2.65915	-0.02607	0.83373	-1.93964	0.987	0.39065	-0.26471	288.6	-1.10883	0.74234	1.67152	2.85485	1.8732	-3.57995	-0.70546	288.2	-13.4277	-11.5967	-14.3433	-15.2588	-13.4277	-12.5805	-18.0054								47.2573	0.40747		48.038	0.20402
	222.2	3.98412	2.07932	0.7979	1.96288	-2.67206	2.36029	0.2991	1.26117	288.8	-1.71918	0.43716	1.36634	2.85485	1.56802	-2.96959	-0.40028	288.4	-13.4277	-11.5967	-15.2588	-14.6484	-13.1226	-12.3626	-18.0054								47.3874	0.41297		48.1682	0.20602
	222.25	0.8103	0.09568	0.49273	-0.90577	-2.79413	0.68183	0.75686	0.34564	289	-1.71918	1.35269	0.45082	2.54968	0.65249	-4.1903	0.51525	288.6	-14.0381	-10.6812	-15.8691	-15.2588	-13.4277	-12.3626	-17.395								47.5175	0.41849		48.2983	0.20804
	222.3	0.07788	-0.30105	-0.72797	-1.42457	-1.51239	-0.08111	-0.34177	-0.87506	289.2	-0.1933	0.74234	0.14564	1.32898	0.95767	-3.57995	-0.40028	288.8	-14.0381	-10.9863	-15.8691	-15.8691	-12.8174	-12.1446	-17.7002								47.6476	0.42404		48.4284	0.21007
	222.35	0.84082	-0.14846	-0.33125	-1.54664	-1.8786	1.3227	-1.62351	-0.87506	289.4	0.11188	0.13198	0.45082	1.0238	0.95767	-2.35924	-0.70546	289	-13.4277	-11.2915	-14.9536	-15.8691	-13.4277	-11.9266	-17.7002								47.7778	0.42961		48.5586	0.21211
	222.4	-0.37989	-2.19314	0.24859	-0.57008	-0.9936	0.31562	-0.15867	-1.21076	289.6	-0.49848	0.74234	0.14564	1.32898	1.26284	-3.27477	-0.40028	289.2	-13.7329	-10.376	-14.6484	-16.4795	-12.8174	-12.3626	-17.7002								47.9079	0.43519		48.6887	0.21417
	222.45	1.72583	-0.9114	-0.17866	1.32201	-3.77069	0.43769	2.2217	-1.18024	289.8	-0.49848	1.04751	-0.15954	2.54968	0.65249	-2.35924	-0.09511	289.4	-13.1226	-11.5967	-15.8691	-16.4795	-13.1226	-12.1446	-18.0054								48.038	0.44079		48.8188	0.21624
	222.5	2.70239	0.03464	2.53741	0.58959	-4.9914	1.3227	2.16067	0.37616	290	0.11188	0.13198	-0.46471	2.54968	0.34732	-2.66442	0.51525	289.6	-12.5122	-10.6812	-15.8691	-17.7002	-12.8174	-12.1446	-18.0054								48.1682	0.4464		48.949	0.21833
	222.55	2.73291	-1.06399	0.46221	-0.50904	-2.36689	0.71235	2.13015	0.37616	290.2	0.41705	0.43716	-0.15954	2.54968	0.95767	-2.66442	1.1256	289.8	-12.8174	-11.5967	-15.2588	-18.3105	-12.8174	-11.9266	-18.0054								48.2983	0.45203		49.0791	0.22043
	222.6	3.28222	-0.94192	-0.0871	1.32201	-2.30585	-0.50836	1.64187	1.35272	290.4	0.11188	0.43716	0.14564	2.54968	0.65249	-2.96959	0.82042	290	-12.5122	-10.9863	-15.2588	-17.7002	-13.7329	-11.9266	-18.0054								48.4284	0.45767		49.2092	0.22255
	222.65	2.06152	1.19431	1.34722	0.98632	-1.93964	0.83442	0.93996	0.52874	290.6	-0.1933	-0.47837	0.14564	1.0238	1.26284	-2.35924	-0.09511	290.2	-12.207	-10.9863	-14.6484	-16.7847	-14.0381	-11.9266	-17.395								48.5586	0.46332		49.3393	0.22468
	222.7	2.09204	-0.30105	0.40118	-0.47853	-2.15326	0.07148	0.23806	0.31512	290.8	-0.49848	-0.47837	0.14564	0.71862	1.56802	-2.05407	-0.70546	290.4	-12.8174	-11.5967	-15.2588	-16.1743	-13.7329	-11.7086	-15.8691								48.6887	0.46898		49.4695	0.22682
	222.75	2.61084	0.4924	0.18755	1.74926	-2.03119	-0.20318	2.0386	0.8034	291	0.11188	0.13198	0.45082	1.63415	0.95767	-2.05407	0.21007	290.6	-11.2915	-10.6812	-15.564	-16.1743	-12.8174	-11.7086	-15.8691								48.8188	0.47465		49.5996	0.22898
	222.8	2.5498	0.61448	-0.14814	1.32201	-1.6955	0.01044	1.21462	-0.90558	291.2	0.41705	0.13198	0.75599	1.32898	0.95767	-2.35924	-0.40028	290.8	-11.9019	-10.9863	-15.564	-15.2588	-13.1226	-12.1446	-16.4795								48.949	0.48033		49.7297	0.23116
	222.85	2.15307	-0.69778	0.096	1.4746	-1.72602	-2.03424	0.20754	0.00994	291.4	0.11188	0.43716	1.36634	1.63415	0.65249	-2.66442	-1.92616	291	-12.5122	-11.2915	-15.2588	-15.8691	-12.5122	-12.1446	-16.4795								49.0791	0.48601		49.8599	0.23334
	222.9	4.01464	-0.66726	0.49273	0.98632	-1.1767	0.55976	0.63479	-0.29523	291.6	-0.1933	0.43716	0.45082	1.0238	0.95767	-2.96959	-1.92616	291.2	-13.1226	-10.9863	-14.6484	-15.564	-13.1226	-12.5805	-17.395								49.2092	0.49169		49.99	0.23555
	222.95	3.28222	-0.27053	0.43169	0.71166	-1.66498	1.26166	0.23806	-0.84455	291.8	-1.414	1.04751	0.14564	0.71862	1.26284	-3.57995	-1.31581	291.4	-13.7329	-10.6812	-14.9536	-15.8691	-13.1226	-12.5805	-18.0054								49.3393	0.49738		50.1201	0.23776
	223	3.86205	-0.42312	0.30962	-0.50904	-2.06171	1.44477	1.09255	-2.12629	292	-0.49848	0.43716	0.14564	1.0238	0.95767	-4.1903	-0.40028	291.6	-13.7329	-10.376	-14.9536	-15.564	-13.4277	-12.1446	-18.0054								49.4695	0.50307		50.2503	0.23999
	223.05	2.67187	0.06516	1.71343	-1.60768	-1.81757	1.38373	-0.67747	0.19305	292.2	0.11188	-0.17319	0.75599	1.63415	0.34732	-4.1903	0.82042	291.8	-13.1226	-11.2915	-14.6484	-15.2588	-13.1226	-11.7086	-17.395								49.5996	0.50875		50.3804	0.24224
	223.1	4.2893	1.16379	0.03497	0.58959	-1.51239	2.39081	-0.58591	-0.29523	292.4	-0.49848	0.13198	0.75599	1.93933	0.95767	-3.57995	0.21007	292	-12.5122	-11.2915	-14.6484	-15.2588	-13.7329	-11.9266	-16.4795								49.7297	0.51444		50.5105	0.2445
	223.15	3.83154	0.8281	-1.39936	0.40648	-3.00776	1.74994	-0.46384	0.13202	292.6	-0.1933	0.43716	0.45082	2.85485	0.34732	-3.27477	0.82042	292.2	-12.207	-11.5967	-15.2588	-15.564	-13.1226	-11.9266	-17.395								49.8599	0.52012		50.6406	0.24677
	223.2	3.0686	-0.24002	0.24859	1.38305	-2.00068	0.2851	0.26858	0.68133	292.8	0.11188	0.43716	0.75599	2.2445	0.65249	-2.66442	0.82042	292.4	-12.5122	-11.5967	-14.6484	-15.2588	-13.4277	-11.4906	-18.0054								49.99	0.52579		50.7708	0.24906
	223.25	1.3291	-1.58279	1.40826	0.71166	-2.2143	-0.26422	0.57375	1.01702	293	-0.49848	0.43716	-0.15954	1.93933	0.34732	-3.27477	1.1256	292.6	-12.5122	-10.6812	-14.6484	-14.6484	-13.4277	-11.2726	-18.0054								50.1201	0.53146		50.9009	0.25136
	223.3	0.68823	-1.85745	1.19463	1.19994	-1.54291	0.16303	1.82497	0.95599	293.2	-0.1933	0.13198	0.14564	2.54968	0.04214	-3.57995	0.82042	292.8	-12.207	-11.2915	-14.3433	-14.0381	-13.4277	-11.2726	-17.395								50.2503	0.53712		51.031	0.25368
	223.35	3.0686	-0.2095	-0.23969	1.23046	-2.61103	-0.2337	0.17702	-0.11213	293.4	-0.1933	0.43716	0.14564	2.54968	1.26284	-2.35924	0.21007	293	-11.9019	-11.5967	-14.9536	-14.6484	-12.8174	-11.2726	-16.4795								50.3804	0.54277		51.1612	0.25601
	223.4	3.31274	-1.27761	0.27911	1.44408	-0.81049	0.10199	0.20754	1.41375	293.6	0.41705	-0.47837	-0.15954	2.54968	0.95767	-2.35924	0.51525	293.2	-12.5122	-10.9863	-14.6484	-14.6484	-12.5122	-11.7086	-16.7847								50.5105	0.54841		51.2913	0.25836
	223.45	2.94653	-0.60623	0.7979	3.48876	-2.76361	1.10907	-1.7761	3.18377	293.8	0.11188	0.13198	-0.46471	2.54968	-0.56821	-2.66442	0.51525	293.4	-12.207	-11.9019	-15.2588	-14.9536	-13.4277	-11.7086	-16.4795								50.6406	0.55404		51.4214	0.26071
	223.5	2.97704	0.73655	0.40118	2.54271	-2.79413	2.39081	-2.26438	1.07806	294	0.41705	-0.17319	-1.38024	2.2445	0.65249	-2.35924	0.21007	293.6	-12.8174	-11.5967	-14.9536	-15.564	-13.7329	-11.7086	-15.564								50.7708	0.55965		51.5515	0.26309
	223.55	2.12255	-0.02639	-1.67402	2.02391	-0.07807	0.01044	-0.7385	0.19305	294.2	0.11188	0.43716	-0.15954	2.85485	0.95767	-3.27477	0.51525	293.8	-12.8174	-11.2915	-14.9536	-14.9536	-13.4277	-11.9266	-15.2588								50.9009	0.56525		51.6817	0.26547
	223.6	2.76342	-2.16262	-0.78901	1.50512	0.47125	1.10907	1.48928	0.1015	294.4	-0.49848	0.43716	-0.15954	2.85485	1.8732	-2.35924	-0.09511	294	-12.8174	-11.9019	-14.6484	-15.8691	-12.5122	-11.2726	-15.2588								51.031	0.57083		51.8118	0.26787
	223.65	2.79394	-1.67434	1.40826	-0.02076	-0.59687	0.16303	0.36013	0.65081	294.6	-0.1933	-0.47837	-0.76989	2.85485	1.8732	-1.74889	-0.40028	294.2	-12.207	-10.9863	-15.2588	-15.564	-12.5122	-11.9266	-15.8691								51.1612	0.5764		51.9419	0.27029
	223.7	3.86205	-0.69778	0.43169	2.66478	-0.90204	0.22406	-0.46384	1.3222	294.8	-0.1933	-0.17319	-0.15954	2.54968	1.8732	-2.05407	-0.40028	294.4	-11.5967	-11.2915	-15.8691	-15.2588	-13.1226	-11.9266	-16.7847								51.2913	0.58194		52.0721	0.27271
	223.75	2.5498	-2.43728	0.03497	2.29857	-0.77997	0.43769	-0.31126	0.83392	295	0.11188	-0.17319	-0.76989	1.63415	2.48355	-1.74889	-0.09511	294.6	-11.5967	-11.2915	-16.1743	-15.564	-12.5122	-12.5805	-17.395								51.4214	0.58746		52.2022	0.27515
	223.8	1.96997	-0.60623	-0.81953	1.87133	-1.54291	-0.38629	-0.5554	0.1015	295.2	0.11188	-0.47837	-0.46471	1.93933	2.17837	-2.66442	-0.40028	294.8	-12.207	-11.5967	-15.8691	-15.8691	-13.1226	-12.5805	-17.7002								51.5515	0.59297		52.3323	0.27761
	223.85	3.73998	0.33982	-1.42988	-0.35646	0.74591	-0.35577	-0.58591	1.23065	295.4	-0.1933	-0.78354	-0.46471	2.2445	0.95767	-2.05407	-0.09511	295	-12.207	-11.5967	-16.7847	-15.564	-13.1226	-12.1446	-16.7847								51.6817	0.59844		52.4625	0.28008
	223.9	4.4724	-1.33865	-0.39228	0.92528	-2.48896	-0.05059	1.45876	1.01702	295.6	0.41705	-1.39389	-0.46471	1.63415	0.95767	-2.05407	0.82042	295.2	-12.5122	-11.5967	-16.4795	-16.1743	-12.207	-12.1446	-15.8691								51.8118	0.6039		52.5926	0.28256
	223.95	4.50292	0.88913	-0.69746	-0.7837	0.01348	0.10199	0.14651	-0.66144	295.8	-0.80365	-0.47837	-0.15954	2.2445	0.04214	-2.05407	0.82042	295.4	-13.4277	-10.9863	-17.7002	-16.1743	-11.9019	-12.3626	-16.1743								51.9419	0.60933		52.7227	0.28505
	224	3.46532	-0.24002	0.52325	-0.05128	2.51593	1.23114	-0.34177	2.11566	296	-0.1933	-0.78354	0.14564	2.2445	-0.26303	-3.27477	-0.09511	295.6	-12.8174	-10.9863	-18.0054	-15.8691	-12.8174	-11.9266	-17.395								52.0721	0.61473		52.8528	0.28756
	224.05	1.78686	0.00412	1.16412	1.77977	-0.1391	-0.66095	0.54324	0.13202	296.2	0.11188	-0.78354	-0.46471	1.93933	-0.56821	-3.27477	-0.09511	295.8	-12.207	-11.5967	-17.7002	-16.1743	-12.8174	-11.0547	-17.395								52.2022	0.6201		52.983	0.29008
	224.1	3.95361	-0.17898	1.43877	1.90184	-0.23066	0.74286	0.97048	-2.06525	296.4	0.11188	-0.17319	-0.76989	1.0238	-0.87339	-3.57995	-1.31581	296	-12.8174	-11.5967	-17.395	-16.1743	-12.5122	-11.2726	-17.395								52.3323	0.62545		53.1131	0.29261
	224.15	5.29638	-0.30105	2.04913	1.81029	-1.81757	2.08564	1.7029	-0.44782	296.6	-0.49848	-0.17319	-1.38024	1.32898	0.04214	-3.57995	-1.92616	296.2	-13.4277	-11.5967	-18.0054	-16.1743	-12.5122	-12.1446	-17.7002								52.4625	0.63076		53.2432	0.29516
	224.2	5.35741	-1.12503	1.92706	1.44408	-0.84101	1.01752	2.19118	1.20013	296.8	-0.49848	-0.78354	-1.68542	1.32898	0.04214	-3.27477	-0.09511	296.4	-13.4277	-10.9863	-18.0054	-15.2588	-12.5122	-12.5805	-17.395								52.5926	0.63604		53.3734	0.29772
	224.25	2.12255	-1.82693	0.98101	2.23754	0.13556	2.94013	3.71706	-0.56989	297	-0.1933	-1.08872	-0.15954	0.71862	0.65249	-3.57995	0.82042	296.6	-13.7329	-11.5967	-17.7002	-15.564	-12.207	-11.4906	-17.7002								52.7227	0.64129		53.5035	0.30029
	224.3	2.12255	-1.03347	-0.17866	-0.41749	1.41729	1.74994	1.79446	-1.60749	297.2	-0.80365	-0.17319	-0.46471	0.71862	-0.87339	-4.1903	0.21007	296.8	-12.8174	-11.9019	-16.1743	-15.8691	-12.5122	-11.2726	-17.395								52.8528	0.64651		53.6336	0.30288
	224.35	1.29858	0.15671	0.7979	0.40648	0.80694	3.09272	2.61843	0.86444	297.4	-0.1933	-0.17319	0.14564	1.0238	-1.17856	-4.49547	-1.01063	297	-12.8174	-11.2915	-15.8691	-15.8691	-13.1226	-11.0547	-17.7002								52.983	0.65169		53.7638	0.30548
	224.4	-0.53247	-1.97952	1.3167	-1.36354	0.92901	1.26166	1.09255	0.58978	297.6	0.11188	-0.17319	0.14564	0.71862	-1.17856	-4.80065	-1.92616	297.2	-13.1226	-10.9863	-16.1743	-14.9536	-13.1226	-12.1446	-16.7847								53.1131	0.65683		53.8939	0.30809
	224.45	1.87841	-0.63675	-0.14814	-1.51612	2.8211	2.0246	-0.34177	-1.11921	297.8	0.11188	-1.08872	0.14564	0.41345	-1.48374	-4.80065	-2.23134	297.4	-13.4277	-11.2915	-16.7847	-15.2588	-13.7329	-11.9266	-16.1743								53.2432	0.66194		54.024	0.31071
	224.5	2.45825	-0.57571	1.92706	-0.32594	-1.02411	1.41425	-0.18919	0.31512	298	0.11188	-1.39389	0.14564	-0.50208	-1.78891	-4.80065	-1.62099	297.6	-12.8174	-10.9863	-16.1743	-15.2588	-13.4277	-12.3626	-15.564								53.3734	0.66702		54.1542	0.31334
	224.55	1.63427	-2.65091	1.89654	1.44408	0.28814	-0.56939	-1.10471	-1.21076	298.2	0.11188	-2.00425	-0.15954	0.41345	-2.39927	-4.1903	-1.01063	297.8	-12.5122	-11.2915	-16.4795	-15.2588	-13.1226	-12.3626	-14.6484								53.5035	0.67205		54.2843	0.31599
	224.6	1.69531	-0.9114	0.18755	0.49804	-1.1767	-0.38629	0.66531	-0.99714	298.4	0.72223	-1.39389	0.45082	0.41345	-2.09409	-3.57995	-2.53651	298	-12.5122	-11.5967	-17.395	-14.9536	-12.8174	-12.3626	-14.6484								53.6336	0.67704		54.4144	0.31865
	224.65	1.20703	-0.24002	-0.17866	0.83373	-1.60395	0.71235	0.42117	-2.76715	298.6	1.0274	-1.39389	0.45082	0.71862	-1.17856	-4.1903	-2.23134	298.2	-12.207	-11.2915	-15.8691	-14.9536	-13.4277	-12.5805	-14.6484								53.7638	0.682		54.5445	0.32132
	224.7	2.76342	0.00412	-0.45332	1.01683	-1.08515	0.43769	1.94704	-3.74372	298.8	1.0274	-1.08872	0.45082	0.41345	-0.56821	-6.32653	-3.75722	298.4	-11.2915	-10.9863	-16.1743	-14.6484	-13.1226	-13.0165	-15.2588								53.8939	0.68691		54.6747	0.324
	224.75	2.85498	-1.03347	-1.15522	-0.17335	-0.20014	-1.11871	-0.0366	-4.32355	299	0.72223	-0.47837	0.75599	0.41345	-0.87339	-5.10583	-4.06239	298.6	-12.207	-11.2915	-16.4795	-15.564	-13.7329	-13.0165	-15.564								54.024	0.69178		54.8048	0.32669
	224.8	1.23755	0.27878	0.73687	-0.50904	-1.8786	-2.12579	2.09963	-1.94318	299.2	-0.1933	-1.08872	0.75599	-0.1969	0.95767	-4.80065	-5.58827	298.8	-12.5122	-11.2915	-16.4795	-15.8691	-12.8174	-12.7985	-16.7847								54.1542	0.69661		54.9349	0.3294
	224.85	2.15307	0.43137	0.95049	0.46752	0.50177	-1.51544	0.78738	0.77288	299.4	-0.49848	-1.08872	0.75599	0.10827	1.26284	-2.66442	-6.19862	299	-12.8174	-10.9863	-16.1743	-14.6484	-13.4277	-13.0165	-18.3105								54.2843	0.7014		55.0651	0.33211
	224.9	3.89257	-1.09451	-1.06367	1.96288	-0.29169	1.04804	1.45876	-0.29523	299.6	-0.80365	-0.78354	0.75599	0.71862	1.56802	-1.74889	-4.97792	299.2	-12.8174	-10.6812	-16.4795	-14.0381	-14.6484	-12.7985	-19.2261								54.4144	0.70614		55.1952	0.33484
	224.95	3.34325	-1.18606	-1.91816	1.59667	-1.81757	-0.08111	-0.12815	-2.18732	299.8	-0.49848	-0.47837	0.45082	1.0238	2.17837	-2.66442	-5.28309	299.4	-13.1226	-10.9863	-16.1743	-14.6484	-15.564	-12.7985	-20.4468								54.5445	0.71084		55.3253	0.33758
	225	2.67187	-0.63675	-1.30781	-0.75319	0.65435	-0.17266	0.90945	-0.99714	300	-0.1933	-0.47837	-0.15954	1.0238	2.48355	-2.05407	-3.45204	299.6	-12.5122	-11.2915	-15.8691	-14.9536	-15.2588	-13.2345	-22.583								54.6747	0.71549		55.4555	0.34033
	225.05	1.75634	-0.30105	-0.39228	-1.69923	-1.02411	-0.78302	-1.10471	-0.11213	300.2	-0.49848	-0.17319	0.14564	1.63415	1.26284	-2.05407	-2.53651	299.8	-12.8174	-10.6812	-16.1743	-15.564	-16.1743	-12.7985	-24.7192								54.8048	0.7201		55.5856	0.34309
	225.1	1.75634	-2.10159	-0.88056	-0.69215	-3.16034	-2.492	-0.89109	-0.56989	300.4	-0.49848	-0.47837	-1.38024	1.32898	1.56802	-4.1903	-3.45204	300	-12.8174	-10.9863	-15.8691	-15.2588	-16.1743	-14.7604	-27.771								54.9349	0.72466		55.7157	0.34586
	225.15	3.28222	-1.33865	0.95049	-1.1194	-0.20014	-0.17266	-0.43333	-0.14264	300.6	-1.10883	-0.78354	-0.76989	1.93933	0.95767	-7.85241	-3.75722	300.2	-12.5122	-11.2915	-15.2588	-14.9536	-16.4795	-16.2862	-32.6538								55.0651	0.72918		55.8458	0.34864
	225.2	1.60376	-2.4678	1.19463	-1.76027	1.35626	-0.63043	0.87893	0.13202	300.8	-0.49848	-1.08872	0.14564	1.93933	-0.26303	-12.43	-3.45204	300.4	-12.5122	-11.2915	-15.564	-14.9536	-16.4795	-16.9402	-34.1797								55.1952	0.73364		55.976	0.35144
	225.25	2.58032	-1.30813	0.03497	-0.90577	-0.35273	-0.2337	1.55032	-0.2342	301	-0.1933	-0.47837	-0.46471	1.63415	-2.70444	-14.8714	-2.23134	300.6	-13.7329	-10.9863	-14.9536	-15.2588	-16.1743	-17.5941	-35.7056								55.3253	0.73807		56.1061	0.35424
	225.3	0.26098	-0.94192	-0.17866	-0.81422	0.47125	0.49872	-0.79954	-1.76007	301.2	-0.1933	-0.17319	-0.76989	1.93933	-4.23032	-15.4818	-4.06239	300.8	-13.1226	-10.376	-14.9536	-14.9536	-16.1743	-21.0818	-38.7573								55.4555	0.74244		56.2362	0.35705
	225.35	2.73291	-2.10159	-0.23969	0.22338	-0.53583	-0.29473	-0.86057	-1.21076	301.4	-0.49848	0.13198	-1.38024	1.0238	-4.5355	-16.7025	-5.58827	301	-12.8174	-10.9863	-14.6484	-14.9536	-16.7847	-25.2235	-42.4194								55.5856	0.74677		56.3664	0.35987
	225.4	3.46532	-2.77298	0.30962	-1.45509	-2.9162	-0.99664	0.02444	1.10858	301.6	-0.49848	0.13198	-1.38024	1.0238	-4.84067	-19.1439	-8.02968	301.2	-12.5122	-11.5967	-15.2588	-14.9536	-16.4795	-28.4933	-45.7764								55.7157	0.75104		56.4965	0.36271
	225.45	2.24463	-1.18606	0.64532	-0.57008	-0.44428	-0.50836	1.39773	2.02411	301.8	-1.71918	0.74234	-0.76989	0.71862	-6.06137	-19.1439	-10.1659	301.4	-12.8174	-11.5967	-14.9536	-15.2588	-17.395	-28.7112	-49.4385								55.8458	0.75527		56.6266	0.36555
	225.5	3.00756	-0.51468	-2.52851	0.58959	-0.29169	-0.41681	1.5198	0.40667	302	-0.49848	0.43716	-0.15954	0.71862	-6.67173	-20.0594	-11.3866	301.6	-12.8174	-10.9863	-14.3433	-14.9536	-19.5312	-28.4933	-54.3213								55.976	0.75945		56.7568	0.3684
	225.55	1.20703	-1.21658	-1.39936	0.46752	-2.54999	0.55976	1.73342	-1.54645	302.2	-0.49848	0.13198	0.14564	0.71862	-6.9769	-21.8905	-13.828	301.8	-13.1226	-11.2915	-13.7329	-14.9536	-18.9209	-29.1472	-61.0352								56.1061	0.76358		56.8869	0.37126
	225.6	0.26098	-0.63675	-0.17866	0.49804	-1.45136	0.77338	1.21462	-2.4925	302.4	-0.49848	0.13198	0.75599	0.71862	-8.80796	-21.8905	-16.8798	302	-12.8174	-10.9863	-13.4277	-15.564	-18.6157	-30.8911	-68.9697								56.2362	0.76767		57.017	0.37413
	225.65	-1.20386	-1.46072	0.27911	0.98632	-2.33637	-0.41681	0.60427	-0.05109	302.6	0.11188	0.43716	0.75599	1.0238	-10.639	-21.5853	-19.9315	302.2	-12.5122	-10.376	-13.7329	-15.8691	-18.9209	-31.545	-74.4629								56.3664	0.7717		57.1472	0.37701
	225.7	1.29858	-0.3926	-0.05659	0.04027	-0.53583	0.19355	0.57375	0.65081	302.8	0.41705	1.35269	-0.76989	-1.11243	-10.9442	-24.9423	-22.3729	302.4	-11.9019	-10.376	-14.6484	-15.564	-19.8364	-32.6349	-80.2612								56.4965	0.77568		57.2773	0.37989
	225.75	1.08496	-0.81985	0.24859	-1.02784	-0.81049	0.62079	-0.76902	-0.47834	303	1.0274	0.43716	-0.76989	-0.50208	-13.3856	-32.8768	-23.2885	302.6	-12.207	-10.376	-15.2588	-15.2588	-19.5312	-33.2889	-86.0596								56.6266	0.77962		57.4074	0.38279
	225.8	0.93237	-1.58279	1.59136	-0.87526	-0.38324	-0.69146	-0.06712	-2.09577	303.2	1.33258	0.74234	-0.15954	-1.41761	-15.827	-35.3182	-28.4764	302.8	-12.5122	-10.6812	-16.4795	-14.6484	-19.2261	-35.6867	-92.4683								56.7568	0.7835		57.5375	0.38569
	225.85	0.32202	-3.1697	-0.30073	-0.47853	1.17315	-0.72198	-0.5554	-1.4549	303.4	0.11188	1.04751	0.45082	-0.50208	-16.1322	-34.7079	-36.1058	303	-12.8174	-10.376	-16.4795	-14.9536	-19.2261	-36.9946	-96.1304								56.8869	0.78733		57.6677	0.3886
	225.9	0.32202	-1.15554	0.40118	-0.41749	-0.56635	-0.14215	-0.31126	-2.52301	303.6	0.11188	1.65786	-0.46471	0.10827	-16.4373	-35.6234	-37.9369	303.2	-12.8174	-10.6812	-17.395	-15.2588	-18.9209	-36.9946	-97.6562								57.017	0.79112		57.7978	0.39152
	225.95	2.33618	0.00412	0.73687	-3.10304	-2.48896	0.01044	-0.06712	-2.55353	303.8	0.41705	1.35269	0.14564	0.10827	-18.8788	-34.4027	-37.3265	303.4	-14.0381	-10.6812	-16.4795	-14.9536	-18.9209	-37.8665	-102.234								57.1472	0.79485		57.9279	0.39445
	226	1.81738	-0.48416	-0.05659	-1.08888	-0.26117	-0.08111	-1.2573	0.52874	304	0.41705	0.43716	1.06117	0.10827	-21.3202	-33.4872	-38.2421	303.6	-13.7329	-10.6812	-16.1743	-14.9536	-19.2261	-40.0463	-104.675								57.2773	0.79854		58.0581	0.39738
	226.05	1.20703	-1.06399	0.55376	-2.30958	-0.74945	-1.63751	-0.98264	1.59686	304.2	0.72223	0.13198	1.06117	-0.80725	-21.9305	-36.2338	-40.3783	303.8	-13.4277	-10.0708	-15.2588	-14.9536	-19.2261	-45.9319	-104.37								57.4074	0.80217		58.1882	0.40033
	226.1	0.35254	1.0112	-0.36176	-2.21803	-1.02411	0.68183	0.39065	0.92547	304.4	1.33258	0.43716	0.14564	-1.41761	-20.7098	-37.4545	-43.1249	304	-13.7329	-11.2915	-14.9536	-14.6484	-18.0054	-48.9836	-103.76								57.5375	0.80576		58.3183	0.40328
	226.15	1.42065	-3.07815	1.80499	0.25389	0.07452	1.07856	-0.15867	-1.05817	304.6	1.33258	1.35269	0.14564	-1.11243	-21.6253	-37.4545	-46.787	304.2	-13.4277	-11.5967	-14.6484	-14.9536	-18.0054	-50.0735	-106.506								57.6677	0.80929		58.4485	0.40623
	226.2	3.31274	-4.51248	1.25567	0.52855	-0.16962	0.62079	-0.2197	0.04046	304.8	1.0274	1.35269	0.75599	-0.1969	-24.0667	-35.9286	-49.8388	304.4	-13.4277	-11.5967	-14.9536	-14.6484	-18.9209	-50.7275	-108.643								57.7978	0.81278		58.5786	0.4092
	226.25	0.77978	-0.3926	1.19463	-0.2649	-0.07807	-0.50836	0.39065	0.86444	305	0.72223	0.74234	0.45082	1.32898	-24.9823	-33.4872	-51.6698	304.6	-13.1226	-10.376	-14.6484	-14.9536	-18.9209	-51.1635	-110.168								57.9279	0.81622		58.7087	0.41217
	226.3	-1.17334	-1.21658	-0.36176	0.13182	-0.32221	-1.30182	0.60427	1.07806	305.2	1.0274	0.74234	-0.76989	1.93933	-24.6771	-32.5716	-53.5009	304.8	-13.4277	-11.5967	-14.0381	-14.9536	-19.2261	-52.9073	-111.389								58.0581	0.8196		58.8388	0.41514
[truncated: 9,475 more rows]

## Sheet: FigureS9
Figure S9G	# Bin centres (um)	Counts	# Distance (um)	Fit value	Figure S9K	# Bin centres (um)	Counts	# Distance (um)	Fit value
[truncated: 35 more rows]

[truncated: 9 more sheets: FigureS10, FigureS12, FigureS15, FigureS17, FigureS18, FigureS19, FigureS21, FigureS20, FigureS22]
